# Supplementary material for: Crystal structure and Hirshfeld surface analysis of N-[2-(5-methyl­furan-2-yl)phen­yl]-3-nitro-N-[(3-nitro­phen­yl)sulfon­yl]benzene­sulfonamide
Source: Acta Crystallogr E Crystallogr Commun. 2023 Apr 25;79(Pt 5):499–503. doi: 10.1107/S2056989023003523 (PMC10162090; doi:10.1107/S2056989023003523)
Supplement: Supplementary file 1 [file e-79-00499-sup1.cif]

##############################################################################
#                                                                            #
# This CIF contains the data in a paper accepted for publication in          #
# Acta Crystallographica Section E. It conforms to the requirements of       #
# Notes for Authors for Acta Crystallographica Section E, and has been       #
# peer reviewed under the auspices of the IUCr Commission on Journals.       #
#                                                                            #
# Full details of the Crystallographic Information File format               #
# are given in the paper "The Crystallographic Information File (CIF):       #
# a New Standard Archive File for Crystallography" by S. R. Hall, F. H.      #
# Allen and I. D. Brown [Acta Cryst. (1991), A47, 655-685].                  #
#                                                                            #
# The current version of the core CIF dictionary is obtainable from          #
# ftp://ftp.iucr.org/pub/cif_core.dic.                                       #
#                                                                            #
# Software is freely available for graphical display of the structure(s)     #
# in this CIF. For information consult the CIF software page                 #
# http://www.iucr.org/resources/cif/software.                                #
#                                                                            #
# This file may be used for bona fide research purposes within the           #
# scientific community so long as proper attribution is given to the journal # 
# article from which it was obtained.                                        #
#                                                                            #
##############################################################################
data_I
_audit_creation_method     SHELXL-2013
_chemical_name_systematic
;\
<i>N</i>-[2-(5-Methylfuran-2-yl)phenyl]-3-nitro-<i>N</i>-[(3-\
nitrophenyl)sulfonyl]benzenesulfonamide
;
_chemical_name_common     ?
_chemical_formula_moiety     'C23 H17 N3 O9 S2'
_chemical_formula_sum     'C23 H17 N3 O9 S2'
_chemical_formula_iupac     'C23 H17 N3 O9 S2'
_chemical_formula_weight     543.52
_chemical_melting_point     ?
_space_group_crystal_system     monoclinic
_space_group_name_H-M_alt     'P 21/n'
_space_group_name_Hall     '-P 2yn'
loop_
    _space_group_symop_operation_xyz
    'x, y, z'
    '-x+1/2, y+1/2, -z+1/2'
    '-x, -y, -z'
    'x-1/2, -y-1/2, z-1/2'
_cell_length_a     8.10683(6)
_cell_length_b     19.20010(15)
_cell_length_c     14.49754(10)
_cell_angle_alpha     90
_cell_angle_beta     90.8104(7)
_cell_angle_gamma     90
_cell_volume     2256.35(3)
_cell_formula_units_Z     4
_cell_measurement_reflns_used     20996
_cell_measurement_theta_min     3.79
_cell_measurement_theta_max     77.68
_cell_measurement_temperature     100(2)
_exptl_crystal_description     'prismatic needle'
_exptl_crystal_colour     yellow
_exptl_crystal_size_max     0.33
_exptl_crystal_size_mid     0.12
_exptl_crystal_size_min     0.11
_exptl_crystal_density_diffrn     1.600
_exptl_crystal_density_meas     ?
_exptl_crystal_density_method     ?
_exptl_crystal_F_000     1120
_exptl_absorpt_coefficient_mu     2.708
_exptl_absorpt_correction_type     multi-scan
_exptl_absorpt_process_details
;
(CrysAlis PRO; Rigaku OD, 2021)
;
_exptl_absorpt_correction_T_min     0.411
_exptl_absorpt_correction_T_max     0.725
_exptl_special_details     ?
_diffrn_ambient_temperature     100(2)
_diffrn_source     'micro-focus sealed X-ray tube'
_diffrn_radiation_type     CuK\a
_diffrn_radiation_wavelength     1.54184
_diffrn_measurement_device_type     'Rigaku XtaLAB Synergy Dualflex HyPix'
_diffrn_measurement_method     '\f and \w'
_diffrn_detector_area_resol_mean     ?
_diffrn_reflns_number     30531
_diffrn_reflns_av_R_equivalents     0.0551
_diffrn_reflns_av_unetI/netI     0.0324
_diffrn_reflns_theta_min     3.821
_diffrn_reflns_theta_max     77.837
_diffrn_reflns_theta_full     67.684
_diffrn_measured_fraction_theta_max     0.998
_diffrn_measured_fraction_theta_full     1.000
_diffrn_reflns_limit_h_min     -8
_diffrn_reflns_limit_h_max     10
_diffrn_reflns_limit_k_min     -24
_diffrn_reflns_limit_k_max     24
_diffrn_reflns_limit_l_min     -18
_diffrn_reflns_limit_l_max     18
_diffrn_standards_number     0
_diffrn_standards_interval_count     0
_diffrn_standards_interval_time     0
_diffrn_standards_decay_%     0
_refine_special_details     ?
_reflns_number_total     4812
_reflns_number_gt     4547
_reflns_threshold_expression     'I > 2\s(I)'
_refine_ls_structure_factor_coef     Fsqd
_refine_ls_matrix_type     full
_refine_ls_R_factor_all     0.0376
_refine_ls_R_factor_gt     0.0363
_refine_ls_wR_factor_gt     0.0991
_refine_ls_wR_factor_ref     0.1004
_refine_ls_goodness_of_fit_ref     1.069
_refine_ls_restrained_S_all     1.069
_refine_ls_number_reflns     4812
_refine_ls_number_parameters     335
_refine_ls_number_restraints     0
_refine_ls_hydrogen_treatment     constr
_refine_ls_weighting_scheme     calc
_refine_ls_weighting_details
              'w=1/[\s^2^(Fo^2^)+(0.0588P)^2^+0.9267P] where P=(Fo^2^+2Fc^2^)/3'
_atom_sites_solution_hydrogens     geom
_atom_sites_solution_primary     difmap
_atom_sites_solution_secondary     difmap
_refine_ls_shift/su_max     0.001
_refine_ls_shift/su_mean     0.000
_refine_diff_density_max     0.537
_refine_diff_density_min     -0.500
_refine_ls_extinction_method     none
_refine_ls_extinction_coef     .
loop_
    _atom_type_symbol
    _atom_type_description
    _atom_type_scat_dispersion_real
    _atom_type_scat_dispersion_imag
    _atom_type_scat_source
    'C' 'C' 0.0181 0.0091
                         'International Tables Vol C Tables 4.2.6.8 and 6.1.1.4'
    'H' 'H' 0.0000 0.0000
                         'International Tables Vol C Tables 4.2.6.8 and 6.1.1.4'
    'N' 'N' 0.0311 0.0180
                         'International Tables Vol C Tables 4.2.6.8 and 6.1.1.4'
    'O' 'O' 0.0492 0.0322
                         'International Tables Vol C Tables 4.2.6.8 and 6.1.1.4'
    'S' 'S' 0.3331 0.5567
                         'International Tables Vol C Tables 4.2.6.8 and 6.1.1.4'
_computing_data_collection
;
CrysAlis PRO (Rigaku OD, 2021)
;
_computing_cell_refinement
;
CrysAlis PRO (Rigaku OD, 2021)
;
_computing_data_reduction
;
CrysAlis PRO (Rigaku OD, 2021)
;
_computing_structure_solution
;
SHELXL2016 (Sheldrick, 2015<i>a</i>)
;
_computing_structure_refinement
;
SHELXL2016 (Sheldrick, 2015<i>b</i>)
;
_computing_molecular_graphics
;
ORTEP-3 for Windows (Farrugia, 2012)
;
_computing_publication_material
;
PLATON (Spek, 2020)
;
loop_
    _atom_site_type_symbol
    _atom_site_label
    _atom_site_fract_x
    _atom_site_fract_y
    _atom_site_fract_z
    _atom_site_U_iso_or_equiv
    _atom_site_adp_type
    _atom_site_calc_flag
    _atom_site_occupancy
    _atom_site_disorder_assembly
    _atom_site_disorder_group
    S S1 0.74119(4) 0.62643(2) 0.56167(2) 0.01729(11) Uani d 1 . .
    S S2 0.51739(4) 0.68042(2) 0.70267(2) 0.01806(11) Uani d 1 . .
    O O1 0.97431(14) 0.86445(5) 0.68665(7) 0.0223(2) Uani d 1 . .
    O O2 0.59124(13) 0.63170(6) 0.50939(7) 0.0225(2) Uani d 1 . .
    O O3 0.89353(13) 0.65098(5) 0.52573(7) 0.0220(2) Uani d 1 . .
    O O4 1.14629(16) 0.36623(7) 0.68499(9) 0.0341(3) Uani d 1 . .
    O O5 1.23988(15) 0.46683(7) 0.64260(9) 0.0340(3) Uani d 1 . .
    O O6 0.43825(13) 0.61417(6) 0.70008(8) 0.0241(2) Uani d 1 . .
    O O7 0.54611(13) 0.71571(6) 0.78814(7) 0.0239(2) Uani d 1 . .
    O O8 0.32788(17) 0.96375(7) 0.51794(10) 0.0377(3) Uani d 1 . .
    O O9 0.47463(18) 0.94819(6) 0.64251(9) 0.0357(3) Uani d 1 . .
    N N1 0.71051(15) 0.67238(6) 0.65814(8) 0.0179(2) Uani d 1 . .
    N N2 1.12743(17) 0.42581(7) 0.65689(9) 0.0247(3) Uani d 1 . .
    N N3 0.38951(18) 0.92648(7) 0.57790(10) 0.0278(3) Uani d 1 . .
    C C1 0.85072(17) 0.68131(7) 0.72031(10) 0.0175(3) Uani d 1 . .
    C C2 0.94303(17) 0.74318(7) 0.71871(10) 0.0186(3) Uani d 1 . .
    C C3 1.07789(18) 0.74767(8) 0.78022(10) 0.0220(3) Uani d 1 . .
    H H3 1.1415 0.7892 0.7821 0.026 Uiso calc 1 . .
    C C4 1.12052(19) 0.69311(9) 0.83828(11) 0.0239(3) Uani d 1 . .
    H H4 1.2142 0.6972 0.8780 0.029 Uiso calc 1 . .
    C C5 1.02746(19) 0.63238(8) 0.83891(10) 0.0224(3) Uani d 1 . .
    H H5 1.0569 0.5949 0.8787 0.027 Uiso calc 1 . .
    C C6 0.89046(18) 0.62723(7) 0.78039(10) 0.0200(3) Uani d 1 . .
    H H6 0.8238 0.5866 0.7815 0.024 Uiso calc 1 . .
    C C7 0.90565(18) 0.80227(8) 0.65835(10) 0.0199(3) Uani d 1 . .
    C C8 0.82198(19) 0.81274(8) 0.57740(11) 0.0224(3) Uani d 1 . .
    H H8 0.7638 0.7786 0.5424 0.027 Uiso calc 1 . .
    C C9 0.8383(2) 0.88476(8) 0.55513(11) 0.0242(3) Uani d 1 . .
    H H9 0.7929 0.9077 0.5025 0.029 Uiso calc 1 . .
    C C10 0.9303(2) 0.91413(8) 0.62300(11) 0.0238(3) Uani d 1 . .
    C C11 0.9849(2) 0.98641(8) 0.64350(12) 0.0303(4) Uani d 1 . .
    H H11A 0.9245 1.0043 0.6966 0.045 Uiso calc 1 . .
    H H11B 0.9628 1.0161 0.5897 0.045 Uiso calc 1 . .
    H H11C 1.1034 0.9866 0.6577 0.045 Uiso calc 1 . .
    C C12 0.77285(17) 0.53925(7) 0.59476(10) 0.0183(3) Uani d 1 . .
    C C13 0.93448(18) 0.51767(8) 0.61163(10) 0.0193(3) Uani d 1 . .
    H H13 1.0250 0.5487 0.6053 0.023 Uiso calc 1 . .
    C C14 0.95731(18) 0.44913(8) 0.63798(10) 0.0201(3) Uani d 1 . .
    C C15 0.8286(2) 0.40242(8) 0.64729(10) 0.0227(3) Uani d 1 . .
    H H15 0.8491 0.3557 0.6658 0.027 Uiso calc 1 . .
    C C16 0.66862(19) 0.42513(8) 0.62896(10) 0.0228(3) Uani d 1 . .
    H H16 0.5788 0.3937 0.6342 0.027 Uiso calc 1 . .
    C C17 0.63988(18) 0.49387(8) 0.60302(10) 0.0203(3) Uani d 1 . .
    H H17 0.5306 0.5097 0.5911 0.024 Uiso calc 1 . .
    C C18 0.41201(17) 0.73702(7) 0.62594(10) 0.0190(3) Uani d 1 . .
    C C19 0.44463(18) 0.80786(8) 0.63208(10) 0.0203(3) Uani d 1 . .
    H H19 0.5225 0.8258 0.6755 0.024 Uiso calc 1 . .
    C C20 0.35845(18) 0.85112(8) 0.57207(11) 0.0219(3) Uani d 1 . .
    C C21 0.24370(19) 0.82640(9) 0.50838(11) 0.0248(3) Uani d 1 . .
    H H21 0.1887 0.8575 0.4672 0.030 Uiso calc 1 . .
    C C22 0.21043(19) 0.75567(9) 0.50568(11) 0.0254(3) Uani d 1 . .
    H H22 0.1298 0.7381 0.4635 0.030 Uiso calc 1 . .
    C C23 0.29462(18) 0.71020(8) 0.56445(11) 0.0221(3) Uani d 1 . .
    H H23 0.2724 0.6616 0.5627 0.027 Uiso calc 1 . .
loop_
    _atom_site_aniso_label
    _atom_site_aniso_U_11
    _atom_site_aniso_U_22
    _atom_site_aniso_U_33
    _atom_site_aniso_U_12
    _atom_site_aniso_U_13
    _atom_site_aniso_U_23
    S1 0.01830(18) 0.01684(18) 0.01676(18) 0.00090(11) 0.00114(13) -0.00100(11)
    S2 0.01788(18) 0.01795(18) 0.01841(18) 0.00142(12) 0.00264(12) 0.00124(12)
    O1 0.0280(5) 0.0168(5) 0.0222(5) -0.0019(4) 0.0030(4) 0.0000(4)
    O2 0.0224(5) 0.0235(5) 0.0213(5) 0.0036(4) -0.0038(4) -0.0022(4)
    O3 0.0243(5) 0.0196(5) 0.0222(5) -0.0006(4) 0.0055(4) 0.0000(4)
    O4 0.0361(7) 0.0335(6) 0.0329(6) 0.0170(5) 0.0079(5) 0.0117(5)
    O5 0.0209(6) 0.0362(7) 0.0449(7) 0.0040(5) 0.0013(5) 0.0015(5)
    O6 0.0231(5) 0.0197(5) 0.0296(6) -0.0012(4) 0.0038(4) 0.0043(4)
    O7 0.0242(5) 0.0280(6) 0.0195(5) 0.0049(4) 0.0022(4) -0.0011(4)
    O8 0.0431(7) 0.0264(6) 0.0436(7) 0.0081(5) 0.0027(6) 0.0128(5)
    O9 0.0519(8) 0.0216(6) 0.0337(7) -0.0010(5) 0.0018(6) -0.0020(5)
    N1 0.0170(6) 0.0182(6) 0.0184(6) 0.0010(4) 0.0010(4) -0.0020(4)
    N2 0.0251(7) 0.0284(7) 0.0207(6) 0.0082(5) 0.0039(5) -0.0002(5)
    N3 0.0324(7) 0.0216(7) 0.0297(7) 0.0050(5) 0.0085(6) 0.0032(5)
    C1 0.0161(6) 0.0195(7) 0.0169(6) 0.0005(5) 0.0016(5) -0.0019(5)
    C2 0.0188(6) 0.0190(7) 0.0181(6) 0.0002(5) 0.0042(5) -0.0008(5)
    C3 0.0206(7) 0.0234(7) 0.0220(7) -0.0033(6) 0.0016(5) -0.0023(6)
    C4 0.0205(7) 0.0304(8) 0.0207(7) -0.0003(6) -0.0009(5) -0.0005(6)
    C5 0.0243(7) 0.0245(7) 0.0184(7) 0.0035(6) -0.0002(6) 0.0022(5)
    C6 0.0217(7) 0.0189(7) 0.0194(7) -0.0006(5) 0.0036(5) -0.0003(5)
    C7 0.0205(7) 0.0172(6) 0.0221(7) -0.0010(5) 0.0049(5) -0.0022(5)
    C8 0.0243(7) 0.0195(7) 0.0235(7) -0.0012(5) 0.0011(6) 0.0016(5)
    C9 0.0265(7) 0.0206(7) 0.0257(8) 0.0007(6) 0.0033(6) 0.0041(6)
    C10 0.0276(7) 0.0185(7) 0.0257(7) 0.0014(6) 0.0083(6) 0.0022(6)
    C11 0.0398(9) 0.0199(7) 0.0315(8) -0.0020(6) 0.0061(7) -0.0004(6)
    C12 0.0197(7) 0.0173(6) 0.0179(6) 0.0013(5) 0.0017(5) -0.0019(5)
    C13 0.0186(7) 0.0210(7) 0.0182(6) -0.0007(5) 0.0023(5) -0.0019(5)
    C14 0.0209(7) 0.0221(7) 0.0172(6) 0.0044(5) 0.0014(5) -0.0021(5)
    C15 0.0312(8) 0.0187(7) 0.0181(7) 0.0004(6) 0.0009(6) -0.0011(5)
    C16 0.0266(7) 0.0218(7) 0.0199(7) -0.0060(6) 0.0001(6) -0.0011(5)
    C17 0.0193(7) 0.0225(7) 0.0190(7) -0.0018(5) 0.0001(5) -0.0020(5)
    C18 0.0167(6) 0.0197(7) 0.0207(7) 0.0030(5) 0.0040(5) 0.0005(5)
    C19 0.0205(7) 0.0202(7) 0.0202(7) 0.0021(5) 0.0042(5) -0.0009(5)
    C20 0.0229(7) 0.0187(7) 0.0243(7) 0.0039(5) 0.0072(6) 0.0019(6)
    C21 0.0217(7) 0.0293(8) 0.0235(7) 0.0071(6) 0.0040(6) 0.0048(6)
    C22 0.0199(7) 0.0312(8) 0.0250(7) 0.0024(6) -0.0006(6) -0.0011(6)
    C23 0.0182(7) 0.0237(7) 0.0245(7) 0.0005(5) 0.0021(5) -0.0014(6)
_geom_special_details
;
 All esds (except the esd in the dihedral angle between two l.s. planes)
 are estimated using the full covariance matrix.  The cell esds are taken
 into account individually in the estimation of esds in distances, angles
 and torsion angles; correlations between esds in cell parameters are only
 used when they are defined by crystal symmetry.  An approximate (isotropic)
 treatment of cell esds is used for estimating esds involving l.s. planes.
;
loop_
    _geom_bond_atom_site_label_1
    _geom_bond_atom_site_label_2
    _geom_bond_site_symmetry_2
    _geom_bond_distance
    _geom_bond_publ_flag
    S1 O2 . 1.4269(11) ?
    S1 O3 . 1.4274(11) ?
    S1 N1 . 1.6752(12) ?
    S1 C12 . 1.7591(15) ?
    S2 O6 . 1.4249(11) ?
    S2 O7 . 1.4283(11) ?
    S2 N1 . 1.7089(12) ?
    S2 C18 . 1.7667(15) ?
    O1 C10 . 1.3709(19) ?
    O1 C7 . 1.3773(18) ?
    O4 N2 . 1.2231(18) ?
    O5 N2 . 1.2247(19) ?
    O8 N3 . 1.227(2) ?
    O9 N3 . 1.228(2) ?
    N1 C1 . 1.4507(18) ?
    N2 C14 . 1.4720(19) ?
    N3 C20 . 1.471(2) ?
    C1 C6 . 1.390(2) ?
    C1 C2 . 1.404(2) ?
    C2 C3 . 1.404(2) ?
    C2 C7 . 1.462(2) ?
    C3 C4 . 1.385(2) ?
    C3 H3 . 0.9500 ?
    C4 C5 . 1.389(2) ?
    C4 H4 . 0.9500 ?
    C5 C6 . 1.392(2) ?
    C5 H5 . 0.9500 ?
    C6 H6 . 0.9500 ?
    C7 C8 . 1.362(2) ?
    C8 C9 . 1.427(2) ?
    C8 H8 . 0.9500 ?
    C9 C10 . 1.350(2) ?
    C9 H9 . 0.9500 ?
    C10 C11 . 1.485(2) ?
    C11 H11A . 0.9800 ?
    C11 H11B . 0.9800 ?
    C11 H11C . 0.9800 ?
    C12 C17 . 1.393(2) ?
    C12 C13 . 1.393(2) ?
    C13 C14 . 1.382(2) ?
    C13 H13 . 0.9500 ?
    C14 C15 . 1.384(2) ?
    C15 C16 . 1.390(2) ?
    C15 H15 . 0.9500 ?
    C16 C17 . 1.391(2) ?
    C16 H16 . 0.9500 ?
    C17 H17 . 0.9500 ?
    C18 C19 . 1.388(2) ?
    C18 C23 . 1.393(2) ?
    C19 C20 . 1.385(2) ?
    C19 H19 . 0.9500 ?
    C20 C21 . 1.385(2) ?
    C21 C22 . 1.385(2) ?
    C21 H21 . 0.9500 ?
    C22 C23 . 1.392(2) ?
    C22 H22 . 0.9500 ?
    C23 H23 . 0.9500 ?
loop_
    _geom_angle_atom_site_label_1
    _geom_angle_atom_site_label_2
    _geom_angle_atom_site_label_3
    _geom_angle_site_symmetry_1
    _geom_angle_site_symmetry_3
    _geom_angle
    _geom_angle_publ_flag
    O2 S1 O3 . . 121.18(7) ?
    O2 S1 N1 . . 105.71(6) ?
    O3 S1 N1 . . 105.68(6) ?
    O2 S1 C12 . . 109.40(7) ?
    O3 S1 C12 . . 106.87(6) ?
    N1 S1 C12 . . 107.24(6) ?
    O6 S2 O7 . . 120.94(7) ?
    O6 S2 N1 . . 108.91(6) ?
    O7 S2 N1 . . 103.39(6) ?
    O6 S2 C18 . . 108.60(7) ?
    O7 S2 C18 . . 109.02(7) ?
    N1 S2 C18 . . 104.78(6) ?
    C10 O1 C7 . . 107.60(12) ?
    C1 N1 S1 . . 117.17(9) ?
    C1 N1 S2 . . 117.94(9) ?
    S1 N1 S2 . . 120.70(7) ?
    O4 N2 O5 . . 124.61(14) ?
    O4 N2 C14 . . 117.32(13) ?
    O5 N2 C14 . . 118.07(13) ?
    O8 N3 O9 . . 124.14(15) ?
    O8 N3 C20 . . 117.73(15) ?
    O9 N3 C20 . . 118.13(13) ?
    C6 C1 C2 . . 121.55(13) ?
    C6 C1 N1 . . 118.27(12) ?
    C2 C1 N1 . . 120.18(12) ?
    C3 C2 C1 . . 116.87(13) ?
    C3 C2 C7 . . 119.05(13) ?
    C1 C2 C7 . . 124.08(13) ?
    C4 C3 C2 . . 121.68(14) ?
    C4 C3 H3 . . 119.2 ?
    C2 C3 H3 . . 119.2 ?
    C3 C4 C5 . . 120.55(14) ?
    C3 C4 H4 . . 119.7 ?
    C5 C4 H4 . . 119.7 ?
    C4 C5 C6 . . 118.98(14) ?
    C4 C5 H5 . . 120.5 ?
    C6 C5 H5 . . 120.5 ?
    C1 C6 C5 . . 120.32(13) ?
    C1 C6 H6 . . 119.8 ?
    C5 C6 H6 . . 119.8 ?
    C8 C7 O1 . . 108.84(13) ?
    C8 C7 C2 . . 136.62(14) ?
    O1 C7 C2 . . 114.51(13) ?
    C7 C8 C9 . . 106.95(14) ?
    C7 C8 H8 . . 126.5 ?
    C9 C8 H8 . . 126.5 ?
    C10 C9 C8 . . 106.96(14) ?
    C10 C9 H9 . . 126.5 ?
    C8 C9 H9 . . 126.5 ?
    C9 C10 O1 . . 109.63(13) ?
    C9 C10 C11 . . 134.12(15) ?
    O1 C10 C11 . . 116.20(14) ?
    C10 C11 H11A . . 109.5 ?
    C10 C11 H11B . . 109.5 ?
    H11A C11 H11B . . 109.5 ?
    C10 C11 H11C . . 109.5 ?
    H11A C11 H11C . . 109.5 ?
    H11B C11 H11C . . 109.5 ?
    C17 C12 C13 . . 121.75(13) ?
    C17 C12 S1 . . 120.58(11) ?
    C13 C12 S1 . . 117.67(11) ?
    C14 C13 C12 . . 116.99(13) ?
    C14 C13 H13 . . 121.5 ?
    C12 C13 H13 . . 121.5 ?
    C13 C14 C15 . . 123.07(14) ?
    C13 C14 N2 . . 117.55(13) ?
    C15 C14 N2 . . 119.37(13) ?
    C14 C15 C16 . . 118.73(14) ?
    C14 C15 H15 . . 120.6 ?
    C16 C15 H15 . . 120.6 ?
    C15 C16 C17 . . 120.10(14) ?
    C15 C16 H16 . . 119.9 ?
    C17 C16 H16 . . 119.9 ?
    C16 C17 C12 . . 119.34(14) ?
    C16 C17 H17 . . 120.3 ?
    C12 C17 H17 . . 120.3 ?
    C19 C18 C23 . . 122.06(14) ?
    C19 C18 S2 . . 118.18(12) ?
    C23 C18 S2 . . 119.69(11) ?
    C20 C19 C18 . . 116.97(14) ?
    C20 C19 H19 . . 121.5 ?
    C18 C19 H19 . . 121.5 ?
    C19 C20 C21 . . 122.77(14) ?
    C19 C20 N3 . . 118.00(14) ?
    C21 C20 N3 . . 119.22(14) ?
    C20 C21 C22 . . 118.91(15) ?
    C20 C21 H21 . . 120.5 ?
    C22 C21 H21 . . 120.5 ?
    C21 C22 C23 . . 120.27(15) ?
    C21 C22 H22 . . 119.9 ?
    C23 C22 H22 . . 119.9 ?
    C22 C23 C18 . . 118.97(14) ?
    C22 C23 H23 . . 120.5 ?
    C18 C23 H23 . . 120.5 ?
loop_
    _geom_torsion_atom_site_label_1
    _geom_torsion_atom_site_label_2
    _geom_torsion_atom_site_label_3
    _geom_torsion_atom_site_label_4
    _geom_torsion_site_symmetry_1
    _geom_torsion_site_symmetry_2
    _geom_torsion_site_symmetry_3
    _geom_torsion_site_symmetry_4
    _geom_torsion
    _geom_torsion_publ_flag
    O2 S1 N1 C1 . . . . -174.19(10) ?
    O3 S1 N1 C1 . . . . -44.58(11) ?
    C12 S1 N1 C1 . . . . 69.16(11) ?
    O2 S1 N1 S2 . . . . 29.26(10) ?
    O3 S1 N1 S2 . . . . 158.87(8) ?
    C12 S1 N1 S2 . . . . -87.39(9) ?
    O6 S2 N1 C1 . . . . -112.41(11) ?
    O7 S2 N1 C1 . . . . 17.40(12) ?
    C18 S2 N1 C1 . . . . 131.55(11) ?
    O6 S2 N1 S1 . . . . 43.96(10) ?
    O7 S2 N1 S1 . . . . 173.77(8) ?
    C18 S2 N1 S1 . . . . -72.08(9) ?
    S1 N1 C1 C6 . . . . -81.02(15) ?
    S2 N1 C1 C6 . . . . 76.19(15) ?
    S1 N1 C1 C2 . . . . 98.73(14) ?
    S2 N1 C1 C2 . . . . -104.06(13) ?
    C6 C1 C2 C3 . . . . 0.4(2) ?
    N1 C1 C2 C3 . . . . -179.36(12) ?
    C6 C1 C2 C7 . . . . -178.88(13) ?
    N1 C1 C2 C7 . . . . 1.4(2) ?
    C1 C2 C3 C4 . . . . 1.5(2) ?
    C7 C2 C3 C4 . . . . -179.21(14) ?
    C2 C3 C4 C5 . . . . -1.6(2) ?
    C3 C4 C5 C6 . . . . -0.1(2) ?
    C2 C1 C6 C5 . . . . -2.1(2) ?
    N1 C1 C6 C5 . . . . 177.64(13) ?
    C4 C5 C6 C1 . . . . 1.9(2) ?
    C10 O1 C7 C8 . . . . 0.89(16) ?
    C10 O1 C7 C2 . . . . 179.24(12) ?
    C3 C2 C7 C8 . . . . 158.66(17) ?
    C1 C2 C7 C8 . . . . -22.1(3) ?
    C3 C2 C7 O1 . . . . -19.06(19) ?
    C1 C2 C7 O1 . . . . 160.19(13) ?
    O1 C7 C8 C9 . . . . -0.59(17) ?
    C2 C7 C8 C9 . . . . -178.40(16) ?
    C7 C8 C9 C10 . . . . 0.06(18) ?
    C8 C9 C10 O1 . . . . 0.49(17) ?
    C8 C9 C10 C11 . . . . -176.60(17) ?
    C7 O1 C10 C9 . . . . -0.86(16) ?
    C7 O1 C10 C11 . . . . 176.82(13) ?
    O2 S1 C12 C17 . . . . -25.39(14) ?
    O3 S1 C12 C17 . . . . -158.26(11) ?
    N1 S1 C12 C17 . . . . 88.80(13) ?
    O2 S1 C12 C13 . . . . 154.26(11) ?
    O3 S1 C12 C13 . . . . 21.39(13) ?
    N1 S1 C12 C13 . . . . -91.55(12) ?
    C17 C12 C13 C14 . . . . -0.6(2) ?
    S1 C12 C13 C14 . . . . 179.70(10) ?
    C12 C13 C14 C15 . . . . 0.4(2) ?
    C12 C13 C14 N2 . . . . -179.44(12) ?
    O4 N2 C14 C13 . . . . 176.14(13) ?
    O5 N2 C14 C13 . . . . -4.6(2) ?
    O4 N2 C14 C15 . . . . -3.7(2) ?
    O5 N2 C14 C15 . . . . 175.51(14) ?
    C13 C14 C15 C16 . . . . 0.3(2) ?
    N2 C14 C15 C16 . . . . -179.83(13) ?
    C14 C15 C16 C17 . . . . -0.9(2) ?
    C15 C16 C17 C12 . . . . 0.7(2) ?
    C13 C12 C17 C16 . . . . 0.1(2) ?
    S1 C12 C17 C16 . . . . 179.75(11) ?
    O6 S2 C18 C19 . . . . 166.10(11) ?
    O7 S2 C18 C19 . . . . 32.49(13) ?
    N1 S2 C18 C19 . . . . -77.64(12) ?
    O6 S2 C18 C23 . . . . -11.09(14) ?
    O7 S2 C18 C23 . . . . -144.70(12) ?
    N1 S2 C18 C23 . . . . 105.16(12) ?
    C23 C18 C19 C20 . . . . -1.9(2) ?
    S2 C18 C19 C20 . . . . -179.03(10) ?
    C18 C19 C20 C21 . . . . 0.3(2) ?
    C18 C19 C20 N3 . . . . 179.36(12) ?
    O8 N3 C20 C19 . . . . 171.70(14) ?
    O9 N3 C20 C19 . . . . -8.6(2) ?
    O8 N3 C20 C21 . . . . -9.2(2) ?
    O9 N3 C20 C21 . . . . 170.48(14) ?
    C19 C20 C21 C22 . . . . 1.5(2) ?
    N3 C20 C21 C22 . . . . -177.54(13) ?
    C20 C21 C22 C23 . . . . -1.8(2) ?
    C21 C22 C23 C18 . . . . 0.2(2) ?
    C19 C18 C23 C22 . . . . 1.7(2) ?
    S2 C18 C23 C22 . . . . 178.77(11) ?
loop_
    _geom_hbond_atom_site_label_D
    _geom_hbond_atom_site_label_H
    _geom_hbond_atom_site_label_A
    _geom_hbond_site_symmetry_A
    _geom_hbond_distance_DH
    _geom_hbond_distance_HA
    _geom_hbond_distance_DA
    _geom_hbond_angle_DHA
    _geom_hbond_publ_flag
    C3 H3 O1 . 0.95 2.41 2.7460(18) 101 no
    C3 H3 O4 2_756 0.95 2.31 3.226(2) 161 yes
    C13 H13 O3 . 0.95 2.51 2.8637(18) 102 no
    C16 H16 O2 3_666 0.95 2.53 3.0874(18) 118 yes
    C19 H19 O4 2_656 0.95 2.58 2.981(2) 106 yes
    C23 H23 O6 . 0.95 2.56 2.9252(19) 103 no
_shelx_space_group_comment
;
The symmetry employed for this shelxl refinement is uniquely defined
by the following loop, which should always be used as a source of
symmetry information in preference to the above space-group names.
They are only intended as comments.
;
_shelx_estimated_absorpt_T_min     0.469
_shelx_estimated_absorpt_T_max     0.755
_shelx_hkl_file
;
   0   0  -1 48.4150 13.5241   2
   0   0  -1 14.9686 5.91089  51
   0   0  -2 9829.90 496.109   2
   0   0  -2 9070.47 460.554  51
   0   0  -3 7.50931 26.4669   2
   0   0  -3 2.80450 14.5507  51
   0   0  -4 77300.3 3658.31   2
   0   0  -4 73542.4 3580.29  51
   0   0  -5-13.6670 36.7897   2
   0   0  -5 9.90081 15.9280  51
   0   0  -6 86022.6 3803.84   2
   0   0  -6 72336.8 3645.11  51
   0   0  -7 42.9411 48.8884   2
   0   0  -8 6089.48 498.575   4
   0   0  -8 6623.97 528.302   2
   0   0  -9 124.574 70.9862   2
   0   0  -9 53.4056 76.9664   4
   0   0 -10 1635.56 263.372   2
   0   0 -10 1186.80 127.959  20
   0   0 -10 1431.36 242.595   4
   0   0 -11 41.1722 72.5594   2
   0   0 -11 28.4508 37.3791  20
   0   0 -11-35.7914 63.0780   4
   0   0 -12 6464.03 429.622  20
   0   0  12 8111.16 465.493  14
   0   0 -12 6790.56 673.535   2
   0   0 -12 6188.60 628.098   4
   0   0 -13-10.6806 59.5221  20
   0   0  13-12.2163 41.2270  14
   0   0 -13-46.7591 67.2820   2
   0   0 -13 43.6834 99.3824   4
   0   0 -14 54153.9 3289.93   4
   0   0  14 64069.5 2997.69  14
   0   0 -14 59440.8 2949.01  19
   0   0 -14 59270.0 2971.46  20
   0   0  15 33.0150 51.3097  14
   0   0 -15-19.0745 58.2203  20
   0   0 -16 217.459 62.5311  20
   0   0 -16 237.393 51.1996  31
   0   0  16 326.024 81.0028   8
   0   0  16 278.688 69.2463  14
   0   0 -16 279.314 74.6784  48
   0   0  17 41.1644 41.0362   8
   0   0 -17-26.5250 40.2309   3
   0   0 -17-24.5815 36.4586  20
   0   0  17 20.8554 33.1759  14
   0   0  18 1262.65 102.813   8
   0   0 -18 1000.06 80.1889  10
   0   0  18 1200.85 103.977   5
   0  -1  -1 27770.0 1354.00   2
   0  -1  -2 221934. 10604.7   2
   0   1  -3 33304.0 1349.55  51
   0  -1  -3 32664.3 1396.24   2
   0   1  -4 84926.4 3399.92  51
   0   1  -4 77141.0 3460.04   2
   0  -1  -4 82395.2 3472.05   2
   0   1  -5 1876.09 143.858  51
   0   1  -5 1937.80 190.414   2
   0   1  -6 52753.9 2706.35  51
   0  -1  -6 57671.9 2835.20   2
   0   1  -6 59387.9 2822.31   2
   0  -1  -7 616.998 131.314   4
   0   1  -7 592.612 85.7351  51
   0  -1  -7 687.438 140.268   2
   0   1  -7 585.649 125.639   2
   0  -1  -8 230.672 88.7417   4
   0   1  -8 295.588 63.1080  51
   0  -1  -8 187.348 82.6882   2
   0   1  -8 407.149 116.490   2
   0  -1  -9 633.887 163.295   2
   0   1  -9 518.051 141.050   2
   0  -1  -9 508.292 135.829   4
   0  -1 -10 499.266 142.600   4
   0  -1 -10 331.584 135.803   2
   0   1 -10 250.597 110.074   2
   0   1 -10 290.526 65.8287  20
   0  -1 -10 313.350 64.6963  20
   0   1  10 220.613 53.6231  23
   0  -1 -11-35.8967 63.3029   4
   0  -1 -11 124.907 94.7519   2
   0   1 -11 122.199 109.672   2
   0  -1  11 63.8628 42.0092  14
   0  -1 -11 75.5261 41.9362  20
   0   1 -11 28.7877 44.8036  20
   0  -1 -12 80.5504 70.9743   4
   0   1 -12-44.6022 64.1762   2
   0  -1 -12-45.1399 45.9268   2
   0  -1  12 11.6196 40.9532  14
   0   1  12 70.7028 49.4328  14
   0  -1 -12-10.2057 57.8134  20
   0   1 -12 10.3667 54.8057  20
   0  -1 -13 1792.29 317.266   4
   0   1 -13 1908.84 335.972   2
   0  -1 -13 1495.77 305.527   2
   0   1  13 2450.55 210.438  14
   0  -1  13 2003.05 196.983  14
   0   1 -13 2249.35 195.758  20
   0  -1 -13 1987.36 184.900  20
   0   1  14 8192.92 474.338   8
   0   1  14 6541.27 596.041  49
   0   1 -14 6780.63 440.451  20
   0  -1 -14 6704.68 436.629  20
   0   1 -14 6785.44 422.017  19
   0  -1 -14 5158.36 619.891   4
   0  -1  14 7813.14 464.709  14
   0   1  14 7906.62 468.290  14
   0   1 -14 6320.07 663.943   2
   0   1  15 872.633 123.888   8
   0   1  15 948.240 122.231  14
   0  -1  15 824.346 116.641  14
   0   1 -15 793.276 97.2135  31
   0   1 -15 737.446 93.9872  19
   0   1 -15 798.951 108.341  20
   0  -1 -15 770.098 95.2332  19
   0  -1 -15 824.296 109.006  20
   0  -1 -16 8095.80 524.697  48
   0   1 -16 9049.54 507.457  20
   0  -1 -16 8708.00 504.002  20
   0  -1 -16 8744.71 494.600  31
   0   1  16 9096.32 520.230  14
   0  -1  16 8721.11 514.111  14
   0   1  16 9567.47 532.093   8
   0  -1 -17 17.3877 37.5476  48
   0   1 -17 12.2446 37.3940  20
   0  -1 -17-6.10841 35.7227  20
   0  -1 -17 24.1421 22.0800  31
   0   1  17 63.6869 43.6347   8
   0   1  17 63.4927 38.0005  14
   0  -1 -17 69.8037 43.5079   3
   0   1  18 3018.41 184.784   8
   0  -1 -18 2562.54 167.125  10
   0  -1  18 2982.65 188.927   5
   0   2   0 25758.2 1246.34  49
   0   2  -1 609.626 47.7407  50
   0  -2  -2 53566.5 2615.23   2
   0  -2  -3 73356.9 3799.42   2
   0   2  -3 81278.5 3773.59  51
   0  -2  -4 213457. 10638.6   2
   0   2  -4 226206. 10592.1  51
   0  -2  -5 123540. 6086.57   2
   0   2  -5 125332. 6012.53  51
   0  -2  -6 482.622 111.209   2
   0   2  -6 531.563 83.8527  51
   0  -2  -7 8193.23 626.914   2
   0   2  -7 8168.48 536.140  51
   0  -2  -7 11664.6 667.861   4
   0   2  -7 11056.6 659.961   4
   0  -2  -8 31036.8 1791.40   2
   0   2  -8 27266.4 1632.43  51
   0   2  -8 38813.7 1808.13   4
   0  -2  -8 39442.5 1815.69   4
   0  -2  -9 15437.0 963.612   4
   0   2  -9 15914.4 966.468   4
   0   2  10 7084.26 415.282  23
   0   2 -10 7106.04 595.868   4
   0  -2 -10 7075.97 593.633   4
   0   2 -10 6718.59 606.291   2
   0  -2 -10 6533.54 610.658   2
   0   2 -10 6425.50 413.317  20
   0  -2  10 7523.06 432.506  14
   0   2  11 7286.64 445.320  23
   0  -2 -11 7814.30 666.754   4
   0   2 -11 7627.55 652.885   4
   0  -2  11 8195.34 473.357  14
   0   2 -11 7223.12 452.804  20
   0  -2 -11 7507.51 453.497  20
   0   2 -11 7734.08 682.432   2
   0  -2 -11 6369.55 651.564   2
   0   2 -12 1465.99 160.943  20
   0  -2 -12 1844.35 171.079  20
   0  -2  12 2012.54 185.301  14
   0  -2 -12 1411.55 269.597   4
   0   2 -12 1238.12 267.239   4
   0   2  12 1955.04 167.972   6
   0  -2  12 2291.02 203.227   8
   0  -2 -12 1997.28 340.291   2
   0   2 -12 1112.61 265.665   2
   0   2 -13 3170.62 257.657  20
   0  -2 -13 3264.84 255.766  20
   0   2 -13 3113.86 241.806  19
   0   2  13 4077.74 289.414  14
   0  -2  13 3504.43 273.981  14
   0   2 -13 2987.41 419.028   4
   0  -2 -13 2922.86 419.396   4
   0   2 -13 3346.93 452.899   2
   0  -2  13 4101.51 295.668   8
   0  -2 -14 6505.88 426.290  20
   0   2 -14 6391.84 410.846  19
   0   2 -14 6477.72 431.004  20
   0   2  14 7657.69 457.071  14
   0  -2  14 7548.43 454.635  14
   0   2 -14 5280.89 613.645   4
   0  -2 -14 5976.57 642.042   4
   0  -2  14 8478.75 480.353   8
   0   2  14 7397.77 455.489   8
   0   2 -14 5616.09 634.578   2
   0   2  15 1172.06 139.236  14
   0  -2  15 1141.67 134.603  14
   0  -2 -15 995.879 121.808  20
   0   2 -15 1099.38 128.600  20
   0  -2 -15 1121.78 113.571  19
   0   2  15 1335.81 149.340   8
   0  -2  15 1111.77 146.652   8
   0  -2 -16-23.6161 46.7015  20
   0   2 -16-32.1728 49.7775  20
   0  -2  16 61.9602 44.1189  14
   0   2  16 9.28004 43.2677  14
   0  -2 -16 54.3879 46.9539  48
   0   2 -16 10.8233 39.7043  48
   0   2  16-9.69906 41.8669   8
   0  -2  16 10.7059 57.6376   8
   0   2 -17 3714.21 261.318  48
   0  -2 -17 3644.72 260.490  48
   0  -2 -17 4285.39 249.580  20
   0   2  17 4107.08 256.781  14
   0   2 -17 3840.62 265.683   3
   0  -2 -17 3700.11 261.183   3
   0  -2 -17 3483.73 227.915  31
   0   2 -17 3492.53 231.153  10
   0  -2  17 4346.36 271.576   8
   0   2  17 4468.97 265.549   8
   0  -2 -18 2150.07 134.332  20
   0  -2 -18 1801.21 128.980  10
   0  -2  18 2114.83 147.673   8
   0  -2  18 2098.20 145.221   5
   0   2  18 1881.28 140.536   5
   0   3   0 9.25434 13.3228  49
   0   3  -1 615.687 55.5761  50
   0   3   2 1563.52 93.0061  51
   0  -3  -3 24496.9 1353.72   2
   0   3  -3 28051.1 1343.33  51
   0  -3  -4 75180.3 3939.04   2
   0   3  -4 84090.1 3910.61  51
   0  -3  -5 108324. 5594.87   2
   0   3  -5 118305. 5541.40  51
   0  -3  -6 53109.2 2805.57   2
   0   3  -6 55832.6 2725.62  51
   0  -3  -7 9338.44 683.419   2
   0   3  -7 8866.05 591.370  51
   0   3  -7 12275.3 705.450   4
   0  -3  -7 11791.9 695.712   4
   0   3  -8 10150.8 667.303  51
   0   3  -8 12859.2 789.988   4
   0  -3  -8 13339.6 789.907   4
   0  -3  -8 10468.9 779.152   2
   0  -3  -9 1311.61 229.939   2
   0   3  -9 968.844 110.185  20
   0  -3  -9 1204.96 115.298  15
   0   3  -9 922.188 141.087  51
   0  -3  -9 1277.44 213.567   4
   0   3  -9 1646.69 235.778   4
   0  -3 -10 3065.98 361.400   4
   0   3 -10 3249.89 370.443   4
   0   3 -10 2736.87 219.619  20
   0   3  10 3167.43 223.398  23
   0   3 -10 2738.29 197.335  42
   0  -3 -10 2720.29 373.410   2
   0  -3  10 3368.43 237.972  14
   0  -3 -11 1389.00 256.859   4
   0   3 -11 1815.61 284.979   4
   0  -3  11 1726.06 162.455  14
   0   3 -11 1459.03 148.927  20
   0   3 -11 1472.36 141.998  19
   0   3  11 1392.53 143.480  23
   0   3 -12 1511.44 280.640   4
   0  -3 -12 1330.79 262.745   4
   0   3  12 1688.29 160.395   6
   0  -3  12 1696.62 176.565   8
   0  -3  12 1495.68 162.938  14
   0   3 -12 1497.30 157.365  20
   0  -3 -12 1549.46 153.960  20
   0   3 -12 1262.75 137.806  19
   0  -3  13 1555.58 175.340   8
   0   3 -13 1456.06 157.319  20
   0  -3 -13 1567.53 158.082  20
   0   3 -13 1513.35 145.331  19
   0   3  13 1002.04 220.917  49
   0  -3 -13 1320.41 274.298   4
   0   3 -13 1502.33 291.817   4
   0  -3  13 1409.72 161.070  14
   0   3  13 1853.80 178.578  14
   0   3  13 1499.06 149.296   6
   0  -3  14 785.021 114.676  14
   0   3  14 691.698 112.049  14
   0  -3  14 734.374 122.118   8
   0   3  14 675.079 110.227   8
   0   3  14 631.257 89.8720   6
   0  -3 -14 716.142 105.068  20
   0   3 -14 680.116 96.1519  19
   0   3 -14 656.183 105.514  20
   0   3  15 10183.0 580.108  14
   0  -3  15 9672.04 572.772  14
   0   3  15 10213.2 579.455   8
   0  -3  15 9934.68 593.180   8
   0   3 -15 9026.26 560.695  20
   0  -3 -15 9859.96 562.957  20
   0   3 -16 10.4178 35.4039  48
   0  -3 -16 104.853 55.5911  48
   0  -3 -16 123.709 46.0611  20
   0   3 -16 135.166 47.3559  20
   0   3  16 190.838 59.3509  14
   0  -3  16 84.7725 55.1336   8
   0   3  16 72.8649 47.4378   8
   0  -3  17 691.607 90.1931   8
   0   3 -17 554.201 62.1091  10
   0  -3 -17 636.848 87.1455  48
   0   3 -17 642.905 84.8575  48
   0  -3 -17 736.657 80.8352  20
   0  -3 -17 548.699 67.0689  31
   0  -3 -17 614.301 86.3187   3
   0   3 -17 501.929 78.9025   3
   0   3  17 654.218 82.3267  14
   0   3  17 635.915 81.5204   8
   0  -3  18 601.801 67.6999   8
   0   3  18 554.061 61.1396   5
   0  -3  18 552.975 62.5256   5
   0  -3 -18 547.756 55.8809  20
   0   4   0 74729.6 3597.83  49
   0   4  -1 293170. 13709.9   4
   0  -4  -1 283486. 13708.1   4
   0   4  -2 5087.68 311.948  50
   0   4   2 5885.83 305.873  51
   0   4  -3 335.131 67.5165  51
   0   4   3 259.841 27.6172  51
   0   4  -4 28793.0 1482.12  51
   0   4  -5 25526.7 1335.43  51
   0   4  -6 16866.5 852.627   4
   0  -4  -6 15022.4 822.870   4
   0  -4  -6 11845.4 824.334   2
   0   4  -6 11997.4 757.476  51
   0  -4  -7 16200.8 919.651   4
   0   4  -7 17978.5 944.503   4
   0   4  -7 13465.3 841.494  51
   0  -4  -7 13445.1 925.030   2
   0   4  -8 82600.5 4566.47  51
   0  -4  -8 86434.4 4706.47   2
   0  -4  -8 105209. 4697.85   4
   0   4  -8 106926. 4709.82   4
   0   4  -9 11253.5 735.223  51
   0   4   9 12541.1 654.933  23
   0   4  -9 11063.9 650.595  20
   0   4  -9 14712.7 876.200   4
   0  -4  -9 13367.8 851.032   4
   0  -4  -9 11883.4 651.386  15
   0   4  10 3038.27 221.989  23
   0   4 -10 2661.97 209.782  19
   0   4 -10 2808.22 221.068  20
   0  -4 -10 2778.98 215.774  15
   0  -4  10 3168.58 231.994  14
   0  -4 -10 3665.37 389.842   4
   0   4 -10 3001.20 360.062   4
   0   4 -11 1675.46 162.745  20
   0   4 -11 1467.17 145.896  19
   0  -4 -11 1318.34 253.002   4
   0   4 -11 1799.69 288.944   4
   0  -4  11 1956.05 183.007   8
   0  -4  11 1398.12 154.999  14
   0   4  11 1650.62 156.794  23
   0   4  12 1457.71 145.764  23
   0   4 -12 1268.55 145.255  20
   0   4 -12 1343.57 137.971  19
   0  -4 -12 1431.84 148.870  20
   0  -4  12 1396.18 155.924  14
   0  -4  12 1420.57 162.231   8
   0  -4 -12 1223.58 257.316   4
   0   4 -12 1203.13 249.983   4
   0  -4  13 18041.3 957.917   8
   0  -4 -13 17853.8 925.989  20
   0   4 -13 16669.6 927.635  20
   0   4 -13 15720.6 898.508  19
   0  -4  13 16905.0 933.461  14
   0   4  13 18708.8 927.527   6
   0   4  13 16216.5 1150.26  49
   0   4 -13 15396.2 1177.85   4
   0  -4 -13 15120.2 1176.14   4
   0  -4  14 707.802 118.423   8
   0   4  14 421.594 78.1776   6
   0   4  14 432.755 87.6604   8
   0  -4  14 505.695 92.8123  14
   0  -4 -14 617.843 93.9678  20
   0   4 -14 457.901 78.3795  19
   0   4 -14 454.631 88.4545  20
   0   4 -15 7121.14 430.945  20
   0  -4 -15 7408.58 428.576  20
   0  -4  15 6760.49 431.082  14
   0   4  15 6409.94 399.699   6
   0   4 -15 6537.42 441.090  48
   0  -4 -15 7004.36 448.245  48
   0   4  15 7658.18 441.078   8
   0  -4  15 7140.79 456.056   8
   0  -4  16 9026.79 500.575   8
   0   4  16 8598.20 477.725   8
   0   4 -16 7416.79 446.217  10
   0  -4 -16 8782.73 470.437  20
   0  -4 -16 7227.87 478.434   3
   0   4 -16 8399.72 491.183   3
   0  -4 -16 7792.06 482.636  48
   0   4 -16 7835.00 482.478  48
   0   4  16 8530.22 482.045  14
   0  -4  17 7.26982 31.3824   5
   0  -4  17-7.60065 37.0880   8
   0   4  17-6.93007 37.3108   5
   0  -4 -17-5.27895 27.3885  31
   0  -4 -17-11.2199 26.7735  20
   0   4  17-13.1357 32.7380  14
   0  -4  18 12.4701 20.7270   8
   0  -4 -18 12.7616 16.5623  20
   0   5   0 5.44718 20.0082  49
   0   5   0 98.5341 43.6352  51
   0   5  -1 9978.36 506.020   4
   0  -5  -1 10207.4 507.483   4
   0  -5   1 9827.83 505.131  27
   0   5   1 11200.3 562.338  49
   0   5  -2 25644.4 1380.42  50
   0   5   2 26828.8 1370.40  51
   0   5  -2 31130.7 1446.45  51
   0  -5  -2 27067.6 1368.50   4
   0   5  -2 30869.9 1379.20   4
   0   5  -3 219.221 59.3702  51
   0   5   3 223.711 32.2779  51
   0   5  -3 448.390 66.4215   4
   0  -5  -3 362.508 56.5610   4
   0   5  -4 890.790 122.258  51
   0  -5  -4 847.624 105.889   4
   0   5  -4 738.969 105.497   4
   0   5  -5 13438.6 796.254  51
   0  -5  -5 13751.5 795.989   4
   0   5  -5 15155.9 821.372   4
   0   5  -6 56401.5 2998.85  51
   0   5  -6 64953.6 3052.42   4
   0  -5  -6 60027.2 3025.09   4
   0  -5  -7 32319.3 1748.06   4
   0   5  -7 35724.7 1774.06   4
   0   5  -7 30215.0 1698.30  51
   0   5  -8 1040.79 175.682   4
   0  -5  -8 1142.45 189.515   4
   0   5  -8 861.944 171.601   2
   0   5  -8 770.248 137.966  51
   0   5  -9 10187.5 719.919  51
   0   5   9 12787.8 641.013  23
   0   5  -9 10641.4 634.049  20
   0   5  -9 11460.5 630.309  19
   0   5  -9 13866.7 849.355   4
   0  -5  -9 12940.1 835.388   4
   0   5   9 11389.5 606.758   7
   0   5  -9 12658.2 853.720   2
   0  -5   9 11746.0 643.575  14
   0  -5  -9 11280.0 631.781  15
   0   5  10 157.433 48.4451  23
   0   5 -10 105.776 45.3939  20
   0   5 -10 240.556 55.1545  19
   0   5 -10 160.192 92.4707   4
   0  -5 -10 32.8815 67.2853   4
   0  -5  10 279.711 70.4452   8
   0   5  10 149.435 42.7297   7
   0   5 -10 212.377 102.107   2
   0  -5  10 214.673 56.6086  14
   0  -5 -10 87.6729 39.5261  15
   0   5  11 337.570 70.2815  23
   0   5 -11 382.618 75.6102  20
   0   5 -11 278.689 63.1336  19
   0  -5 -11 408.358 142.103   4
   0   5 -11 182.190 112.208   4
   0  -5  11 361.229 81.6984   8
   0   5 -11 161.563 109.738   2
   0  -5  11 326.421 74.9225  14
   0  -5  12 3356.37 257.842  14
   0  -5  12 3479.28 272.193   8
   0   5  12 3228.43 242.129  23
   0   5 -12 2895.69 241.564  20
   0   5 -12 2810.77 227.166  19
   0  -5 -12 2670.19 385.390   4
   0   5 -12 2580.62 379.295   4
   0   5  12 2910.19 386.841  49
   0   5 -12 3134.10 422.293   2
   0  -5  13 8942.72 533.355   8
   0   5  13 8388.80 712.630  49
   0   5 -13 8041.05 501.885  20
   0  -5 -13 8569.11 499.605  20
   0   5 -13 7371.47 472.133  19
   0  -5  13 7659.16 497.905  14
   0   5  13 8972.09 505.096   6
   0   5 -13 6555.10 682.432   4
   0  -5 -13 7432.76 717.020   4
   0   5 -13 9306.79 793.482   2
   0   5  14 4801.43 308.126   6
   0  -5  14 3548.61 298.386  14
   0   5  14 5044.25 319.523   8
   0  -5  14 4917.85 340.256   8
   0   5 -14 4230.77 286.407  19
   0  -5 -14 4443.61 306.627  20
   0   5 -14 3986.43 304.914  20
   0   5  15 1395.91 130.916   6
   0   5 -15 1193.08 146.545  48
   0  -5 -15 1439.94 154.646  48
   0   5 -15 1572.11 150.614  20
   0  -5 -15 1312.45 136.674  20
   0   5  15 1380.21 141.957   8
   0  -5  15 1713.84 169.787   8
   0  -5 -16 4393.34 263.484  20
   0  -5  16 4030.70 278.555   8
   0  -5 -16 3678.76 268.257   3
   0   5 -16 3558.71 268.100   3
   0  -5 -16 3576.33 265.852  48
   0   5 -16 3861.05 269.530  48
   0  -5 -17 296.082 48.2741  20
   0  -5  17 293.873 55.4429   5
   0  -5  17 242.898 54.7896   8
   0  -5 -17 237.434 46.0408  31
   0   6   0 49785.5 2224.83  51
   0   6   0 41190.6 2181.96  49
   0   6  -1 673.840 98.9046  51
   0   6   1 472.273 73.8675  49
   0   6   1 751.192 86.3513  51
   0   6  -2 843.606 76.2068   4
   0  -6  -2 868.632 76.7969   4
   0   6  -2 821.312 89.7532  50
   0   6   2 887.259 86.1212  51
   0   6   2 760.026 99.9544  49
   0   6  -3 57343.2 2599.97   4
   0  -6  -3 53642.8 2585.61   4
   0   6   3 48671.9 2556.27  51
   0   6  -3 58569.7 2671.71  51
   0  -6  -4 1911.46 170.504   4
   0   6  -4 1747.41 171.606   4
   0  -6  -5 676.148 107.360   4
   0   6  -5 569.495 105.319   4
   0   6  -5 558.672 106.446  51
   0  -6  -6 6925.59 481.608   4
   0   6  -6 7446.23 501.032   4
   0   6  -6 6892.18 482.478  51
   0   6  -7 3442.43 313.039   4
   0  -6  -7 2771.26 285.561   4
   0   6  -7 2813.52 272.593  51
   0  -6  -8 12759.0 826.098   4
   0   6  -8 13517.8 846.391   4
   0   6  -8 11788.2 773.380  51
   0   6  -8 11910.2 841.089   2
   0   6   9 46829.5 2404.00   7
   0   6  -9 54338.6 2704.58   2
   0  -6   9 47127.8 2440.87  14
   0  -6  -9 47960.2 2435.82  15
   0  -6   9 55818.5 2467.91   8
   0   6   9 53256.9 2443.09  23
   0   6  -9 47259.0 2430.04  19
   0   6  -9 46237.9 2440.33  20
   0   6  -9 51654.5 2659.08   4
   0  -6  -9 48972.1 2648.57   4
   0   6  -9 48379.2 2576.74  51
   0   6   9 51893.1 2424.26  17
   0   6  10 5378.64 339.569   7
   0  -6  10 6787.42 401.615   8
   0   6  10 6233.56 374.779  23
   0   6 -10 5929.07 367.430  19
   0   6 -10 5891.77 379.154  20
   0  -6 -10 5566.07 366.416  15
   0  -6  10 5881.52 378.671  14
   0  -6 -10 5994.63 548.004   4
   0   6 -10 5903.97 540.526   4
   0   6 -10 5379.84 471.419  51
   0   6 -10 6350.18 578.758   2
   0  -6  11 7697.26 483.289  14
   0  -6  11 9009.60 509.301   8
   0   6 -11 8190.62 710.267   2
   0   6 -11 7466.50 480.153  20
   0   6 -11 7394.62 463.422  19
   0  -6 -11 7903.57 683.081   4
   0   6 -11 7650.43 680.624   4
   0  -6 -11 7573.29 472.774  15
   0   6  11 8163.27 478.237  23
   0   6  12 624.507 179.899  49
   0   6  12 471.866 90.0443  23
   0   6 -12 617.455 181.768   2
   0   6 -12 776.269 100.961  19
   0   6 -12 638.636 104.271  20
   0  -6  12 652.302 105.910  14
   0  -6  12 699.263 114.352   8
   0   6 -12 363.322 145.144   4
   0  -6 -12 452.452 174.916   4
   0   6 -13 1014.10 236.141   4
   0  -6 -13 1328.73 269.215   4
   0  -6  13 1258.46 148.627  14
   0   6  13 1366.12 145.601  23
   0   6 -13 1186.92 270.270   2
   0  -6  13 1452.34 168.030   8
   0   6  13 1486.73 151.406   8
   0   6  13 1786.25 165.324   6
   0   6  13 1279.68 248.209  49
   0   6 -13 964.173 124.116  19
   0  -6 -13 1497.53 153.481  20
   0   6 -13 1411.26 156.570  20
   0   6 -14 1208.56 150.381  48
   0   6  14 1285.72 139.816   6
   0   6  14 1669.28 163.465  14
   0   6  14 1380.58 144.533   8
   0  -6  14 1548.27 168.686   8
   0   6 -14 1228.05 146.478  20
   0   6 -14 1369.11 132.613  19
   0  -6 -14 1302.44 139.399  20
   0   6 -15 3075.41 244.069  48
   0  -6 -15 2818.80 241.102  48
   0  -6 -15 3583.14 242.444  20
   0   6  15 3225.17 229.596   6
   0   6  15 3679.02 253.401  14
   0  -6  15 3039.51 254.253   8
   0  -6  16 280.558 71.3777   8
   0  -6 -16 572.274 75.1041  20
   0  -6 -16 346.214 67.1363   3
   0   6  16 509.592 78.3362  14
   0  -6 -16 320.411 64.7271  48
   0  -6  17 1636.81 130.083   5
   0  -6 -17 1989.98 136.778  20
   0  -6 -17 1972.66 137.494  31
   0  -6  17 1784.45 143.246   8
   0   6 -17 1729.95 120.878  43
   0   6  17 1772.89 138.364  14
   0   7   0-8.00815 21.5568  49
   0   7   0 21.1951 30.4967  51
   0   7  -1 44198.4 2269.46  50
   0   7   1 41857.3 2266.21  49
   0   7   1 47298.8 2278.47  51
   0   7  -2 27896.3 1342.26  50
   0   7   2 29914.3 1334.59  51
   0   7   2 28702.9 1372.00  49
   0   7   2 26953.5 1291.18  27
   0  -7   2 24419.8 1280.89  27
   0  -7  -2 26446.4 1286.51   4
   0   7  -2 24485.3 1282.59   4
   0  -7  -3 13636.3 746.038   4
   0   7  -3 14270.8 751.884   4
   0   7   3 14647.5 814.828  49
   0   7   3 13768.7 737.169  51
   0   7  -4 29012.0 1340.45   4
   0  -7  -4 27280.5 1324.29   4
   0   7  -4 31738.4 1424.16  51
   0   7  -5 847.812 140.565   4
   0   7  -5 1114.06 160.582  51
   0   7  -6 2183.61 226.993   4
   0  -7  -6 2341.02 228.264   4
   0   7  -6 1578.92 205.274  51
   0   7  -7 1161.89 174.823   4
   0  -7  -7 902.769 153.974   4
   0   7  -7 842.421 152.588  51
   0  -7  -8 1515.21 138.140  15
   0   7  -8 1668.28 216.570  51
   0   7   8 1602.13 138.972  23
   0   7  -8 1539.01 137.809  19
   0   7  -8 1390.32 141.924  20
   0   7  -8 1826.27 243.093   4
   0  -7  -8 1488.47 220.561   4
   0   7   8 1593.01 122.046   7
   0   7  -8 1865.30 256.959   2
   0   7   9 1657.60 130.677   7
   0   7  -9 1701.36 273.242   2
   0  -7  -9 1634.65 150.790  15
   0  -7   9 1438.53 148.249  14
   0  -7   9 1967.59 169.707   8
   0   7   9 1717.83 152.026  23
   0   7  -9 1519.02 154.433  20
   0   7  -9 1546.16 146.633  19
   0   7  -9 1398.40 231.088   4
   0  -7  -9 1479.04 237.598   4
   0   7  -9 1598.43 226.924  51
   0   7   9 1710.88 145.128  17
   0   7  10 3539.47 236.557   7
   0   7 -10 4470.56 463.950   2
   0  -7  10 4204.97 287.358   8
   0   7  10 3748.42 265.561  23
   0   7 -10 3557.50 270.802  20
   0   7 -10 3770.87 260.629  19
   0  -7  10 3623.99 270.373  14
   0  -7 -10 3405.01 261.255  15
   0   7 -10 3922.66 426.947   4
   0  -7 -10 2950.99 385.842   4
   0   7  10 3767.35 249.303  17
   0   7 -10 3109.22 353.319  51
   0  -7  11 1670.65 176.210   8
   0   7 -11 1646.60 290.895   2
   0   7  11 1570.53 156.951  23
   0  -7  11 1350.81 154.789  14
   0  -7 -11 1608.89 158.911  15
   0   7 -11 1759.57 287.366   4
   0  -7 -11 1407.29 261.879   4
   0   7 -11 1660.93 155.996  19
   0   7 -11 1716.53 170.696  20
   0   7  12 2036.38 183.550  23
   0   7 -12 1995.37 328.996   2
   0   7 -12 1929.19 173.040  19
   0   7 -12 2014.96 192.389  20
   0  -7 -12 1525.20 287.030   4
   0   7 -12 1922.28 315.941   4
   0  -7  12 1936.49 197.286   8
   0   7 -13 134.888 102.490   2
   0   7  13 157.443 98.3002  49
   0  -7  13 186.095 70.5621   8
   0   7  13 168.906 58.7644   6
   0   7  13 125.839 50.6215   8
   0   7  13 114.861 51.3478  23
   0  -7 -13 107.377 56.0695  20
   0   7 -13 126.447 46.3870  19
   0  -7 -14 4773.79 359.336  48
   0   7 -14 5454.89 367.492  48
   0   7  14 6284.74 372.023   6
   0  -7  14 5357.87 379.790   8
   0   7  14 6250.17 376.686  14
   0  -7 -14 5994.27 367.399  20
   0   7 -14 4965.99 335.484  19
   0  -7 -15 131.936 53.6527   3
   0  -7 -15 66.8351 44.8373  48
   0  -7  15 64.0978 51.2612   8
   0   7  15 181.048 50.9345   6
   0  -7 -15 134.632 46.4133  20
   0   7  15 109.348 48.4707  14
   0  -7 -16 4342.18 256.653  20
   0  -7  16 3821.11 265.273   8
   0  -7  16 3740.05 252.785   5
   0   7  16 3561.02 232.236   6
   0   7  16 4366.94 261.813  14
   0   7 -16 3807.03 241.115  43
   0  -7 -17 733.521 70.7390  31
   0   7  17 539.115 64.5871  14
   0  -7 -17 612.594 65.3209  20
   0  -7  17 497.252 63.8369   8
   0   8   0 10770.1 601.601  51
   0   8   0 9199.39 556.896  49
   0   8   1 2163.96 185.740  49
   0   8  -1 2579.83 224.154  51
   0   8   1 2378.11 191.536  51
   0   8  -1 1746.74 173.401  50
   0   8  -1 1719.58 137.005   1
   0   8  -2 11440.0 668.948  50
   0   8   2 12484.1 699.581  49
   0   8   2 13450.1 670.238  51
   0   8   2 11304.2 616.023   1
   0   8  -3 8388.88 489.815   4
   0  -8  -3 9035.99 494.910   4
   0  -8   3 8747.45 492.941  27
   0   8   3 10216.9 584.069  49
   0   8   3 9292.68 504.629  51
   0   8  -4 40849.4 2032.68   4
   0  -8  -4 39572.3 2025.56   4
   0   8   4 44750.5 2132.21  49
   0   8   4 37719.3 1982.90  51
   0   8  -5 379.823 93.6354   4
   0   8  -5 435.556 126.365  51
   0   8  -6 5553.80 413.589   4
   0  -8  -6 4662.20 385.640   4
   0   8  -6 6119.96 447.934  51
   0   8   7 732.545 74.8915   7
   0   8  -7 893.785 156.660  51
   0  -8  -7 607.200 128.651   4
   0   8  -7 976.642 161.293   4
   0  -8  -8 7448.12 589.274   4
   0   8  -8 7855.40 602.410   4
   0  -8  -8 7950.38 465.015  15
   0  -8   8 7826.20 470.017   8
   0   8   8 8384.47 463.306  23
   0   8  -8 7402.96 457.317  19
   0   8   8 7648.04 433.809   7
   0   8   8 8859.19 461.193  17
   0   8  -8 7928.83 596.332  51
   0   8  -9 527.336 149.813   4
   0  -8  -9 441.122 137.935   4
   0  -8  -9 705.606 95.9450  15
   0  -8   9 809.591 106.491   8
   0   8   9 860.333 102.641  23
   0   8  -9 625.699 98.0638  20
   0   8  -9 686.445 95.3586  19
   0   8   9 627.289 78.4285   7
   0   8  -9 614.897 170.015   2
   0   8  -9 826.509 163.936  51
   0   8   9 846.290 192.771  49
   0   8   9 850.976 97.0716  17
   0  -8 -10 719.136 100.263  15
   0   8  10 506.281 78.3966  17
   0   8 -10 457.142 147.265   2
   0   8  10 690.066 95.2096  23
   0   8 -10 551.545 87.8145  19
   0   8 -10 591.945 97.8015  20
   0   8  10 549.525 75.5362   7
   0  -8  10 583.219 98.6169   8
   0  -8 -10 542.275 152.471   4
   0   8 -10 405.218 139.790   4
   0   8 -10 226.548 98.9284  51
   0   8  10 536.609 162.814  49
   0  -8 -11-10.5918 37.3332  15
   0   8  11 8.32973 26.8037  17
   0   8  11 52.4803 42.7180  23
   0   8 -11 41.5448 84.5383   2
   0   8 -11 9.71657 32.7908  19
   0  -8 -11-38.0155 54.7005   4
   0   8 -11 111.420 84.4951   4
   0  -8  11 12.4947 40.2027   8
   0   8  11 40.3748 91.8545  49
   0  -8 -12 10.7921 47.8648  15
   0   8  12-43.3243 44.0829  27
   0   8  12 54.1042 42.6430  23
   0   8 -12-43.9496 63.2396   2
   0   8 -12 78.9556 80.3331   4
   0   8 -12 48.0907 36.6194  19
   0  -8  12 52.6609 50.1213   8
   0   8  12-41.0180 41.7366  49
   0   8  13 1776.81 165.173  23
   0  -8  13 1304.05 160.625   8
   0   8  13 1904.21 175.761   6
   0   8 -13 1342.61 139.952  19
   0   8 -13 1478.18 157.977  48
   0  -8 -13 1538.30 161.360  48
   0  -8 -14 1391.26 150.763  48
   0  -8 -14 1518.45 154.448  20
   0   8 -14 1541.19 138.942  19
   0   8  14 2083.87 173.133  14
   0   8  14 1657.81 157.289   6
   0  -8 -14 1395.85 153.735   3
   0  -8  14 1731.85 171.870   8
   0  -8 -15 7.98125 35.4015  20
   0  -8 -15 8.18603 35.3414  48
   0  -8  15 38.7803 43.0010   8
   0   8  15 30.9768 36.1125   6
   0   8  15-8.33361 36.9639  14
   0   8 -15 14.6092 28.7908  43
   0  -8 -16 5361.28 288.415  20
   0   8 -16 4634.01 268.805  43
   0   8  16 4257.55 265.296   6
   0  -8  16 4091.83 264.745   5
   0  -8  16 4602.59 290.061   8
   0   8  16 5117.18 289.561  14
   0  -8 -17 1369.44 103.643  31
   0  -8 -17 1479.13 103.578  20
   0   8  17 1292.40 100.062  14
   0   9   0-28.3665 38.1819  51
   0   9   0-5.14065 22.1948   1
   0   9  -1 8764.84 535.982  51
   0   9   1 7181.59 474.802  49
   0   9   1 8286.49 493.798  51
   0   9  -1 7895.50 487.189  50
   0   9   1 7158.98 413.909   1
   0   9  -2 923.090 118.650  50
   0   9   2 931.942 129.946  49
   0   9  -2 1071.98 156.467  51
   0   9   2 866.762 111.422  51
   0   9   2 641.030 79.4497   1
   0   9   3 26219.6 1353.61  49
   0   9   3 24639.6 1269.35  51
   0   9   3 24180.2 1235.70   1
   0   9  -4 27484.3 1482.26   4
   0   9   4 29508.6 1498.16  27
   0   9  -4 35588.0 1640.16  51
   0   9   4 34688.3 1619.73  49
   0   9   4 27031.6 1461.88  51
   0   9  -5 22401.4 1182.64  51
   0   9   5 21274.0 1174.46  49
   0   9  -6 325.393 106.875  51
   0   9   6 307.721 102.220  49
   0   9  -6 397.853 96.0252   4
   0  -9  -6 284.063 81.2221   4
   0   9  -7 70.2567 32.7839  19
   0  -9  -7 26.0131 29.3010  21
   0   9  -7 21.1483 43.0617   4
   0  -9  -7 41.0868 46.7626   4
   0   9  -7-24.7520 43.6463  51
   0   9   7 58.9225 73.4387  49
   0   9  -8 10495.1 580.328  40
   0   9  -8 10857.5 591.450  19
   0  -9   8 9908.38 590.524   8
   0   9  -8 10201.9 737.232  51
   0   9   8 12349.4 838.083  49
   0   9   8 11832.7 587.920  17
   0   9   8 10016.3 556.557   7
   0   9  -8 9832.22 723.910   4
   0  -9  -8 8546.16 696.139   4
   0   9   9 950.641 101.787   7
   0   9  -9 1247.76 234.838   2
   0   9   9 1100.36 115.610  17
   0   9  -9 954.313 193.671   4
   0  -9  -9 1035.19 124.330  15
   0  -9   9 1204.29 133.749   8
   0   9   9 1279.73 129.380  23
   0   9  -9 1040.92 119.195  19
   0   9  -9 942.657 109.698  40
   0   9   9 1253.93 242.575  49
   0   9  -9 931.698 184.703  51
   0   9 -10 134.443 97.5390   4
   0  -9 -10 262.040 67.7800  15
   0   9 -10 295.956 62.0097  40
   0   9 -10 350.539 72.5423  19
   0   9  10 372.342 75.5964  23
   0   9  10 239.025 53.0960   7
   0  -9  10 269.653 73.6435   8
   0   9 -10 350.484 137.829   2
   0   9  10 341.755 64.9056  17
   0   9 -10 122.551 83.4293  51
   0   9  10 79.5681 91.3829  49
   0   9  11 2490.15 359.300  49
   0  -9 -11 2159.26 192.585  15
   0  -9  11 1822.84 193.089   8
   0   9  11 2497.59 200.966  23
   0   9 -11 2174.08 185.816  19
   0   9 -11 2012.77 331.277   2
   0   9  11 1904.55 171.093  17
   0   9 -11 1921.92 172.572  40
   0  -9 -12 184.975 55.3157  15
   0   9 -12 163.255 51.9233  19
   0  -9  12 269.118 76.8017   8
   0   9 -12 347.893 140.335   2
   0   9  12 165.575 111.956  49
   0  -9 -12 266.976 67.8362  48
   0   9  12 289.416 57.1220  17
   0   9  12 247.831 65.7653  23
   0  -9 -13 458.686 84.1341  48
   0  -9  13 769.078 114.542   8
   0   9  13 642.894 102.199   6
   0   9  13 490.664 91.3809  23
   0   9 -13 689.988 92.4996  19
   0   9  14 38.2415 41.3823   6
   0  -9  14 75.1101 46.4187   8
   0   9  14 73.1867 46.6401  14
   0  -9 -14 83.1985 43.2102  20
   0   9 -14 60.5793 37.4827  43
   0   9 -15 1536.42 130.038  43
   0  -9 -15 1617.26 140.189  20
   0   9  15 1583.97 138.462  14
   0   9  15 1577.96 138.820   6
   0  -9  15 1361.31 137.498   8
   0   9  15 1429.39 127.457   1
   0  -9  16 257.490 47.2049   8
   0   9  16 243.531 43.0661   6
   0   9 -16 277.044 39.9011  43
   0   9  16 283.539 50.4016  14
   0  -9 -16 327.945 50.9278  20
   0  -9 -17 5486.67 287.499  31
   0  -9 -17 5126.18 282.092  20
   0  10   0 5865.64 351.895   1
   0  10   0 6682.71 452.045  51
   0  10   0 6656.08 447.405  50
   0  10   1 2065.98 158.769   1
   0  10   1 2270.61 214.607  49
   0  10   1 2602.57 228.691  51
   0  10  -1 2047.34 211.633  50
   0  10  -1 2660.37 256.734  51
   0  10   2 12096.5 686.076   1
   0  10   2 13504.2 784.490  49
   0  10  -2 13972.6 773.723  50
   0  10  -2 14984.9 843.971  51
   0  10   2 13363.0 754.088  51
   0  10   3 47523.5 2398.09   1
   0  10   3 51656.1 2530.53  49
   0  10   3 49760.4 2445.44  51
   0  10   4 12756.0 676.105   1
   0  10   4 11722.4 685.935  51
   0  10  -4 13653.2 832.355  51
   0  10   4 13396.7 811.574  49
   0  10   5 10437.5 597.216   1
   0  10   5 11336.2 753.716  49
   0  10  -5 12051.2 773.905  51
   0  10   6 6091.19 339.125  23
   0 -10  -6 5614.18 349.468  21
   0  10  -6 4958.55 335.193  19
   0  10  -6 4812.10 340.404  43
   0  10   6 5603.28 319.366  16
   0  10  -6 6070.59 487.676  51
   0  10   6 6399.65 513.134  49
   0  10   6 5484.12 314.340   7
   0  10   7 11446.1 625.871   7
   0 -10  -7 12543.5 662.195  11
   0 -10  -7 13019.4 674.872  21
   0  10   7 11452.9 647.740  23
   0  10  -7 11182.8 652.150  19
   0  10  -7 12553.9 839.160  51
   0  10   7 13192.3 875.402  49
   0  10   8 3277.17 232.589  17
   0  10  -8 3269.47 362.878  51
   0  10  -8 3031.82 235.156  19
   0  10  -9 315.117 117.510  51
   0  10   9 500.459 158.087  49
   0 -10   9 358.294 75.4533   8
   0  10   9 413.616 67.0182   7
   0  10  -9 370.236 132.186   2
   0 -10  -9 715.357 100.073  15
   0  10   9 508.581 79.0965  17
   0  10  -9 427.982 78.8947  19
   0  10 -10 60.4294 42.2607  19
   0  10  10-20.5323 43.0767  23
   0  10  10 7.23368 33.7404   7
   0 -10  10 11.7031 39.5030   8
   0 -10 -10 54.5890 43.0321  15
   0  10 -10 39.6984 57.1282   2
   0  10  10 18.3797 36.2253  17
   0  10  10 81.8734 102.025  49
   0  10  11 5251.12 505.252  50
   0  10  11 5339.87 578.566  49
   0 -10 -11 6459.34 396.304  15
   0 -10  11 5922.22 398.362   8
   0  10 -11 5944.17 598.211   2
   0  10  11 5527.52 365.165  17
   0  10  11 6603.22 393.797  23
   0  10 -11 5328.07 369.499  19
   0 -10  12 1198.04 146.147   8
   0  10 -12 1047.61 126.169  19
   0  10  12 1271.62 127.735  17
   0 -10 -12 1310.64 146.443  15
   0  10  12 1456.67 148.587  23
   0  10 -13 2475.24 202.358  43
   0  10 -13 2239.25 187.658  19
   0  10  13 2739.81 216.889   6
   0  10  13 2643.53 210.011  23
   0 -10  13 2248.18 206.770   8
   0 -10 -14-34.7955 40.5576  20
   0  10 -14 7.82220 28.6947  43
   0  10  14-9.04379 36.8053   6
   0 -10  14 18.6381 35.4760   8
   0  10  14 16.0981 35.6963   1
   0  10  14 16.3988 34.3959  14
   0  10  15 61.4771 36.8429   6
   0 -10  15 53.0039 31.6968   8
   0  10 -15 27.2596 23.6398  43
   0 -10 -15 47.4098 32.3982  20
   0  10  15 70.1734 34.4175  14
   0  10  16 23.1835 19.2859   6
   0 -10 -16 45.8787 26.4246  20
   0 -10  16 10.9050 16.5708  24
   0  11   0 13.2944 27.0618   1
   0  11   0 17.6312 35.8840  50
   0  11   0 18.7793 46.8066  51
   0  11   1 14204.7 757.641   1
   0  11  -1 15299.8 902.296  51
   0  11   1 15542.5 864.127  51
   0  11  -1 13347.3 843.564  50
   0  11   2 2366.36 178.316   1
   0  11   2 2411.17 248.306  49
   0  11  -2 2424.74 281.657  51
   0  11  -2 2444.41 239.696  50
   0  11   2 2441.54 230.462  51
   0  11   3 27812.0 1400.88   1
   0  11  -3 30214.8 1590.90  51
   0  11   3 27101.0 1527.05  49
   0  11   3 26935.0 1450.36  51
   0  11   4 5351.19 341.359   1
   0  11   4 6188.30 473.695  49
   0 -11  -5 32580.8 1586.17  11
   0  11  -5 32177.0 1582.13  43
   0  11  -5 30552.7 1572.61  19
   0 -11  -5 32038.7 1582.46  21
   0  11   5 31421.1 1566.28  18
   0  11   5 31098.6 1560.64  23
   0  11   5 31103.6 1540.66   7
   0  11   5 31269.6 1579.99   1
   0  11   5 31545.2 1757.16  49
   0  11  -5 32471.5 1781.57  51
   0  11   5 29709.1 1544.34  16
   0  11   6 163.411 44.2953  16
   0 -11  -6 72.7948 37.4114  11
   0  11   6 150.098 42.8449  23
   0 -11  -6 74.0952 40.3317  21
   0  11  -6 145.468 44.7097  19
   0  11  -6 102.265 45.6733  43
   0  11   6 138.136 37.6675   7
   0  11   6 56.0904 34.7033   1
   0  11  -6 143.975 77.6940  51
   0 -11  -7 5453.72 340.058  11
   0  11  -7 5167.22 343.386  43
   0  11  -7 5158.03 335.241  19
   0  11   7 5258.54 329.557  23
   0 -11  -7 5364.57 345.058  21
   0  11   7 4845.02 303.408   7
   0  11   7 4648.74 482.460  49
   0  11  -7 4220.82 452.440  51
   0  11   7 5336.12 345.683   1
   0  11  -8 370.023 73.9574  19
   0  11  -8 307.906 70.1206  43
   0  11   8 519.509 80.6016  17
   0  11   8 330.644 136.120  49
   0  11  -9 4138.54 458.831  51
   0  11   9 4546.20 506.418  49
   0  11  -9 4946.46 336.640  43
   0  11  -9 4677.64 322.112  19
   0  11  -9 5213.63 527.778   2
   0  11   9 4935.71 317.474  17
   0 -11  -9 4542.92 326.845  15
   0 -11 -10 1933.50 175.306  15
   0 -11  10 1460.01 161.076   8
   0  11 -10 1428.80 259.764  51
   0  11  10 1378.14 269.586  49
   0  11 -10 1797.98 166.858  19
   0  11  10 1517.21 137.702   7
   0  11 -10 1198.62 252.415   2
   0  11  10 1801.74 159.748  17
   0  11 -10 1580.26 165.457  43
   0 -11 -11 67.0624 46.9742  15
   0  11 -11 44.2070 43.6426  43
   0  11 -11 79.6996 44.2742  19
   0  11  11 95.3409 47.0671  23
   0 -11  11 115.555 52.6556   8
   0  11 -11 82.2824 83.7645   2
   0  11  11 30.6648 54.1139  50
   0  11  11 42.1345 60.6926  49
   0  11  11 27.7046 33.9973  17
   0 -11  12 2152.35 196.796   8
   0  11 -12 2059.30 188.895  43
   0  11 -12 2280.64 188.304  19
   0  11  12 2025.40 191.160   1
   0  11  12 2235.67 178.915  17
   0 -11 -12 2382.23 201.222  15
   0  11  12 2364.70 197.832  23
   0  11 -13 1558.59 148.922  43
   0  11 -13 1483.94 136.710  19
   0  11  13 1505.76 147.178   1
   0  11  13 1578.71 156.467   6
   0  11  13 1552.66 151.584  23
   0 -11  13 1355.05 144.748   8
   0  11 -14 3745.76 250.284  43
   0 -11 -14 4287.35 269.730  20
   0 -11  14 3527.60 252.253   8
   0  11  14 4083.47 268.570   6
   0  11  14 4157.97 258.489  14
   0  11  14 3667.03 251.940   1
   0  11  15 680.864 79.6014   6
   0 -11 -15 760.246 82.6246  20
   0  11 -15 643.693 66.6266  43
   0 -11  16 445.269 56.2114  12
   0 -11 -16 389.331 47.9226  20
   0  12   0 19503.3 1121.47  51
   0  12   0 18422.9 1101.44  50
   0  12   1 11395.6 746.632  51
   0  12   1 12182.8 778.235  50
   0  12  -1 12736.1 805.257  51
   0  12  -1 11811.2 748.741  50
   0  12   1 11801.9 645.935   1
   0  12   2 3956.67 332.915  49
   0  12  -2 3899.09 373.139  51
   0  12   2 3881.19 318.015  51
   0  12  -2 3059.36 301.134  50
   0  12   2 3371.13 240.550   1
   0  12   3 9920.58 533.495  23
   0  12   3 9364.08 549.470   1
   0  12   3 9747.32 523.963  16
   0  12   3 9857.24 538.466  18
   0  12  -3 11259.1 742.800  51
   0  12   3 9562.33 662.919  49
   0  12   3 9510.53 608.878  51
   0  12   4 624.735 143.379  49
   0 -12  -4 484.065 78.3021  11
   0  12  -4 396.053 64.5504  18
   0  12   4 593.671 85.7054   1
   0 -12  -4 459.720 73.6553  21
   0  12   4 532.901 74.4203  18
   0  12   4 569.363 66.0207   7
   0  12   4 481.110 68.9113  23
   0 -12  -4 540.084 88.4987  22
   0 -12   4 387.371 75.6759  24
   0  12  -4 378.894 71.0448  43
   0  12   5 2010.00 156.477  30
   0 -12  -5 2454.05 196.166  11
   0  12   5 2208.65 166.012  16
   0  12  -5 2165.38 174.777  18
   0  12   5 2206.36 188.942   1
   0  12   5 2437.28 179.359  23
   0  12   5 2305.86 180.343  18
   0 -12  -5 2202.40 187.543  21
   0  12  -5 2273.24 187.907  19
   0  12  -5 2709.11 201.103  43
   0  12   5 2334.90 163.452   7
   0  12   5 2203.94 290.652  49
   0  12  -5 3041.11 346.310  51
   0  12  -6 31.9730 86.0849  51
   0  12   6 31.6833 64.4955  49
   0  12  -6 19.8741 39.1977  43
   0 -12  -6 49.4190 42.7017  21
   0  12  -6 157.704 50.8587  19
   0 -12  -6 9.87727 31.8295  11
   0  12   6 126.570 41.6291   7
   0  12   6 40.3579 37.0554   1
   0  12   6 7.98013 26.9880  23
   0  12   6 46.2252 34.3055  16
   0  12  -6 23.2245 26.1846  18
   0  12   7 738.573 183.750  49
   0  12  -7 1051.29 208.376  51
   0 -12  -7 803.912 109.534  11
   0  12   7 822.907 112.387   1
   0  12   7 989.051 108.135  45
   0  12  -7 804.437 106.384  19
   0  12  -7 1126.82 128.251  43
   0 -12  -7 733.821 107.939  21
   0  12   7 858.875 105.371  23
   0  12   7 964.055 96.4056   7
   0  12   8 17587.8 887.245  17
   0  12   8 16461.0 900.913   1
   0  12   8 17149.8 885.848  23
   0  12  -8 15728.6 886.769  19
   0  12  -8 17122.1 904.193  43
   0  12   8 15151.1 850.629   7
   0  12   8 16832.6 1150.64  49
   0  12  -8 16708.9 1116.02  51
   0  12   9 20883.6 1139.89   1
   0  12  -9 21230.9 1396.18   2
   0  12  -9 20092.4 1125.15  19
   0  12   9 23589.8 1131.26  17
   0 -12  -9 22235.9 1143.96  15
   0  12  -9 21487.8 1143.92  43
   0  12   9 20142.0 1398.28  49
   0  12  -9 19801.5 1346.75  51
   0  12  10 5689.73 378.832   1
   0  12 -10 6440.69 602.124   2
   0  12 -10 4952.92 356.509  19
   0  12  10 6145.89 369.668  17
   0 -12 -10 5764.63 378.248  15
   0  12 -10 5623.58 375.172  43
   0  12 -10 4787.32 511.864  51
   0  12  10 5868.00 590.138  49
   0  12  10 5044.72 514.419  50
   0  12 -11 1163.28 133.518  19
   0  12  11 1226.61 143.873   1
   0  12  11 1364.31 136.995  17
   0 -12 -11 1504.90 155.719  15
   0  12 -11 1489.50 151.139  43
   0 -12 -12 585.951 94.4281  15
   0  12  12 437.738 84.4047   1
   0  12 -12 426.855 75.8007  19
   0  12  12 485.207 83.6413  23
   0  12 -12 481.400 80.9437  43
   0  12  12 383.767 67.5809  17
   0  12  13 187.679 50.6326  14
   0  12  13 105.358 35.5090  17
   0  12  13 164.075 49.9343   1
   0  12  13 290.183 67.7513   6
   0  12  13 153.452 53.2793  23
   0  12 -13 154.635 47.1268  43
   0 -12 -14 482.765 71.6445  20
   0  12  14 516.868 74.4501   6
   0  12 -14 450.478 60.3717  43
   0  12  14 436.366 63.0946   1
   0 -12  15 288.834 43.3139  24
   0 -12 -15 463.817 59.9202  20
   0  12  15 410.545 57.3241   6
   0  13   0 15.9504 28.1082  44
   0  13   0 20.4144 24.9625  18
   0  13   0 5.53306 22.5178  16
   0  13   0-22.6852 39.9765  50
   0  13   0-24.3120 49.4711  51
   0 -13   0-9.22005 28.1420  24
   0 -13  -1 132.379 47.7581  24
   0 -13  -1 146.609 50.3166  22
   0 -13   1 185.553 50.5408  24
   0 -13   1 106.812 42.6192  12
   0  13   1 185.832 49.9688   1
   0  13   1 146.265 74.8057  50
   0  13   1 196.413 77.3025  51
   0  13  -1 171.858 85.0010  50
   0  13  -1 105.810 76.5129  51
   0  13   1 199.300 48.6016  44
   0  13  -1 139.411 44.8195  44
   0  13   1 155.023 38.6369  16
   0  13  -1 224.932 45.6011  18
   0  13   1 178.947 43.2881  18
   0  13   2 2640.37 308.081  50
   0  13  -2 2393.21 266.129  50
   0  13   2 2944.62 279.621  51
   0  13  -2 3206.90 340.482  51
   0 -13   2 2831.87 220.436  12
   0 -13   2 2622.83 208.092  24
   0  13  -2 2314.22 192.228  44
   0  13   2 2680.80 199.795  44
   0  13   2 2512.86 185.414  18
   0  13  -2 2256.30 179.364  18
   0  13   2 2606.39 178.305  16
   0  13   2 2648.86 202.208   1
   0  13   2 2303.40 176.555  23
   0 -13  -2 2149.57 199.412  22
   0  13   3 370.525 92.8598  51
   0  13  -3 730.467 168.830  51
   0  13   3 747.586 162.386  50
   0  13   3 580.639 127.788  49
   0 -13   3 538.116 95.4361  12
   0 -13  -3 647.163 93.0836  11
   0  13  -3 577.422 85.2722  43
   0  13   3 488.437 69.3568  16
   0  13   3 491.173 75.0032  18
   0  13  -3 520.040 74.5337  18
   0  13   3 556.460 85.0988   1
   0  13   3 600.960 67.8265   7
   0 -13   3 674.547 96.9733  24
   0  13   3 576.078 75.2401  23
   0 -13  -3 566.260 92.1621  22
   0  13   4 43795.2 2063.31   7
   0  13   4 42970.0 2108.23   1
   0  13   4 43247.1 2285.53  49
   0 -13  -4 43585.0 2113.11  11
   0  13  -4 42567.3 2103.67  43
   0  13   4 42780.6 2089.08  18
   0 -13  -4 42471.0 2103.04  21
   0  13   4 39485.2 2055.55  30
   0  13  -4 38887.3 2077.60  18
   0  13   4 42898.8 2081.43  23
   0 -13   4 42995.2 2120.16  24
   0  13   5 545.695 70.6147   7
   0  13   5 519.485 89.7705   1
   0  13   5 391.288 121.306  49
   0 -13  -5 597.668 93.1238  11
   0  13  -5 494.868 83.2764  43
   0 -13  -5 504.968 83.3066  21
   0  13   5 577.666 69.6868  30
   0  13  -5 611.816 82.2320  18
   0  13   5 490.320 72.5030  16
   0  13   5 532.664 78.1702  23
   0 -13   5 550.600 98.8625  24
   0  13   6 367.565 129.222  49
   0  13  -6 491.908 161.481  51
   0  13  -6 355.474 77.8566  43
   0 -13  -6 509.473 85.0386  21
   0  13  -6 526.764 86.4322  19
   0 -13  -6 442.392 82.6668  11
   0  13   6 596.646 74.9071   7
   0  13   6 375.464 78.2055   1
   0  13   6 571.793 84.2880  23
   0  13   6 536.101 76.5448  16
   0  13  -6 447.035 73.7626  18
   0  13   7 30498.0 1855.32  49
   0  13  -7 30386.0 1849.60  51
   0 -13  -7 34451.4 1614.90  11
   0  13  -7 27563.9 1569.59  18
   0  13   7 31415.6 1611.75   1
   0  13   7 33647.3 1590.94  45
   0  13  -7 29549.5 1595.85  19
   0  13  -7 32210.5 1611.66  43
   0  13   7 32384.4 1592.13  23
   0 -13  -7 33823.6 1617.18  21
   0  13   7 30069.6 1561.19   7
   0  13   8 4676.47 304.487  17
   0  13  -8 3924.93 283.478  18
   0  13   8 4443.91 315.964   1
   0  13   8 4887.59 308.267  23
   0  13  -8 4774.16 316.570  19
   0  13  -8 4408.80 314.226  43
   0  13   8 4247.62 278.805   7
   0  13  -8 3642.87 449.655  51
   0  13   8 3050.95 427.108  49
   0  13   8 5362.75 516.735  50
   0  13   9 218.493 111.263  50
   0  13  -9 38.0481 77.5853  51
   0  13   9 204.002 117.519  49
   0  13  -9 88.7196 42.1441  18
   0  13   9 144.736 54.8909  17
   0  13   9 196.200 62.3378   1
   0  13  -9 38.2530 55.2703   2
   0  13   9 66.5040 38.6641   7
   0  13  -9 115.611 49.2604  19
   0 -13  -9 170.644 61.4528  15
   0  13  -9 133.132 56.6624  43
   0  13   9 79.6680 48.8515  23
   0  13  10 9552.02 514.050  17
   0  13 -10 7975.39 505.869  19
   0  13 -10 7760.99 709.744   2
   0  13  10 8895.19 525.235   1
   0 -13 -10 9589.49 535.098  15
   0  13 -10 8259.47 514.434  43
   0  13  10 8070.92 690.264  50
   0  13  10 8581.29 753.459  49
   0  13 -10 6785.49 671.343  51
   0  13  11 804.221 102.347  17
   0  13  11 872.495 114.791   1
   0  13 -11 845.799 104.704  19
   0 -13 -11 683.203 103.521  15
   0  13 -11 674.636 100.236  43
   0  13  12 3603.91 242.615  17
   0 -13 -12 3969.91 267.011  15
   0  13 -12 3637.85 251.494  43
   0  13  12 3143.09 247.726   1
   0  13  13 101.180 44.6869   6
   0  13  13 13.9897 36.4252   1
   0 -13  13 81.2743 43.8692  24
   0  13  13 128.708 48.8200  23
   0  13 -13 64.3035 32.8638  43
   0  13  13 62.7904 28.8422  17
   0 -13 -14 6.04628 31.9736  20
   0  13  14 19.4870 31.7038   6
   0  13 -14 15.7968 17.0637  43
   0 -13  14 21.3392 23.0403  24
   0 -13 -15 8268.23 422.404  20
   0  13  15 7683.65 422.967   6
   0  14   0 5011.11 455.788  50
   0  14   0 6448.21 514.615  51
   0 -14   0 5288.79 355.719  12
   0 -14   0 5870.91 367.059  24
   0  14   0 5616.70 339.375  18
   0  14   0 5376.41 324.591  16
   0  14   0 5615.13 350.961  44
   0 -14   0 5278.65 361.559  22
   0 -14  -1 74.4559 48.7706  22
   0 -14   1 101.471 47.6922  24
   0 -14   1 136.168 50.3474  12
   0  14  -1 95.6935 69.1075  50
   0  14   1 147.879 75.4684  51
   0  14  -1 119.176 80.4269  51
   0  14   1 244.224 99.7270  50
   0  14  -1 80.2748 41.0288  44
   0  14   1 156.254 47.9421  44
   0  14  -1 126.687 40.5703  18
   0  14   1 135.760 44.4916  18
   0  14   1 166.373 44.0871  16
   0  14  -1 146.639 40.0416  16
   0  14   2 6488.26 486.837  51
   0  14   2 7017.33 553.380  50
   0  14  -2 6423.00 551.181  51
   0 -14   2 5708.04 388.559  12
   0 -14   2 5965.59 385.658  24
   0  14   2 6093.01 378.067   1
   0  14  -2 6014.98 339.958  16
   0  14  -2 5676.84 355.947  18
   0  14   2 5892.30 360.881  18
   0  14   2 6359.44 355.017  16
   0  14   2 5582.72 351.035  23
   0 -14  -2 5446.43 383.174  22
   0  14  -2 5699.81 372.660  44
   0  14   3 1691.92 133.416   7
   0  14   3 2030.36 175.720   1
   0  14  -3 1684.27 147.233  18
   0  14   3 1839.53 146.966  16
   0  14  -3 1806.72 282.998  51
   0  14   3 1912.23 277.308  50
   0 -14   3 1861.90 183.252  12
   0 -14   3 1488.83 164.331  24
   0 -14  -3 1616.49 164.134  11
   0  14  -3 1802.34 169.449  44
   0  14   3 1536.48 145.073  18
   0 -14  -3 1753.99 174.582  22
   0  14   3 1754.02 146.080  23
   0  14   4 3726.47 256.066  18
   0 -14  -4 3811.47 269.818  21
   0  14  -4 3909.23 281.077  44
   0  14   4 3532.70 231.854   7
   0  14   4 3574.05 267.233   1
   0  14  -4 3560.79 248.879  18
   0  14   4 3415.54 228.318  30
   0 -14   4 4137.60 304.152  12
   0 -14   4 3523.35 275.909  24
   0  14   4 3789.90 251.550  23
   0 -14  -4 3654.65 272.012  11
   0  14   4 3787.92 385.180  49
   0  14  -4 2990.85 387.807  51
   0  14   4 3157.89 387.291  50
   0  14   5 9265.68 516.163   7
   0  14   5 9445.72 559.741   1
   0  14  -5 9852.66 560.627  43
   0 -14  -5 10465.6 573.723  11
   0 -14   5 10278.4 602.262  12
   0 -14   5 8778.47 570.118  24
   0  14   5 9611.20 538.679  23
   0 -14  -5 9549.42 556.153  21
   0  14  -5 8643.44 530.654  18
   0  14   5 9681.60 764.322  50
   0  14   5 8695.91 710.451  49
   0  14   6 1029.89 217.471  49
   0  14  -6 1504.02 272.383  51
   0  14   6 1346.49 253.371  50
   0 -14  -6 1467.28 147.882  11
   0  14  -6 1113.86 122.741  18
   0  14   6 1325.62 149.194   1
   0  14   6 1188.95 115.883   7
   0  14   6 1349.85 131.422  23
   0 -14   6 969.642 142.995  24
   0 -14  -6 1187.66 137.908  21
   0  14  -6 1238.33 144.152  43
   0  14   7 923.012 207.086  49
   0  14  -7 1063.18 230.925  51
   0 -14  -7 1200.62 134.432  11
   0  14  -7 800.845 101.238  18
   0  14   7 912.476 121.484   1
   0  14   7 998.625 113.018  45
   0 -14  -7 837.101 116.808  21
   0 -14   7 844.357 128.986  24
   0  14   7 935.550 114.125  23
   0  14  -7 1099.19 131.713  43
   0  14   7 898.651 101.807   7
   0 -14   8 747.250 119.925  24
   0  14   8 964.882 113.620  23
   0  14   8 894.276 205.573  49
   0  14   8 1031.93 220.108  50
   0  14  -8 632.351 184.148  51
   0  14  -8 793.002 98.5212  18
   0  14   8 940.677 113.426  17
   0  14   8 893.999 123.172   1
   0  14  -8 987.713 123.641  43
   0  14   8 682.172 89.6305   7
   0 -14  -9 1834.05 170.586  15
   0  14   9 1659.00 154.484  17
   0  14   9 1429.63 268.718  49
   0  14   9 1508.94 264.151  50
   0  14  -9 1368.33 261.848  51
   0  14  -9 1657.99 162.253  43
   0  14   9 1471.66 148.546  23
   0 -14   9 1257.13 159.307  24
   0  14  -9 1483.86 263.405   2
   0  14   9 1458.08 160.385   1
   0  14  10 4254.59 310.840   1
   0 -14 -10 4692.44 320.726  15
   0  14 -10 4388.85 307.397  43
   0  14  10 4740.41 307.050  17
   0  14  10 4519.16 307.655  23
   0 -14  10 4423.16 326.093  24
   0  14  11 2756.92 214.752   1
   0 -14 -11 2982.86 223.941  15
   0 -14  11 2602.56 219.798  24
   0  14  11 2700.50 205.097  17
   0  14 -11 2572.52 205.747  43
   0 -14 -12 3606.81 242.898  15
   0  14  12 3070.07 218.548  17
   0  14 -12 3487.52 228.365  43
   0 -14  12 3089.86 235.167  24
   0  14  12 3226.95 229.996   1
   0  14  13 1440.63 126.814   6
   0  14  13 1064.18 96.2939  17
   0 -14  13 1564.17 149.628  12
   0 -14  13 1235.11 113.813  24
   0  14 -13 1296.48 105.998  43
   0 -14  14 4082.21 256.731  12
   0  14  14 3692.13 236.421   6
   0 -14 -14 3930.97 235.862  20
   0 -14 -15 240.420 31.7334  20
   0  15   0 9.36653 30.1362  44
   0 -15   0-22.4966 48.5542  22
   0 -15   0-10.9995 37.1174  24
   0  15   0-27.8959 40.1385  50
   0  15   0 29.9520 60.9479  51
   0  15   0 16.1283 31.7771  18
   0  15   0-6.71538 26.4624  16
   0  15  -1 820.189 89.0574  16
   0  15   1 800.960 92.6051  16
   0  15  -1 669.869 89.4134  18
   0  15   1 665.779 88.7164  18
   0 -15   1 723.110 108.151  12
   0  15   1 831.017 106.052  44
   0  15  -1 689.311 97.3609  44
   0  15   1 794.204 93.9186  23
   0 -15   1 736.301 110.435  24
   0 -15  -1 910.241 119.099  22
   0  15   1 801.776 174.727  50
   0  15  -1 786.208 164.053  50
   0  15   1 954.435 179.193  51
   0  15  -1 812.786 190.610  51
   0  15   2 10319.5 740.247  51
   0  15  -2 11935.4 857.063  51
   0  15   2 11293.2 822.162  50
   0 -15   2 11296.4 651.702  12
   0 -15   2 11287.4 647.077  24
   0  15  -2 10848.0 612.750  18
   0  15  -2 10774.1 589.611  16
   0  15   2 11428.2 608.643  16
   0  15   2 11707.1 620.827  18
   0  15   2 10757.4 606.268  23
   0 -15  -2 11344.0 652.866  22
   0  15  -2 10902.2 631.310  44
   0  15   3 48643.4 2404.56   7
   0  15   3 51110.3 2462.93   1
   0  15   3 50069.0 2427.65  16
   0  15  -3 47025.5 2429.83  18
   0  15  -3 53769.8 2761.42  51
   0  15   3 50848.2 2708.42  50
   0 -15   3 49621.6 2486.65  12
   0 -15   3 46947.1 2465.05  24
   0 -15  -3 49636.7 2465.72  11
   0  15  -3 50448.7 2462.35  44
   0  15   3 50025.0 2439.80  18
   0 -15  -3 47213.1 2452.13  21
   0 -15  -3 50850.3 2480.32  22
   0  15   3 49714.7 2432.31  23
   0  15   4 8773.58 485.011   7
   0  15   4 9385.83 536.086   1
   0  15   4 8894.36 500.170  16
   0  15  -4 8451.67 503.472  18
   0  15   4 8108.09 477.980  30
   0 -15   4 9277.02 563.129  12
   0 -15  -4 9305.20 537.492  11
   0 -15   4 8853.32 542.966  24
   0  15   4 8853.12 505.339  23
   0  15  -4 8639.25 536.889  44
   0  15  -4 8228.09 728.818  51
   0  15   4 10166.1 756.665  50
   0 -15  -4 8401.23 520.600  21
   0  15   4 9362.97 516.142  18
   0  15   5 37.5936 66.2550  50
   0 -15   5 29.4066 51.8296  12
   0  15  -5 33.6536 36.3291  18
   0  15   5-11.1432 37.6135   1
   0 -15  -5 22.5747 39.7928  11
   0  15  -5 35.5700 41.7988  44
   0 -15   5 37.1886 56.4110  24
   0  15   5 8.54006 35.8373  23
   0  15   5 73.2381 38.3310   7
   0 -15  -5-21.2862 37.5228  21
   0  15   6 12044.4 661.500   7
   0  15  -6 12685.6 954.910  51
   0  15   6 12344.1 937.270  50
   0 -15  -6 13495.5 714.390  11
   0 -15   6 13724.6 759.008  12
   0 -15   6 10989.1 708.336  24
   0  15  -6 11270.6 669.756  18
   0  15  -6 12590.6 703.895  43
   0  15   6 12566.6 706.822   1
   0 -15  -6 13408.8 711.093  21
   0  15   6 12427.3 682.680  23
   0  15   7 383.114 64.6620   7
   0  15   7 441.597 86.5044   1
   0  15   7 482.829 77.9517  45
   0 -15  -7 501.770 87.1363  21
   0 -15   7 456.175 104.645  12
   0 -15  -7 601.120 93.1611  11
   0 -15   7 460.430 93.5201  24
   0  15   7 403.123 75.8246  23
   0  15  -7 345.182 75.8205  43
   0  15  -7 476.625 74.7206  18
   0  15   7 569.552 92.3817  17
   0  15  -7 206.085 140.688  51
   0  15   8 4218.85 269.529  17
   0  15  -8 3517.11 424.512   2
   0  15   8 3438.25 263.949   1
   0 -15   8 3664.57 281.457  24
   0  15   8 3555.30 252.610  23
   0  15   8 3237.87 236.558  45
   0  15  -8 3487.03 261.587  43
   0  15   8 3562.23 426.372  50
   0  15  -8 3118.62 420.455  51
   0  15   8 3069.05 227.052   7
   0 -15  -9-21.3067 56.3213  15
   0  15   9 56.4037 43.8304  17
   0  15   9 27.6116 42.9131  23
   0 -15   9-11.9007 41.9442  24
   0  15  -9-9.81774 34.6033  43
   0  15   9 42.1298 51.3925   1
   0 -15 -10-39.5227 59.4756  15
   0 -15  10 14.1859 57.7345  12
   0  15  10 52.1321 39.5377  17
   0 -15  10 21.5486 41.0197  24
   0  15  10 44.0100 42.9518  23
   0  15 -10-8.78442 30.9651  43
   0  15  10 19.1470 40.1638   1
   0 -15  11 605.960 106.663  12
   0 -15 -11 653.823 92.7326  15
   0  15  11 638.548 82.1904  17
   0  15  11 455.518 77.0883  23
   0 -15  11 667.671 92.3784  24
   0  15 -11 580.309 78.6356  43
   0  15  11 351.628 69.3330   1
   0  15  12 353.909 58.1161   1
   0 -15  12 350.905 60.6088  24
   0  15  12 440.492 62.1184  17
   0 -15 -12 441.005 70.0295  15
   0 -15  12 464.495 86.0023  12
   0 -15  13 104.709 44.5077  12
   0 -15  13 124.098 31.6254  24
   0  15  13 128.621 41.7375   6
   0  15 -13 124.907 39.0807  44
   0  15 -14 2188.91 145.767  44
   0 -15 -14 2329.89 145.851  20
   0  15  14 2240.70 149.202   6
   0 -15  14 2381.30 160.958  12
   0  16   0 51578.0 2789.58  51
   0  16   0 50613.0 2755.84  50
   0  16   0 49598.1 2526.21  23
   0 -16   0 48022.1 2568.92  22
   0  16   0 51628.8 2540.01  18
   0  16   0 53391.6 2526.31  16
   0  16   0 54606.1 2563.08  44
   0  16   1 20392.0 1083.95  23
   0 -16  -1 20703.6 1131.14  22
   0 -16   1 19961.6 1127.38  22
   0  16   1 21888.8 1085.33  16
   0  16  -1 21773.4 1096.79  18
   0  16  -1 20808.1 1073.11  16
   0  16   1 20668.7 1092.94  18
   0  16   1 20593.4 1285.25  51
   0  16   1 20782.6 1312.89  50
   0  16  -1 22236.6 1357.51  51
   0  16  -1 22074.1 1114.96  44
   0 -16   1 21140.6 1129.97  24
   0  16   2 5468.56 344.300  18
   0  16  -2 5819.60 363.340  44
   0 -16   2 5717.79 379.500  12
   0 -16   2 5048.94 363.988  24
   0 -16  -2 4962.36 365.508  22
   0  16   2 5430.59 336.410  23
   0  16  -2 5481.97 543.583  51
   0  16   2 5537.82 531.155  50
   0 -16  -2 4865.57 359.190  11
   0  16  -2 5229.27 338.543  18
   0  16  -2 5125.95 315.469  16
   0  16   2 5890.27 342.177  16
   0  16   3 2763.64 190.982   7
   0  16   3 2700.34 213.744  18
   0 -16  -3 2890.73 228.900  21
   0  16  -3 3260.46 244.939  44
   0  16  -3 3303.39 409.394  51
   0  16   3 3173.34 385.583  50
   0 -16   3 2944.76 250.515  12
   0 -16   3 2974.20 243.890  24
   0  16   3 2943.55 214.486  23
   0  16   3 2901.92 213.107  16
   0  16  -3 2520.61 207.936  18
   0 -16  -3 2787.80 235.083  11
   0  16  -4 658.403 188.442  51
   0  16   4 561.424 167.349  50
   0 -16   4 391.501 90.2421  12
   0  16   4 448.619 67.7703   7
   0  16   4 570.468 94.1915   1
   0 -16  -4 442.505 81.5989  21
   0  16  -4 536.055 94.5347  44
   0  16   4 479.146 76.5915  23
   0 -16   4 478.001 96.5244  24
   0 -16  -4 392.835 86.6082  11
   0  16   4 323.063 70.0718  16
   0  16  -4 448.585 73.1281  18
   0  16  -5 5061.65 533.067  51
   0  16   5 5369.01 535.271  50
   0 -16  -5 5063.29 336.130  11
   0 -16   5 4690.03 355.361  12
   0 -16   5 4025.99 328.352  24
   0  16   5 4427.13 285.057   7
   0  16   5 5029.42 333.840   1
   0  16  -5 4570.51 334.162  44
   0  16   5 4834.93 309.056  23
   0 -16  -5 4522.37 320.851  21
   0  16  -5 4582.79 303.047  18
   0  16   6 196.314 119.854  50
   0 -16   6 45.1812 53.1119  12
   0 -16  -6 54.8048 44.6460  11
   0  16   6 27.6979 33.0964   7
   0  16   6 22.3787 41.0884   1
   0 -16  -6 10.6076 32.4302  21
   0  16   6 47.0125 37.0965  45
   0  16  -6 96.8715 50.8300  44
   0 -16   6 24.8767 50.6541  24
   0  16   6 26.3946 31.0641  23
   0  16  -6 56.3425 32.8090  18
   0  16  -7 42.0232 74.0637  51
   0  16   7 39.0607 56.2149  50
   0 -16   7 30.1872 61.4375  12
   0  16   7 237.618 55.0906   7
   0 -16  -7 30.8990 37.8015  11
   0  16   7 8.60089 31.5735  45
   0  16  -7-12.1162 37.0008  44
   0 -16   7-12.1965 39.2586  24
   0  16   7 8.86799 37.2195  23
   0 -16  -7 62.9270 39.9431  21
   0  16   7 39.1303 47.7476  17
   0  16   7-10.9258 36.8871   1
   0 -16   8 10083.5 609.879  12
   0  16  -8 10077.0 584.003  44
   0  16   8 9149.21 531.609  45
   0  16   8 9133.37 560.713   1
   0 -16   8 9026.96 570.476  24
   0  16   8 10480.3 564.088  17
   0  16   8 9975.41 552.944  23
   0 -16  -9 8345.69 500.694  15
   0 -16   9 8621.44 539.429  12
   0  16  -9 8605.23 513.840  44
   0  16   9 8602.50 498.747   1
   0 -16   9 7502.51 497.020  24
   0  16   9 8208.51 485.971  23
   0  16   9 9001.03 496.925  17
   0  16  10 292.177 61.7207   1
   0  16 -10 328.780 73.7759  44
   0 -16  10 276.540 76.9877  12
   0 -16 -10 264.587 61.8540  15
   0  16  10 341.823 65.7544  17
   0 -16  10 330.791 66.3153  24
   0  16  10 273.741 60.1823  23
   0 -16  11 865.226 118.940  12
   0 -16 -11 833.124 100.160  15
   0  16  11 1030.61 113.110   6
   0  16  11 991.583 102.452   1
   0  16  11 1048.56 105.007  23
   0  16 -11 1169.37 119.166  44
   0  16  11 1066.62 105.499  17
   0 -16  11 876.802 102.221  24
   0 -16  12 406.260 75.3053  12
   0 -16  12 421.569 55.9073  24
   0  16  12 458.027 62.4356  23
   0  16 -12 465.506 68.2261  44
   0  16  12 525.393 71.0140   6
   0  16  12 523.441 61.7024  17
   0 -16  13 634.182 77.6271  12
   0 -16 -13 711.461 68.7646  20
   0  16 -13 569.297 64.0121  44
   0  17   0 21.9615 37.9778  16
   0  17   0-8.77444 30.9254  18
   0  17   0-7.79073 25.0660  23
   0  17   0-10.1906 31.1047  44
   0  17   0 31.1919 54.9672  50
   0  17   0-33.7656 68.7077  51
   0  17  -1 1852.60 148.626  16
   0  17   1 1972.86 167.651  18
   0  17   1 1766.33 152.889  16
   0  17  -1 1768.38 159.993  18
   0  17  -1 1847.75 294.575  51
   0  17   1 1836.16 281.317  50
   0 -17  -1 1897.36 189.421  22
   0 -17   1 1554.32 179.823  22
   0  17   1 1916.69 159.636  23
   0  17  -1 1776.21 154.244  23
   0  17  -1 2057.17 180.581  44
   0 -17  -2 3651.11 267.582  21
   0  17   2 3877.70 261.606  18
   0  17  -2 3764.58 272.751  44
   0 -17   2 3466.85 277.285  24
   0  17   2 3574.46 247.438  23
   0 -17  -2 3776.39 287.824  22
   0 -17   2 3506.42 285.288  22
   0 -17   2 3812.72 287.065  12
   0  17   2 3502.12 412.370  50
   0  17  -2 4127.30 465.122  51
   0 -17  -2 3471.18 274.948  11
   0  17  -2 3241.22 225.873  16
   0  17   2 3463.18 245.712  16
   0  17  -2 3600.11 252.777  18
   0  17  -3 10926.4 875.895  51
   0  17   3 10054.2 827.858  50
   0 -17   3 11569.2 653.705  24
   0 -17  -3 10630.7 627.498  21
   0  17   3 10887.3 615.551  18
   0  17  -3 11420.9 639.964  44
   0 -17   3 10758.3 650.819  12
   0 -17  -3 11100.1 643.726  11
   0  17  -3 11262.4 612.241  18
   0  17   3 10378.2 604.972  16
   0  17   3 11168.1 610.742  23
   0  17   4 1222.26 237.963  50
   0  17  -4 1711.15 298.354  51
   0 -17   4 1172.95 154.260  12
   0 -17  -4 1337.30 149.476  11
   0 -17   4 1284.18 150.869  24
   0  17   4 1198.08 111.846   7
   0 -17  -4 1197.87 138.002  21
   0  17  -4 1321.00 131.161  18
   0  17  -4 1460.46 154.562  44
   0  17   4 1392.55 133.254  23
   0  17   5 3102.33 404.643  50
   0  17  -5 3404.52 444.801  51
   0 -17  -5 3529.33 264.970  11
   0 -17   5 3647.23 290.921  12
   0  17   5 3149.97 221.396   7
   0  17  -5 3497.77 269.943  44
   0  17   5 3470.37 263.326   1
   0 -17   5 3482.57 274.135  24
   0  17  -5 3283.77 236.528  18
   0 -17  -5 3640.11 262.256  21
   0  17   5 3759.65 250.639  23
   0  17  -6 1415.93 155.864  44
   0  17   6 1569.07 147.023  45
   0  17   6 1443.91 152.301   1
   0 -17   6 1293.26 155.045  24
   0 -17   6 1577.37 180.924  12
   0 -17  -6 1519.29 153.839  11
   0  17   6 1397.58 136.692  23
   0 -17  -6 1402.20 147.607  21
   0 -17   7 10806.1 675.143  12
   0 -17  -7 11966.0 642.378  11
   0  17   7 10751.8 617.619  45
   0  17  -7 11316.0 653.930  44
   0  17   7 11763.7 649.333   1
   0 -17   7 10470.0 647.556  24
   0  17   7 12109.2 643.990  17
   0  17   7 11490.9 628.914  23
   0 -17  -8 1498.37 147.754  15
   0 -17   8 1406.55 162.302  12
   0  17  -8 1442.18 148.712  44
   0  17   8 1257.42 136.710   1
   0 -17   8 1252.59 141.553  24
   0  17   8 1323.66 136.853  17
   0  17   8 1322.88 130.786  23
   0 -17   9 376.752 70.1091  24
   0  17   9 376.806 67.5790  23
   0  17   9 390.449 70.0443   1
   0 -17  -9 295.886 64.0087  15
   0 -17   9 498.825 92.7807  12
   0  17   9 536.576 79.7181  17
   0  17  -9 325.637 69.9419  44
   0  17  10 47.4158 35.1410  23
   0 -17  10 14.6078 29.7248  24
   0  17 -10-8.29842 30.4418  44
   0  17  10-6.90527 33.6935   1
   0  17  10 7.04333 30.4030  17
   0 -17 -10-22.6834 42.1355  15
   0 -17  10-10.6545 47.2508  12
   0 -17  11 195.609 41.6143  24
   0  17  11 131.331 40.4786  23
   0  17 -11 207.993 47.2180  44
   0  17  11 211.461 43.7393  17
   0  17  11 300.189 55.4993   6
   0 -17 -11 173.028 45.4143  15
   0 -17  11 201.895 57.2405  12
   0  17  12 2255.61 147.883  23
   0  17  12 1890.79 136.040  17
   0  17  12 2524.47 158.580   6
   0  17 -12 2087.30 150.306  44
   0 -17  12 2505.25 171.655  12
   0 -17 -13 1053.60 77.1920  20
   0  17  13 1113.03 81.4335   6
   0 -17  13 1007.36 84.4024  12
   0  18   0 13262.0 721.201  16
   0  18   0 14510.8 745.214  18
   0 -18   0 12900.2 769.715  22
   0  18   0 13685.5 729.778  23
   0  18   1 13536.3 716.905  23
   0  18  -1 13534.9 712.460  23
   0 -18   1 11768.7 746.888  22
   0 -18  -1 12158.8 749.077  22
   0  18  -1 14829.8 751.638  44
   0  18   1 14323.0 730.840  18
   0  18  -1 13666.8 725.158  18
   0  18   1 13164.9 711.876  16
   0  18  -1 12771.4 698.786  16
   0 -18  -1 13609.3 762.171  11
   0  18   1 12674.9 931.438  50
   0  18  -1 12073.1 944.688  51
   0  18   2 7.94221 32.3367  23
   0  18  -2 35.6133 28.0831  23
   0 -18   2 11.8867 48.3845  22
   0  18  -2 52.1823 39.7417  44
   0 -18  -2 51.0170 38.8547  21
   0  18  -2 25.2137 28.3768  18
   0  18   2 44.1961 39.2123  18
   0 -18  -2-12.0085 36.6656  11
   0  18   2 35.4970 62.5611  50
   0  18  -2-39.4528 69.5312  51
   0 -18   3 1122.98 135.585  24
   0  18   3 1122.92 116.020  23
   0 -18   3 969.971 131.875  22
   0  18  -3 1216.92 134.612  44
   0 -18  -3 1182.67 138.463  11
   0  18  -3 1086.14 115.073  18
   0 -18  -3 849.435 113.806  21
   0  18   3 697.722 182.160  50
   0  18  -3 1114.60 239.077  51
   0 -18  -4 199.714 62.5464  11
   0  18  -4 202.706 60.1981  44
   0  18   4 273.562 59.7812  23
   0 -18   4 92.6333 61.9391  24
   0 -18   4 198.078 64.5334  22
   0 -18  -4 188.757 58.8265  21
   0  18  -4 248.908 53.9209  18
   0 -18   4 165.963 60.2663  12
   0 -18  -5 488.233 84.7376  11
   0  18  -5 392.058 81.4478  44
   0  18   5 543.541 80.0636  23
   0 -18   5 570.453 96.9365  24
   0 -18  -5 587.017 89.8178  21
   0  18   5 504.000 87.6855  17
   0 -18   5 530.238 102.267  12
   0  18   6 772.001 94.5154  23
   0 -18   6 688.337 104.210  24
   0 -18  -6 730.540 99.9403  21
   0 -18  -6 787.626 104.494  11
   0 -18   6 638.841 110.493  12
   0  18  -6 763.286 106.050  44
   0  18   6 753.599 94.8879  45
   0 -18   7 1097.25 127.925  24
   0 -18   7 1066.73 141.546  12
   0  18   7 1387.05 134.494  17
   0  18   7 1326.79 122.420  23
   0  18  -7 1261.04 134.988  44
   0  18   7 1197.44 114.628  45
   0 -18  -8 75.6021 41.2083  15
   0 -18   8 68.0873 47.7935  12
   0  18  -8 89.5775 41.9810  44
   0  18   8 81.1029 44.6395  17
   0 -18   8 110.911 45.3043  24
   0  18   8 106.317 38.3951  23
   0 -18  -9 207.455 53.7923  15
   0 -18   9 413.155 79.1368  12
   0  18  -9 282.196 58.9370  44
   0  18   9 271.884 57.4047   6
   0  18   9 342.517 62.0939  17
   0 -18   9 266.615 54.9513  24
   0  18   9 224.498 48.7919  23
   0 -18 -10-12.3857 27.4642  15
   0 -18  10 33.8864 38.5461  12
   0  18 -10-6.46400 25.4711  44
   0  18  10 6.40367 27.6418   6
   0  18  10 5.90776 24.7827  17
   0  18  10-5.52131 23.1616  23
   0 -18  10-5.06554 21.2496  24
   0 -18  11 130.599 42.3934  12
   0 -18 -11 76.4795 31.6439  15
   0  18  11 120.032 35.3354   6
   0  18 -11 144.257 35.3882  44
   0  18  11 134.155 33.4254  17
   0  18  11 117.350 31.7702  23
   0 -18  12 469.163 55.3043  12
   0  18  12 453.000 49.3216   6
   0 -18 -12 551.552 51.9269  20
   0 -19   0-10.9132 53.2523  22
   0  19   0 41.2021 39.3277  18
   0 -19   0 12.2225 43.0809  11
   0 -19   1 1213.46 140.389  22
   0  19   1 1316.06 122.513  23
   0  19   1 1476.56 134.559  18
   0 -19  -1 1095.16 130.554  21
   0 -19  -1 1370.65 151.779  11
   0  19  -1 1178.18 123.918  18
   0  19  -2 1928.99 169.026  44
   0  19   2 1780.11 149.027  23
   0 -19   2 1673.34 169.510  22
   0 -19  -2 1526.20 155.832  21
   0  19  -2 1690.06 148.932  18
   0 -19  -2 1817.02 174.801  11
   0 -19  -3 1389.22 143.273  21
   0  19  -3 1709.54 157.220  44
   0 -19  -3 1356.11 150.473  11
   0 -19   3 1259.36 145.572  22
   0  19   3 1440.14 130.391  23
   0  19  -4 666.866 97.1610  44
   0 -19  -4 753.928 104.364  11
   0  19   4 1006.91 113.498  17
   0 -19  -4 785.983 101.716  21
   0 -19   4 576.217 96.6011  22
   0  19   4 722.498 89.2927  23
   0 -19   5 1603.19 163.763  22
   0  19   5 2045.50 160.609  23
   0 -19  -5 2087.15 171.045  21
   0  19  -5 2117.44 178.851  44
   0  19   5 1908.56 163.580  45
   0 -19   5 1940.88 177.723  24
   0  19   5 1983.75 170.719  17
   0 -19   5 1856.55 182.159  12
   0 -19  -5 2017.60 174.551  11
   0  19  -6 1596.05 147.615  44
   0  19   6 1315.82 126.169  45
   0 -19   6 1510.16 146.479  24
   0 -19   6 1200.75 132.188  22
   0  19   6 1654.83 134.694  23
   0 -19   6 1392.12 152.142  12
   0 -19  -6 1614.99 143.505  11
   0  19  -7 3843.08 253.249  44
   0  19   7 3637.54 226.760  45
   0 -19   7 3249.00 241.732  24
   0 -19   7 3677.03 266.132  12
   0  19   7 3681.87 235.587  23
   0 -19   7 3298.37 241.559  22
   0  19   8 225.213 47.8144  23
   0 -19   8 247.307 50.5953  24
   0 -19  -8 191.439 49.9846  15
   0 -19   8 227.799 55.7918  12
   0  19  -8 164.468 46.0001  44
   0  19   8 253.116 54.0289  17
   0  19   9 216.527 42.9030  23
   0 -19  -9 60.1907 35.9159  15
   0 -19   9 162.688 50.9857  12
   0  19  -9 237.706 49.6496  44
   0  19   9 149.688 40.5970  17
   0  19  10 1041.21 89.2460  23
   0  19  10 1232.06 98.7390  17
   0  19 -10 986.846 90.6877  44
   0 -19 -10 1246.57 99.6726  15
   0 -19  10 1212.33 107.199  12
   0  19  11 1458.66 97.8685  17
   0 -20   0 11531.9 651.732  11
   0  20   0 11366.2 609.701  18
   0 -20   0 10617.6 618.090  21
   0  20   1 178.156 51.0338  17
   0 -20   1 114.949 57.7982  11
   0 -20  -1 209.488 62.9205  11
   0 -20  -1 147.694 47.3890  21
   0  20   2 178.896 50.5455  17
   0 -20  -2 283.650 69.0998  11
   0 -20  -2 178.701 50.6392  21
   0  20   3 132.741 46.9323  17
   0 -20  -3 166.279 55.1014  11
   0 -20  -3 221.864 53.4883  21
   0  20   4 1645.62 142.261  17
   0 -20  -4 1349.03 130.776  21
   0 -20  -4 1404.70 139.103  11
   0  20  -4 1445.09 136.575  44
   0  20  -5 441.245 71.0538  44
   0  20   5 490.968 70.6431  45
   0 -20  -5 372.201 66.4700  11
   0  20   5 522.968 77.3478  17
   0  20  -6 560.284 76.4739  44
   0  20   6 513.439 66.8344  45
   0  20   6 614.040 81.8476  17
   0  20  -7 199.232 44.2412  44
   0  20   7 165.296 34.1324  45
   0 -20  -7 178.648 43.4062  15
   0  20   8 8452.75 453.937  17
   0  20  -8 7769.66 443.573  44
   0 -20  -8 8587.09 454.878  15
   0  20   9 13.9505 22.6898  17
   0  20  -9-3.78318 16.7777  44
   0 -20  -9-4.54865 20.6966  15
   0  20  10 792.569 65.8484  17
   0 -20 -10 779.238 67.0540  15
   0 -21   0 7.22568 29.4065  21
   0 -21   0-19.8977 36.4961  11
   0 -21  -1 1719.82 160.673  11
   0 -21   1 1617.30 139.408  21
   0 -21  -1 1555.11 138.251  21
   0 -21   1 1704.26 162.981  11
   0 -21   2 888.730 99.9498  21
   0 -21  -2 1157.63 110.941  21
   0 -21  -2 1193.68 123.243  11
   0 -21   2 1046.92 123.914  11
   0 -21  -3 540.252 72.9693  21
   0 -21  -3 578.196 82.9968  11
   0 -21   3 471.378 82.4893  11
   0  21   3 590.827 77.6205  17
   0  21   4 406.128 64.5030  17
   0  21   4 305.251 58.9923  45
   0 -21  -4 411.865 66.5010  11
   0 -21  -4 431.951 61.8356  21
   0 -21  -5 909.140 94.0005  11
   0  21   5 900.512 96.1918  17
   0  21   5 951.770 90.6404  45
   0  21   6 5178.84 289.678  17
   0  21   6 4376.33 262.340  45
   0 -21  -7 551.919 67.7466  15
   0 -21   7 642.258 75.6914  11
   0 -21  -8 3327.86 205.355  15
   0 -21   8 3564.24 211.955  11
   0  21   8 3459.54 208.447  17
   0  21   9 4419.44 249.970  17
   0 -21  -9 4791.97 251.345  15
   0 -22   0 6871.99 408.557  11
   0 -22   0 6765.74 379.447  21
   0 -22   1 4220.78 274.825  11
   0 -22  -1 4558.30 274.956  11
   0 -22  -1 3901.69 243.408  21
   0 -22   1 3719.25 241.324  21
   0 -22  -2 2114.65 151.287  21
   0 -22   2 2073.61 174.481  11
   0 -22   2 2174.40 149.417  21
   0 -22  -2 2285.97 171.362  11
   0  22   3 3101.33 187.840  45
   0 -22  -3 3021.43 191.180  11
   0 -22   3 2356.73 189.066  11
   0 -22   3 2164.94 158.452  21
   0  22   4 99.6719 35.7774  17
   0 -22  -4 115.673 34.4772  11
   0  22   4 109.681 32.8862  45
   0  22   5 470.432 51.9706  45
   0  22   5 463.105 61.2622  17
   0 -22   6 1181.75 104.349  11
   0  22   6 1361.85 103.767  17
   0 -22  -6 1228.46 99.4976  15
   0 -22   7 280.340 41.7883  11
   0  22   7 268.442 38.7426  17
   0 -22  -7 236.760 36.8042  15
   0 -23   0-12.0539 25.2891  11
   0  23   1 3721.59 240.224  45
   0 -23   1 4065.00 251.449  11
   0 -23  -1 4171.45 248.562  11
   0  23   2 207.625 41.2998  45
   0 -23  -2 200.371 41.8601  11
   0 -23   2 281.635 49.9165  11
   0  23   3 12.1763 21.0648  45
   0 -23  -3 34.9044 21.7551  11
   0 -23   3-5.61281 24.2354  11
   0  23   4 7349.21 381.259  45
   0 -23  -5 1022.04 80.5321  15
   0 -23  -6 54.3039 17.0426  15
   0  24   0 2751.48 171.898  45
   0 -24   0 3073.01 176.802  11
   0  24   1 584.889 55.8074  45
   0  24  -1 575.148 57.4127  45
   0 -24  -1 563.532 55.0347  11
   0 -24   1 652.783 60.7711  11
   0 -24   2 1405.85 100.661  11
   0 -24  -3-7.93477 13.1832  15
   0 -24   3 18.6528 14.4945  11
  -1   0  18-5.15074 22.8465   5
   1   0 -18-10.3766 16.8824  10
  -1   0  17 5210.43 317.458  14
   1   0 -17 5305.94 339.737   3
   1   0 -17 5401.76 298.060  31
   1   0 -17 5535.88 318.952  20
  -1   0  16 8.38716 34.1458  14
   1   0 -16 28.2975 32.2021  31
   1   0 -16 22.2451 42.3520   3
   1   0 -16 22.0826 48.9751  48
   1   0 -15 4123.22 325.252  48
   1   0 -15 4569.79 307.601  31
   1   0 -15 4459.81 308.036  20
  -1   0  15 4937.74 319.483  14
   1   0 -14-98.2541 158.061   4
   1   0 -14-10.3006 50.2664  20
  -1   0  14 55.2659 51.5403  14
   1   0 -14-14.1592 47.7851  48
   1   0 -13 4030.07 276.438  19
   1   0 -13 4562.00 309.860  20
  -1   0  13 4975.21 323.997  14
   1   0 -13 3764.12 498.714   4
   1   0 -13 4015.03 271.114  42
   1   0 -12-20.5147 57.1634  20
   1   0 -12-46.2445 105.209   4
   1   0 -12-7.34175 23.6280  42
   1   0 -11-9.49389 63.3514  20
   1   0 -11 83.7437 104.358   4
   1   0 -11 35.4527 27.0192  42
   1   0 -10 22.7771 42.3264  13
   1   0 -10 17.0333 61.2823  20
   1   0 -10-37.3761 76.0638   4
   1   0 -10 32.8218 30.6289  42
   1   0 -10 31.8575 25.9349  34
   1   0  -9 1108.17 213.677   4
   1   0  -8 83.3742 74.9148   4
   1   0  -7 11690.6 776.877   4
   1   0  -6 75.6141 47.2088   4
   1   0  -6 55.0158 41.8315   2
   1   0  -5 33813.4 1857.88   4
   1   0  -5 38076.0 1870.11   2
   1   0  -4 11.2802 30.3646   4
   1   0  -4-11.3472 28.2791   2
   1   0  -3 21331.9 1130.76   4
   1   0  -3 22508.5 1134.73   2
   1   0  -2 13.2997 23.4447   4
   1   0  -2 11.9432 25.0577   2
   1   0  -1 67468.5 3273.00   4
   1   0   0 22.6219 20.7741   4
   1   0   1 8813.81 459.259  49
   1   0   2 5.69409 12.3471  50
   1   0   2 180.997 34.7184  49
   1   0   3 25457.3 1245.83  50
  -1   0  -4-10.4724 23.8302   2
  -1   0  -5 14931.4 856.318   2
  -1   0  -6 5.62971 17.1863  51
  -1   0  -6 16.9659 45.6705   2
  -1   0  -7 164.356 39.8930  51
  -1   0  -7 146.784 67.8923   2
  -1   0  -8-25.4834 36.6868   2
  -1   0  -9 8588.39 673.445   2
  -1   0 -10 59.7050 67.9314   4
   1   0  10 19.2810 32.5650  14
  -1   0 -10 142.635 88.8798   2
   1   0  10 24.6247 28.9678   6
   1   0  11 1506.03 226.560  49
  -1   0 -11 1119.48 138.300  20
   1   0  11 1712.65 166.062  14
  -1   0 -11 1655.16 287.251   2
  -1   0 -11 2103.25 300.478   4
   1   0  11 1748.97 165.998   8
   1   0  11 1366.09 139.708   6
  -1   0 -12 43.8958 77.3580   2
  -1   0 -12 75.3662 85.7331   4
  -1   0 -12-41.3712 65.7204  20
   1   0  12 24.0860 42.4518  14
   1   0  12-28.5977 50.4013  49
   1   0  12-11.7184 39.5500   8
   1   0  13 6666.89 422.552   8
  -1   0 -13 5993.30 624.474   2
  -1   0 -13 5965.52 601.438   4
   1   0  13 6714.23 427.816  14
   1   0  13 5644.84 527.658  49
  -1   0 -13 5813.93 396.428  20
  -1   0 -14-42.1883 154.762   4
   1   0  14 12.6014 54.3949  14
  -1   0 -14 20.7300 47.1617  20
   1   0  14 12.5564 49.4783   8
  -1   0 -14-44.1745 77.8456   2
   1   0  15 8323.79 509.171  14
  -1   0 -15 8208.60 489.600  20
  -1   0 -15 8266.58 475.581  19
   1   0  15 8098.36 509.330   8
   1   0  16 19.1950 42.5746  14
  -1   0 -16-15.6442 46.4152  20
  -1   0 -16-50.5442 50.2145  19
   1   0  16 10.3206 43.3051   8
  -1   0 -17 256.180 55.4646  20
   1   0  17 382.079 73.3696   5
   1   0  17 372.078 67.6800   8
   1   0  18 15.1704 23.5778   5
   1   0  18-18.1922 26.9824   8
   1  -1 -18 145.351 30.5334  10
  -1  -1  18 180.857 41.0799   8
  -1   1  18 169.145 37.7665   8
  -1  -1  18 140.964 37.3263   5
  -1   1  17 4694.52 287.988  14
   1  -1 -17 4307.97 270.124  31
   1   1 -17 4468.22 283.053  20
   1  -1 -17 5068.75 288.678  20
   1   1 -17 4834.60 287.694  10
  -1  -1  17 5357.43 312.042   8
  -1   1  17 5390.51 309.376   8
   1  -1 -17 4597.51 305.287   3
   1  -1 -17 4155.48 299.105  48
  -1   1  16 4493.91 284.974  14
  -1  -1  16 3649.18 268.631  14
   1  -1 -16 4418.06 276.327  31
   1   1 -16 3810.03 257.049  31
   1   1 -16 4221.52 277.518  20
   1  -1 -16 4369.76 276.823  20
  -1  -1  16 4724.19 304.077   8
   1  -1 -16 4096.88 299.328   3
   1  -1 -16 3844.94 293.807  48
   1   1 -15 922.366 124.639  20
   1  -1 -15 897.949 121.144  20
   1   1 -15 1190.94 124.138  31
  -1  -1  15 1228.72 147.367   8
   1  -1 -15 1348.51 153.295  48
  -1  -1  15 1170.58 130.814  14
  -1   1  15 1183.20 134.681  14
   1  -1 -14 49.1076 122.653   4
  -1  -1  14 208.898 76.7386   8
   1   1 -14 257.770 66.0134  31
   1   1 -14 229.273 63.2511  20
   1  -1 -14 112.552 55.6805  20
  -1  -1  14 184.131 62.8639  14
  -1   1  14 168.736 64.2377  14
   1  -1 -14 99.1588 64.9626  48
   1  -1 -13 9808.60 562.859  42
   1   1 -13 10028.7 566.555  42
   1   1 -13 10262.4 874.541   2
   1   1 -13 9947.66 600.561  20
   1  -1 -13 10884.3 606.155  20
   1   1 -13 9984.20 570.527  19
  -1   1  13 12275.7 629.099  14
  -1  -1  13 11129.9 616.036  14
   1  -1 -13 8418.72 839.416   4
   1   1 -12 2498.29 190.617  42
   1  -1 -12 2507.95 188.747  42
   1   1 -12 2759.45 392.805   2
   1  -1 -12 2472.01 209.504  20
   1   1 -12 2555.16 212.954  20
  -1  -1  12 2932.54 228.674  14
   1  -1 -12 2362.75 387.799   4
   1  -1 -11 9833.14 532.334  42
   1   1 -11 9792.03 534.924  42
   1   1 -11 10249.9 825.454   2
   1   1 -11 9667.37 557.936  20
   1  -1 -11 8974.22 550.653  20
   1  -1 -11 9639.44 542.934  13
   1  -1 -11 8802.68 797.780   4
  -1   1  10 14935.2 797.342  23
   1  -1 -10 15946.7 1085.01   4
   1  -1 -10 16470.8 819.956  20
   1   1 -10 15557.1 814.265  20
   1  -1 -10 15766.6 804.063  13
   1  -1 -10 13034.8 769.017  34
   1  -1 -10 15828.6 793.229  42
   1   1 -10 15478.7 793.594  42
   1   1 -10 16400.4 1095.91   2
   1  -1  -9 2305.04 320.153   4
   1   1  -9 2296.29 303.041   2
   1  -1  -8 5789.88 512.102   4
   1   1  -8 5569.82 488.634   2
   1  -1  -7 10883.7 738.427   4
   1   1  -7 10961.2 727.946   2
   1  -1  -6 409.180 103.894   4
   1   1  -6 906.784 139.357   2
   1  -1  -5 8130.24 551.081   4
   1   1  -5 9473.81 567.002   2
   1  -1  -4 134916. 6610.22   4
   1   1  -4 138189. 6611.70   2
   1  -1  -3 38583.9 1914.68   4
   1   1  -3 38079.8 1906.07   2
   1  -1  -2 15509.2 824.103   4
   1   1  -2 16401.1 811.356   2
   1  -1  -2 15537.2 825.900   2
   1  -1  -1 332.496 54.7201   4
   1  -1  -1 326.892 49.6349  27
   1   1  -1 411.521 40.9144   2
   1  -1   0 4598.32 276.074  27
   1  -1   0 4588.82 275.648   4
   1  -1   1 38299.3 1735.42  27
   1  -1   1 33158.3 1689.61  49
   1   1   1 35299.7 1704.11  50
  -1  -1  -1 35210.0 1686.09   2
   1   1   2 66317.4 3181.07  50
   1  -1   2 67316.0 3175.89  49
  -1  -1  -2 63926.1 3185.70   2
  -1  -1  -3 17751.7 925.409   2
   1  -1   4 16571.8 831.455  50
  -1  -1  -4 20572.5 943.586   2
   1  -1   5-2.45382 9.34312  50
  -1  -1  -5-13.6458 31.0449   2
  -1  -1  -6 143.195 30.8218  51
   1  -1   6 134.849 24.6030  50
  -1  -1  -6 120.767 63.6260   2
  -1   1  -6 152.911 62.6690   2
  -1   1  -7 3080.85 220.849  51
  -1   1  -7 3576.61 322.705   2
  -1  -1  -7 2942.04 302.500   2
  -1  -1  -8 5525.11 478.610   2
  -1   1  -8 5733.18 479.470   2
   1  -1   9 45005.8 2202.88  14
  -1  -1  -9 43796.7 2429.97   2
  -1   1  -9 42730.4 2410.41   2
   1   1  10 10903.7 578.219   6
  -1  -1 -10 12257.4 797.362   4
  -1   1 -10 9252.70 566.546  20
  -1  -1 -10 9207.87 564.881  20
   1  -1  10 10824.1 589.249  14
  -1   1 -10 11692.8 822.744   2
  -1  -1 -10 9378.73 773.204   2
   1   1  11 3198.90 250.820   8
   1   1  11 3314.00 243.923   6
  -1  -1 -11 3975.66 418.851   4
  -1  -1 -11 3400.20 247.181  20
  -1   1 -11 3089.85 244.127  20
   1   1  11 2869.83 342.064  49
   1  -1  11 3346.66 258.747  14
  -1   1 -11 3486.30 428.551   2
  -1  -1 -11 3004.76 407.109   2
  -1   1 -12 2687.36 396.315   2
  -1  -1 -12 3033.57 408.037   2
   1   1  12 3053.68 238.290   8
   1   1  12 2584.60 214.472   6
  -1   1 -12 2373.93 214.693  20
  -1  -1 -12 2704.73 222.548  20
  -1  -1 -12 3201.59 396.755   4
   1  -1  12 2302.76 294.852  49
   1   1  12 3192.51 358.322  49
   1  -1  12 2754.67 235.898  14
   1  -1  13 4374.35 312.626  14
   1  -1  13 4357.13 534.539  27
  -1  -1 -13 3547.36 455.112   4
   1   1  13 3305.17 389.957  49
  -1  -1 -13 3590.59 278.536  20
  -1   1 -13 4149.49 290.375  20
  -1   1 -13 3062.70 449.471   2
  -1  -1 -13 3118.87 445.280   2
   1   1  13 4004.37 297.670   8
   1   1  13 3922.82 274.578   6
  -1   1 -14 800.523 102.659  19
  -1   1 -14 870.213 114.648  20
  -1  -1 -14 741.197 106.802  20
   1   1  14 1030.26 131.807  14
   1  -1  14 889.497 131.540  14
   1   1  14 851.985 123.390   8
   1   1  15 1257.93 145.748   8
  -1  -1 -15 1132.46 133.513  20
  -1   1 -15 1222.59 127.807  19
  -1  -1 -15 1268.28 128.519  19
  -1   1 -15 1181.16 135.766  20
   1  -1  15 1466.48 155.593  14
   1   1  15 1514.35 160.165  14
   1  -1  16 994.392 125.716   8
   1   1  16 1031.64 121.817   8
   1   1  16 1028.12 119.525  14
   1  -1  16 800.834 109.411  14
  -1  -1 -16 889.352 104.012  20
  -1  -1 -16 859.385 95.3704  19
  -1   1 -16 1026.58 109.595  20
  -1   1 -16 844.047 95.0009  19
  -1  -1 -17 8238.67 446.166  20
  -1   1 -17 7950.84 444.523  20
   1   1  17 7684.66 458.154   8
   1  -1  17 8468.61 471.669   8
   1  -1  17 8113.65 471.620   5
  -1  -1 -17 7880.81 467.946  48
   1  -1  18 687.805 70.1513   8
   1  -1  18 526.450 65.0650   5
  -1   2  18 4529.34 262.292   8
   1  -2 -18 4928.16 259.813  10
  -1  -2  18 4864.45 268.534   8
  -1   2  18 4023.98 260.386   5
  -1  -2  18 4524.41 265.699   5
  -1   2  17 140.890 41.6256  14
  -1   2  17 116.891 44.3650   8
  -1  -2  17 136.322 49.6872   8
   1  -2 -17 125.706 41.9304  20
   1   2 -17 81.2241 40.9092  48
   1  -2 -17 114.550 43.6537  48
   1   2 -17 151.087 41.8625  10
   1  -2 -17 129.306 35.7869  31
   1   2 -17 104.946 44.6195   3
   1  -2 -17 144.457 51.9746   3
  -1   2  16 95.5881 52.3962   8
  -1  -2  16 9.91769 41.6340   8
   1   2 -16 15.5815 44.1610  20
   1  -2 -16-7.64753 43.3502  20
   1  -2 -16 43.0807 42.4687  48
   1   2 -16 32.0411 39.2113  48
  -1  -2  16 7.80440 35.5454  14
  -1   2  16 68.1279 45.8745  14
   1   2 -16 64.6604 47.8191   3
   1  -2 -16 53.8645 42.4794   3
   1  -2 -16 55.3878 38.6405  31
  -1  -2  15 11053.1 598.361   8
   1   2 -15 9375.79 587.091  48
   1  -2 -15 9365.19 586.689  48
   1  -2 -15 9583.48 558.563  20
   1   2 -15 9048.45 557.517  20
   1   2 -15 9004.12 542.191  31
  -1   2  15 10762.7 592.656   8
  -1   2  15 11271.1 584.007  14
  -1  -2  15 9335.41 559.269  14
   1   2 -14 10818.3 648.712  48
   1  -2 -14 10560.9 650.797  48
   1   2 -14 10023.8 604.407  31
  -1   2  14 11860.2 639.501  14
  -1  -2  14 9877.64 613.148  14
   1   2 -14 10458.3 615.910  20
   1  -2 -14 10040.5 608.408  20
   1   2 -13 1685.83 318.956   2
   1   2 -13 1786.23 360.126   4
   1  -2 -13 1952.91 367.218   4
   1   2 -13 2037.76 174.152  19
   1  -2 -13 2424.96 203.029  20
   1   2 -13 2426.11 204.832  20
  -1  -2  13 2434.50 206.542  14
   1  -2 -13 2398.56 174.741  42
   1   2 -12 44.1024 77.7200   2
   1   2 -12 45.8521 80.8033   4
   1  -2 -12-46.3175 81.6234   4
   1  -2 -12 71.3387 48.6366  20
   1   2 -12-10.5679 43.0110  20
   1   2 -12-15.5209 48.0299  19
  -1  -2  12 32.3226 45.2000  14
   1   2 -12 22.7783 29.9234  42
   1  -2 -12 64.2991 35.6135  42
   1  -2 -11 4071.33 267.356  42
   1   2 -11 4230.63 274.237  42
   1   2 -11 4265.86 484.496   2
  -1   2  11 3993.49 277.546  23
   1   2 -11 4138.06 294.270  20
   1   2 -11 4140.43 273.377  19
   1  -2 -11 4581.96 298.415  20
   1  -2 -11 4331.88 283.228  13
  -1  -2  11 4609.82 303.039  14
   1  -2 -11 3742.51 472.691   4
   1   2 -11 3637.09 466.581   4
   1   2 -10 5981.25 338.245  42
   1  -2 -10 4884.87 311.037  34
  -1   2  10 5216.58 332.878  23
   1   2 -10 6018.40 569.481   4
   1  -2 -10 5821.39 569.364   4
   1   2 -10 5568.60 351.221  20
   1   2 -10 6227.61 567.277   2
   1  -2 -10 6031.26 344.989  13
   1   2  -9 803.767 173.989   2
   1  -2  -9 420.010 141.575   4
   1   2  -9 589.718 174.909   4
   1   2  -9 491.426 59.6912  34
   1   2  -8 8367.92 635.663   2
   1   2  -8 8174.55 652.012   4
   1  -2  -8 8822.65 649.861   4
   1   2  -7 40802.8 2187.31   2
   1   2  -7 43186.0 2221.74   4
   1  -2  -7 39632.0 2188.42   4
   1   2  -6 15263.5 831.588   2
   1  -2  -6 13554.1 814.964   4
   1   2  -6 13755.8 828.199   4
   1   2  -5 6594.09 429.635  51
   1   2  -5 7203.68 465.580   2
   1   2  -5 6575.39 464.599   4
   1  -2  -5 7134.18 471.591   4
   1   2  -4 296018. 14980.0  51
   1   2  -4 331498. 15005.4   2
   1  -2  -4 307451. 14999.0   4
   1   2  -4 323052. 15013.5   4
   1   2  -3 109332. 5675.53  51
   1   2  -3 121425. 5682.77   2
   1   2  -3 119428. 5689.37   4
   1  -2  -3 121801. 5690.19   4
   1  -2  -2 27139.9 1281.29   4
   1   2  -2 25507.9 1275.54   4
   1   2  -2 23358.0 1268.36  51
   1   2  -1 5317.25 325.750  51
   1  -2  -1 6275.64 340.979   4
   1   2  -1 5427.20 330.064   4
   1  -2  -1 5798.45 323.228  27
   1   2  -1 5538.53 323.081  27
   1   2   0 152172. 7733.38  50
   1  -2   0 165008. 7745.32   4
   1   2   0 163783. 7744.06   4
   1  -2   0 171138. 7749.07  27
   1   2   0 158966. 7743.99  27
   1   2   1 2293.68 169.176  27
   1  -2   1 2439.97 172.276  27
   1   2   1 2289.85 164.485  49
  -1  -2  -2 197353. 9353.35   2
   1  -2   2 218757. 9397.45  27
   1   2   2 208407. 9363.39  50
   1  -2   2 183987. 9321.74  49
  -1  -2  -3 6549.65 392.980   2
  -1  -2  -4 38711.2 1958.00   2
  -1  -2  -5 7606.33 498.449   2
  -1  -2  -6 23055.0 1279.41   2
  -1   2  -7 1870.50 171.041  51
  -1  -2  -7 2096.96 249.324   2
  -1   2  -7 2068.50 240.745   2
  -1   2  -8 1506.85 155.496  51
  -1   2  -8 1644.78 227.707   2
   1  -2   9 1554.90 143.543   8
  -1   2  -9 1190.53 213.365   2
  -1  -2  -9 1232.52 225.352   2
  -1   2  -9 1250.18 126.782  20
   1  -2   9 1467.79 138.871  14
   1   2   9 1379.76 131.457  23
  -1   2 -10 3598.44 382.493   4
  -1  -2 -10 3754.05 390.493   4
   1   2  10 3343.95 237.779   6
  -1  -2 -10 3273.10 396.081   2
  -1   2 -10 3095.81 379.735   2
  -1   2 -10 2993.52 231.820  20
   1  -2  10 3220.52 243.142  14
   1   2  10 2916.74 228.881  23
  -1  -2 -11-33.6762 76.6152   4
  -1   2 -11 33.5167 83.5301   4
   1   2  11-9.81555 36.0096   6
   1   2  11 20.5978 34.7554   8
  -1   2 -11-40.0416 81.4793   2
  -1  -2 -11 40.7998 83.0223   2
   1  -2  11-11.2610 38.0016  14
   1   2  11-30.5715 53.8756  49
   1  -2  11 23.3791 33.6418  49
  -1   2 -11-9.80019 44.5934  20
  -1  -2 -11-28.8408 46.9103  20
  -1  -2 -12 4604.55 315.519  20
  -1   2 -12 4165.06 312.404  20
   1   2  12 4646.96 322.778   8
   1   2  12 4559.86 313.646   6
  -1   2 -12 4661.59 533.192   2
  -1  -2 -12 4348.07 517.396   2
   1  -2  12 4696.08 335.731  14
   1  -2  12 4004.69 399.275  49
   1   2  12 4737.04 470.397  49
  -1  -2 -12 4507.61 490.224   4
  -1   2 -12 5207.51 515.214   4
   1   2  13 860.395 239.395  27
   1  -2  13 1064.10 265.954  27
  -1  -2 -13 1215.51 247.193   4
  -1   2 -13 729.231 201.753   4
   1   2  13 920.523 193.467  49
  -1   2 -13 873.876 228.017   2
   1   2  13 904.321 123.255   8
   1   2  13 918.358 116.817   6
  -1  -2 -13 632.548 104.076  20
  -1   2 -13 865.152 120.578  20
  -1   2 -13 803.271 109.808  19
   1  -2  13 971.792 132.071  14
   1   2  14 194.970 54.9443   6
   1   2  14 234.707 68.2199   8
  -1  -2 -14 296.538 70.4460  20
  -1   2 -14 183.648 56.0969  19
  -1   2 -14 201.257 65.3702  20
   1  -2  14 127.091 65.3608  14
   1   2  15-21.8763 56.7468   8
  -1   2 -15-55.5624 58.7937  19
  -1   2 -15-9.49292 57.9511  20
  -1  -2 -15 73.4699 48.5530  20
   1  -2  15 80.0936 61.6011  14
   1   2  16 2166.62 180.424   8
  -1   2 -16 2013.48 165.015  20
  -1  -2 -16 1683.69 156.512  20
  -1  -2 -16 2144.52 156.091  19
  -1   2 -16 1889.61 150.126  19
   1   2  17 103.407 42.1926   5
   1  -2  17 74.1631 44.4965   5
   1   2  17 152.412 46.3479   8
  -1  -2 -17 45.2570 34.7049  20
  -1  -2 -17 56.5808 35.0597  48
  -1   2 -17 47.9016 35.5726  48
   1  -2  18 45.9620 25.2827   5
   1   2  18 48.8536 26.4435   5
  -1  -3  18 59.0107 25.0675   8
  -1  -3  18 19.8821 23.3071   5
  -1   3  18 15.5127 23.4093   5
   1  -3 -18 55.0188 22.4597  10
   1  -3 -18 52.6543 19.2488  20
   1   3 -18 29.6123 15.1662  43
   1  -3 -17 5518.51 300.085  31
   1   3 -17 4472.61 309.021   3
   1  -3 -17 4492.50 308.753   3
  -1   3  17 5395.85 308.060  14
   1  -3 -17 4618.26 311.356  48
   1   3 -17 4410.00 307.532  48
  -1  -3  17 5661.39 321.258   8
   1   3 -17 5095.24 290.335  10
  -1   3  17 5548.83 313.827   8
   1  -3 -17 5617.16 302.523  20
   1   3 -17 4701.98 277.953  40
   1   3 -16 4607.17 283.784  10
  -1  -3  16 4712.31 304.534   8
  -1   3  16 4957.76 303.158   8
   1   3 -16 3827.66 293.187   3
   1  -3 -16 4051.26 297.530   3
   1   3 -16 3915.82 294.401  48
   1  -3 -16 3435.81 285.028  48
  -1   3  16 4720.62 294.606  14
  -1  -3  16 3975.01 272.072  14
   1  -3 -16 4656.26 283.655  20
   1   3 -16 4187.07 278.893  20
   1  -3 -16 4550.79 287.551  31
  -1  -3  15 1184.90 141.512   8
   1  -3 -15 1147.16 141.264   3
   1  -3 -15 951.321 130.818  48
   1   3 -15 997.515 132.597  48
  -1   3  15 1250.43 140.232   8
  -1  -3  15 1035.86 119.615  14
  -1   3  15 1197.14 133.202  14
   1   3 -15 773.414 112.141  20
   1  -3 -15 1059.38 119.311  20
   1   3 -15 826.241 124.476   3
   1   3 -14 2148.11 181.765  31
   1  -3 -14 2152.74 211.868  48
   1   3 -14 2014.75 205.884  48
   1  -3 -14 1870.18 181.492  20
   1   3 -14 2265.52 196.518  20
  -1  -3  14 2439.40 216.831   8
  -1  -3  14 2015.91 187.293  14
  -1   3  14 2627.54 214.186  14
   1   3 -13 957.578 123.793  20
   1  -3 -13 791.590 109.486  20
   1   3 -13 792.163 97.2788  19
   1  -3 -13 490.315 197.445   4
   1   3 -13 723.984 212.277   4
   1   3 -13 810.829 107.766  31
  -1  -3  13 1225.44 134.215  14
   1   3 -13 991.149 237.239   2
   1   3 -12 24485.7 1302.64  20
   1  -3 -12 26596.5 1306.02  20
   1   3 -12 23770.5 1270.23  19
   1   3 -12 25476.1 1621.02   2
   1  -3 -12 25196.9 1267.23  42
   1   3 -12 25322.2 1275.10  42
   1  -3 -12 23838.0 1617.85   4
   1   3 -12 22078.0 1593.11   4
  -1  -3  12 27281.9 1314.74  14
   1  -3 -12 25892.7 1285.46  13
  -1   3  12 23372.4 1280.05  23
   1   3 -11 9483.71 545.849  19
   1   3 -11 9617.50 571.594  20
   1   3 -11 10165.4 822.522   2
   1  -3 -11 10683.0 549.965  42
   1   3 -11 9649.28 549.154  42
   1  -3 -11 8238.33 779.962   4
   1   3 -11 7250.80 752.267   4
  -1   3  11 9789.32 558.169  23
   1  -3 -11 10379.8 561.027  13
  -1  -3  11 10683.2 580.812  14
   1  -3 -10 17881.6 907.810  13
  -1  -3  10 19964.5 932.489  14
   1   3 -10 17619.1 899.779  42
   1   3 -10 19390.5 1196.20   2
  -1   3  10 17707.5 906.247  23
  -1   3  10 17245.5 878.582   7
   1   3 -10 17108.0 896.534  19
   1   3 -10 17513.0 920.784  20
   1  -3 -10 15077.1 871.770  34
   1   3 -10 17612.1 1184.07   4
   1  -3 -10 17269.9 1180.09   4
   1   3  -9 6813.17 561.755   2
   1   3  -9 6453.04 378.802  20
   1   3  -9 6619.80 581.620   4
   1  -3  -9 7068.76 583.147   4
   1  -3  -9 6441.66 375.519  15
   1   3  -9 5884.69 344.767  34
   1  -3  -9 6082.50 344.329  34
   1  -3  -8 3835.97 396.544   2
   1   3  -8 4129.12 395.359   2
   1   3  -8 3800.19 401.115   4
   1  -3  -8 3976.96 400.429   4
   1   3  -7 3160.17 294.795  51
   1  -3  -7 3264.61 348.546   2
   1   3  -7 3951.21 351.733   2
   1   3  -7 4472.43 388.296   4
   1  -3  -7 4385.16 372.131   4
   1   3  -6 4187.96 323.683  51
   1   3  -6 4193.70 348.254   2
   1  -3  -6 3852.51 355.458   2
   1  -3  -6 4324.43 353.906   4
   1   3  -6 4362.99 366.917   4
   1   3  -5 933.202 130.835  51
   1   3  -5 935.079 136.919   2
   1   3  -5 744.156 127.067   4
   1   3  -4 1805.40 173.357  51
   1   3  -4 2040.76 183.578   2
   1  -3  -4 1900.84 180.597   4
   1   3  -4 1873.71 181.793   4
   1   3  -3 28499.2 1540.54  51
   1   3  -3 31975.8 1547.62   4
   1  -3  -3 30800.4 1541.72   4
   1   3  -2 1558.51 140.709  51
   1  -3  -2 1742.99 142.422   4
   1   3  -2 1359.87 132.146   4
   1  -3  -1 15596.3 819.347  27
   1   3  -1 15149.4 820.273  27
   1  -3  -1 17963.6 847.187   4
   1   3  -1 16669.4 837.933   4
   1  -3   0 37228.2 1893.88  27
   1   3   0 37301.8 1895.33  27
   1   3   0 39265.1 1902.60  50
   1   3   0 39349.0 1902.57  51
   1  -3   0 38498.6 1895.94   4
   1   3   0 40351.2 1897.74   4
   1   3   1 61628.1 2933.40  49
   1   3   1 59197.3 2928.54  27
   1  -3   1 59642.6 2927.97  27
   1  -3   2 12673.4 696.575  27
   1   3   2 13261.0 701.700  27
   1   3   2 12715.7 694.795  49
  -1  -3  -3 8971.01 514.149   2
  -1  -3  -4 13059.4 738.681   2
  -1  -3  -5 913.085 133.498   2
  -1  -3  -6 1344.45 182.267   2
  -1  -3  -7 4387.21 388.415   2
  -1   3  -7 4230.25 306.951  51
  -1  -3  -8 44954.8 2322.98   2
  -1   3  -8 44900.6 2304.58   2
  -1   3  -8 40619.9 2147.04  51
   1  -3   9 3199.49 235.446  14
   1  -3   9 3192.02 237.716   8
   1   3   9 3258.41 229.584  23
  -1  -3  -9 3855.50 398.430   2
  -1   3  -9 3735.10 381.012   2
  -1  -3  -9 3103.46 223.504  15
  -1   3  -9 3066.37 263.471  51
  -1   3  -9 3109.55 225.831  20
  -1   3 -10 13577.5 797.033  20
   1   3  10 14746.2 803.817  23
  -1  -3 -10 14104.3 1029.87   2
  -1   3 -10 14774.8 1030.10   2
  -1  -3 -10 17245.4 1032.68   4
  -1   3 -10 17595.7 1035.70   4
   1  -3  10 15737.8 822.615   8
   1  -3  10 14365.9 810.978  14
  -1   3 -11 3001.41 238.829  20
  -1  -3 -11 2953.12 237.080  20
   1  -3  11 3278.64 257.162   8
   1   3  11 2766.06 353.055  49
   1  -3  11 2755.47 299.768  49
  -1   3 -11 2513.73 367.105   2
  -1  -3 -11 3147.24 416.118   2
  -1  -3 -11 3328.88 392.154   4
  -1   3 -11 2938.43 374.735   4
   1   3  11 4063.68 262.977   8
   1   3  11 3444.94 249.330   6
   1  -3  11 3162.88 253.688  14
  -1   3 -12 952.338 121.389  20
  -1   3 -12 848.518 113.620  19
  -1  -3 -12 1023.69 122.787  20
   1   3  12 971.000 125.222   8
   1   3  12 1058.13 213.410  49
  -1   3 -12 973.925 229.877   2
  -1  -3 -12 911.635 213.167   4
  -1   3 -12 1302.65 252.558   4
   1  -3  12 879.355 129.105   8
   1   3  12 1031.79 126.483   6
   1   3  12 1016.26 130.525  14
   1  -3  12 992.992 132.906  14
   1  -3  13-50.6161 154.598  27
   1   3  13 50.4921 136.035  27
  -1   3 -13 121.656 109.307   4
  -1  -3 -13 40.5663 92.4638   4
   1   3  13 63.8346 47.5234   6
   1  -3  13 176.618 73.3629   8
   1   3  13 159.165 62.5486   8
   1   3  13 103.457 78.6612  49
   1   3  13 372.345 84.8554  14
   1  -3  13 144.004 70.7077  14
  -1   3 -13 155.498 64.1773  20
  -1   3 -13 88.6182 45.1606  19
  -1  -3 -13 189.703 63.6898  20
  -1   3 -13 46.0760 93.9291   2
   1   3  14 1122.73 128.745   6
  -1  -3 -14 1272.38 138.930  20
  -1   3 -14 1297.75 141.402  20
  -1   3 -14 1201.17 130.483  19
   1  -3  14 1401.36 162.345   8
   1   3  14 1169.08 139.935   8
   1  -3  14 1152.68 150.427  14
  -1  -3 -15 14933.7 781.276  20
  -1   3 -15 14561.0 784.335  20
  -1   3 -15 14789.9 766.507  19
   1   3  15 12585.0 749.896   6
   1   3  15 15139.5 796.958   8
   1  -3  15 15023.8 818.600   8
  -1   3 -16 369.912 69.0431  20
  -1   3 -16 287.330 54.6518  19
  -1  -3 -16 364.704 58.3419  19
  -1  -3 -16 394.895 67.3171  20
   1   3  16 304.248 73.2353   8
   1  -3  16 463.741 87.9982   8
  -1  -3 -17 2833.74 217.315   3
  -1   3 -17 3062.67 223.348   3
   1  -3  17 3478.21 229.019   5
   1   3  17 3193.54 221.029   5
  -1  -3 -17 2889.12 217.721  48
  -1  -3 -17 2860.65 186.160  31
  -1  -3 -17 3516.44 208.728  20
   1  -3  17 3448.19 231.022   8
   1  -3  18 1543.26 111.434   5
   1  -4 -18 1073.60 82.5585  10
  -1   4  17-18.5658 28.1584  14
   1   4 -17 19.5615 19.5002  10
   1   4 -17-3.21382 17.3022  40
   1  -4 -17-5.30804 22.9124  20
  -1  -4  17-6.79746 33.8807   8
  -1   4  17 24.1346 30.0736   8
   1  -4 -17-5.48661 25.5808  31
   1   4 -16 150.943 44.4851  10
   1   4 -16 117.255 55.6203   3
   1  -4 -16 107.200 49.8756   3
  -1   4  16 168.402 52.3949   8
  -1  -4  16 120.056 51.7527   8
   1   4 -16 77.5680 52.4849  48
   1  -4 -16 39.5034 42.9777  48
  -1   4  16 150.761 52.1211  14
   1  -4 -16 145.876 47.8292  20
   1  -4 -16 97.0297 45.3888  31
   1   4 -15 1082.92 136.190   3
   1  -4 -15 1054.86 134.839   3
  -1   4  15 1514.09 148.563   8
   1   4 -15 875.762 127.082  48
   1  -4 -15 858.343 127.578  48
  -1   4  15 1379.98 142.976  14
  -1  -4  15 1091.77 121.854  14
   1  -4 -15 1264.68 128.224  20
   1   4 -15 1011.58 122.766  20
  -1  -4  15 1250.11 141.747   8
   1   4 -14 834.499 122.776  48
   1  -4 -14 1087.03 139.996  48
   1  -4 -14 819.174 110.323  20
   1   4 -14 766.435 112.516  20
  -1  -4  14 849.804 126.579   8
  -1   4  14 856.666 101.617   6
  -1  -4  14 694.460 104.493  14
  -1   4  14 1089.28 131.686  14
   1   4 -13 1282.02 297.184   4
   1  -4 -13 967.797 273.118   4
   1   4 -13 1754.81 166.068  20
   1   4 -13 1117.15 120.765  19
   1  -4 -13 1702.99 159.471  20
  -1  -4  13 1520.44 153.883  14
   1   4 -13 1195.38 133.128  31
   1   4 -13 1422.54 282.824   2
  -1  -4  13 1606.09 173.913   8
   1   4 -12 12601.1 1052.99   4
   1  -4 -12 12440.9 1059.53   4
   1   4 -12 14702.1 805.301  20
   1  -4 -12 14922.9 799.734  20
   1   4 -12 13170.5 763.963  19
   1   4 -12 15299.4 1101.31   2
   1  -4 -12 14493.9 779.152  13
  -1  -4  12 14472.4 798.647  14
   1   4 -12 14396.7 788.616  31
   1  -4 -12 15427.2 767.522  42
  -1   4  12 14848.1 787.084  23
  -1   4  11 5526.37 327.433   7
   1  -4 -11 5374.56 345.729  13
  -1  -4  11 5931.35 367.947  14
   1  -4 -11 6306.57 609.136   4
   1   4 -11 6086.13 597.410   4
   1   4 -11 5134.62 337.276  19
   1   4 -11 5963.96 371.505  20
   1   4 -11 4891.79 538.236   2
   1   4 -11 5871.24 363.208  31
   1   4 -11 5109.49 320.281  41
   1   4 -11 5851.36 346.979  42
  -1   4  11 5958.09 356.094  23
   1  -4 -10 12546.9 706.052  13
  -1  -4  10 14248.9 728.651  14
   1  -4 -10 13032.8 968.676   4
   1   4 -10 14352.8 997.418   4
   1   4 -10 12333.0 719.443  20
   1   4 -10 12181.9 698.618  19
   1   4 -10 14491.5 972.639   2
   1   4 -10 13345.4 687.849  41
   1   4 -10 13453.5 707.355  42
  -1   4  10 13760.4 714.287  23
  -1   4  10 13545.1 688.661   7
   1  -4 -10 13002.2 720.828  15
   1   4  -9 33973.9 1716.97  20
   1  -4  -9 32273.5 1674.74  34
  -1   4   9 35737.4 1705.80  23
   1   4  -9 37633.8 1969.53   2
   1  -4  -9 34832.2 1712.03  15
   1   4  -9 34935.3 1701.06  42
   1  -4  -9 33150.8 1960.36   4
   1   4  -9 35128.4 1986.63   4
   1   4  -8 8848.94 628.065   4
   1  -4  -8 7298.52 581.998   4
   1   4  -8 8730.57 608.618   2
   1   4  -7 2613.58 258.392  51
   1   4  -7 2283.95 276.793   4
   1  -4  -7 2116.40 256.848   4
   1   4  -7 2374.41 266.800   2
   1   4  -6 288.135 87.7210  51
   1  -4  -6 290.831 86.3156   4
   1   4  -6 379.408 102.895   4
   1   4  -6 458.451 99.6158   2
   1   4  -5 39626.4 2036.78  51
   1  -4  -5 36046.6 2023.19   4
   1   4  -5 40512.7 2056.04   4
   1   4  -5 42888.5 2052.00   2
   1   4  -4 24042.8 1376.90  51
   1   4  -4 26868.2 1381.44   4
   1  -4  -4 27719.2 1375.02   4
   1   4  -3 9816.09 572.552  51
   1  -4  -3 10037.6 558.820   4
   1   4  -3 9278.32 552.222   4
   1   4  -2 36011.1 1924.34  51
   1   4  -2 38905.9 1911.29   4
   1  -4  -2 40312.7 1920.73   4
   1   4  -1 19310.8 994.050  50
   1   4  -1 17988.7 980.212   4
   1  -4  -1 19561.7 991.170   4
   1   4  -1 19828.7 972.037  27
   1  -4  -1 19627.6 967.712  27
   1   4   0 209.825 44.4642  27
   1  -4   0 269.812 47.1752  27
   1   4   0 151.990 42.8442  51
   1   4   0 211.463 51.2497  50
   1  -4   0 227.236 45.1556   4
   1   4   0 240.142 42.9223   4
   1   4   1 2862.95 209.458  27
   1  -4   1 3383.82 213.502  27
   1   4   1 3081.91 221.800  49
   1   4   1 2970.14 206.360  51
   1  -4   2 1225.58 125.320  27
   1   4   2 1186.27 124.135  27
   1  -4   3 45545.8 2205.97  49
   1   4   3 49453.4 2325.37  49
   1   4   4 6005.29 395.752  49
  -1  -4  -4 4963.20 362.249   2
  -1  -4  -5 1739.04 194.056   2
  -1  -4  -6 14529.4 883.702   2
  -1   4  -7 23822.5 1263.96  51
  -1  -4  -7 23220.9 1353.06   2
  -1   4  -8 1524.72 173.789  51
  -1   4  -8 1706.44 238.310   2
  -1  -4  -8 1893.06 255.645   2
  -1  -4  -9 2358.31 191.529  15
   1  -4   9 2845.01 213.185  14
   1  -4   9 2708.11 214.973   8
   1   4   9 2602.34 199.673  23
  -1   4  -9 3118.58 349.511   2
  -1  -4  -9 2607.95 333.498   2
  -1   4  -9 2478.86 244.327  51
  -1   4  -9 2775.54 203.450  20
   1  -4  10 2561.24 212.012  14
   1  -4  10 2603.99 216.211   8
   1   4  10 2615.41 204.586  23
  -1  -4 -10 2468.06 345.987   2
  -1   4 -10 3218.21 386.008   2
  -1  -4 -10 2325.75 193.726  15
  -1   4 -10 2478.36 201.714  20
  -1   4 -10 2298.37 194.370  19
   1   4  10 2717.09 336.032  49
   1   4  10 2453.85 240.001  50
  -1  -4 -10 3229.74 359.751   4
  -1   4 -10 2686.11 332.046   4
   1  -4  11 3262.99 255.355  14
   1  -4  11 3046.33 255.614   8
   1   4  11 3101.43 240.344  23
   1   4  11 3386.29 249.656   6
   1   4  11 3392.31 246.272   8
  -1   4 -11 2719.89 231.942  20
  -1   4 -11 2990.53 235.661  19
  -1   4 -11 3025.80 375.691   4
  -1  -4 -11 2849.43 364.110   4
  -1   4 -11 3146.52 408.251   2
   1   4  11 3388.90 392.748  49
  -1   4 -12 623.803 182.244   2
   1   4  12 410.595 86.4258   6
   1   4  12 414.864 81.5846   8
   1  -4  12 306.938 84.5684   8
  -1   4 -12 431.139 84.6290  20
  -1   4 -12 409.167 79.4372  19
  -1  -4 -12 292.514 68.8244  20
  -1  -4 -12 602.777 172.379   4
  -1   4 -12 524.629 158.247   4
   1   4  12 287.559 117.069  49
   1  -4  12 459.184 90.8081  14
   1   4  12 318.396 75.3979  14
   1  -4  13 25338.8 1338.19  14
   1   4  13 26516.4 1331.27  14
   1   4  13 23944.1 1674.47  27
   1  -4  13 21976.8 1634.96  27
  -1  -4 -13 23726.8 1581.57   4
  -1   4 -13 22779.3 1561.16   4
   1   4  13 24047.5 1546.65  49
   1   4  13 24522.3 1313.68   8
   1  -4  13 26150.2 1353.21   8
  -1   4 -13 25331.6 1306.16  19
  -1  -4 -13 25444.3 1312.63  20
  -1   4 -13 25270.6 1320.90  20
   1   4  13 25529.4 1317.36   6
  -1   4 -13 27970.2 1686.28   2
   1  -4  14-24.8616 43.8164  14
   1   4  14 56.7318 50.3232  14
   1  -4  14 13.8097 50.6628   8
   1   4  14 10.6705 47.3263   8
   1   4  14 9.90410 39.0318   6
  -1   4 -14 10.6859 37.6673  20
  -1   4 -14 27.3296 35.9026  19
  -1  -4 -14 10.0157 44.4223  20
   1   4  15 713.966 104.308  14
  -1   4 -15 676.507 99.0392  20
  -1  -4 -15 852.594 104.522  20
  -1   4 -15 735.983 92.4643  19
   1  -4  15 822.901 122.733   8
   1   4  15 579.992 84.6642   6
   1   4  15 680.483 100.632   8
  -1  -4 -16 2002.91 184.011  48
  -1   4 -16 1954.69 181.709  48
   1   4  16 2406.71 188.222  14
  -1  -4 -16 2001.44 168.177  20
  -1  -4 -16 2335.96 165.399  19
   1  -4  16 2448.04 203.684   8
   1  -4  16 2382.43 199.433   5
   1   4  16 2551.91 198.716   5
   1   4  17 3016.25 207.460   5
   1  -4  17 3171.95 214.289   5
   1   4  17 2714.52 199.245  14
   1  -4  17 3354.18 222.668   8
  -1  -4 -17 3250.42 198.274  20
  -1  -4 -17 2772.44 184.635  31
   1  -4  18 302.488 42.4731   8
  -1  -5  17 1934.75 153.442   8
  -1   5  17 2081.39 153.596  14
   1  -5 -17 2128.53 150.150  31
   1  -5 -17 2049.08 145.985  20
   1   5 -16 7607.95 471.694   3
   1  -5 -16 7158.61 466.388   3
  -1   5  16 9495.02 479.780  14
   1  -5 -16 8874.88 463.740  20
  -1  -5  16 9179.86 485.549   8
  -1   5  16 9069.21 472.325   8
   1   5 -16 7593.83 442.588  10
   1   5 -16 7664.48 437.949  40
   1  -5 -16 7296.18 469.109  48
   1   5 -16 7571.90 469.511  48
  -1   5  15 5346.32 329.087  14
   1  -5 -15 4861.90 308.952  20
   1   5 -15 4026.22 315.870   3
   1  -5 -15 3985.70 315.082   3
  -1  -5  15 4689.71 323.866   8
   1   5 -15 4665.74 302.609  10
  -1   5  15 5493.82 328.194   8
   1  -5 -15 4213.88 321.488  48
   1   5 -15 4506.23 323.497  48
   1   5 -14 10768.0 618.522  20
   1  -5 -14 11439.6 617.884  20
  -1  -5  14 9535.77 599.559  14
  -1   5  14 11320.2 604.160   6
  -1  -5  14 12329.5 649.995   8
   1   5 -14 9871.85 628.112  48
   1  -5 -14 9873.04 632.073  48
   1  -5 -13 891.422 131.839  48
   1   5 -13 904.003 130.220  48
  -1  -5  13 790.558 109.074  14
   1  -5 -13 858.115 100.974  13
  -1  -5  13 1007.92 132.257   8
   1   5 -13 699.211 197.171   2
   1  -5 -13 818.777 109.196  20
   1   5 -13 576.827 82.4740  19
   1   5 -13 770.180 111.075  20
   1  -5 -13 527.202 204.299   4
   1   5 -13 563.470 211.377   4
  -1   5  13 731.753 100.310  23
   1  -5 -12 10410.8 954.385   4
   1   5 -12 10248.6 938.850   4
   1  -5 -12 12678.8 670.515  42
   1   5 -12 12580.9 974.919   2
   1   5 -12 12226.1 712.351  20
   1   5 -12 11797.8 676.797  19
  -1   5  12 12658.7 696.668  23
   1  -5 -12 12671.8 687.927  13
  -1  -5  12 12113.2 700.856  14
   1   5 -11 3721.99 485.558   4
   1  -5 -11 4655.20 537.167   4
   1   5 -11 4927.94 290.477  41
   1   5 -11 5073.45 529.116   2
   1   5 -11 5163.78 336.694  20
   1   5 -11 4519.42 303.943  19
  -1   5  11 4553.48 291.013   7
  -1   5  11 5483.56 327.835  23
  -1  -5  11 4532.87 320.739  14
   1  -5 -11 4940.83 314.730  13
   1   5 -10 8150.82 688.532   4
   1  -5 -10 6571.00 626.106   4
   1   5 -10 7443.67 438.401  20
   1   5 -10 6250.80 404.558  19
   1   5 -10 7505.76 634.654   2
   1   5 -10 6941.07 397.006  41
  -1   5  10 7038.94 398.633   7
   1  -5 -10 7486.11 431.183  15
  -1  -5  10 6869.39 424.342  14
   1  -5 -10 6879.49 416.014  13
  -1   5  10 7820.84 426.236  23
   1   5  -9 1676.35 273.931   4
   1  -5  -9 1587.94 267.745   4
   1   5  -9 1615.25 149.117  20
   1   5  -9 1475.26 132.466  42
   1   5  -9 1634.73 128.246  41
   1  -5  -9 1590.70 120.261  34
   1  -5  -9 1692.87 147.260  15
   1   5  -9 1982.58 272.681   2
  -1   5   9 1656.41 140.732  23
  -1   5   9 1694.57 127.756   7
   1   5  -8 13212.5 830.153  51
   1   5  -8 12704.9 893.961   4
   1  -5  -8 12349.3 869.792   4
   1   5  -8 13728.8 879.643   2
   1   5  -7 2932.99 302.796  51
   1   5  -7 3151.88 339.284   4
   1  -5  -7 3737.00 343.848   4
   1   5  -7 3370.82 323.853   2
   1   5  -6 126.575 58.6204  51
   1   5  -6 121.385 71.6647   4
   1  -5  -6 241.172 78.1551   4
   1   5  -6 145.652 61.8561   2
   1   5  -5 129.727 55.1794   4
   1  -5  -5 162.100 58.5020   4
   1   5  -5 164.179 69.2384  51
   1   5  -4 45473.7 2243.82   4
   1  -5  -4 42288.7 2226.10   4
   1   5  -4 45206.2 2263.46  51
   1   5  -3 56088.3 2769.03   4
   1  -5  -3 58784.8 2774.42   4
   1   5  -3 52566.0 2793.35  51
   1   5  -2 27035.8 1416.86   4
   1   5  -2 26111.9 1447.23  51
   1  -5  -1 69352.5 3435.09   4
   1   5  -1 69874.3 3432.86   4
   1   5  -1 74794.9 3469.43  50
   1   5   0 18479.2 973.611  27
   1  -5   0 18759.9 971.416  27
   1   5   0 19781.4 976.155   4
   1  -5   0 19414.8 979.595   4
   1   5   0 21787.4 1027.07  50
   1   5   0 20463.3 1017.74  51
   1   5   1 53477.0 2605.01  51
   1   5   1 56468.0 2631.15  49
   1   5   1 60858.8 2639.00  50
   1  -5   1 48911.9 2585.43  27
   1   5   1 50777.4 2589.04  27
   1   5   2 17377.4 901.127  49
   1  -5   2 16137.9 871.573  27
   1   5   2 16304.8 873.754  27
   1   5   3 24.3687 35.1040  49
  -1   5  -3 38.4059 13.7784  50
   1  -5   3 75.4895 41.0888  27
   1   5   3 10.8691 29.3071  27
   1   5   4 27015.9 1444.91  49
   1   5   5 34840.3 1851.22  49
  -1   5  -6 369.641 86.5267  51
  -1   5  -7 1569.13 180.697  51
  -1   5  -8 5321.91 397.993  51
   1  -5   9 31441.7 1650.61   8
  -1   5  -9 42379.3 1896.53   4
  -1  -5  -9 43190.6 1902.78   4
  -1   5  -9 31947.9 1723.31  51
   1   5   9 37353.0 1917.50  49
   1   5   9 33077.7 1623.89  17
  -1   5  -9 35265.2 1895.07   2
  -1   5  -9 30314.5 1626.91  19
  -1   5  -9 30221.2 1631.86  20
   1  -5   9 30307.7 1641.00  14
  -1  -5  -9 32939.7 1633.58  15
  -1  -5 -10 3945.91 403.772   4
   1  -5  10 3111.56 252.218  14
   1  -5  10 3318.58 260.027   8
   1   5  10 3355.92 243.637  23
  -1   5 -10 2685.39 371.887   2
   1   5  10 3108.88 226.647  17
  -1  -5 -10 3120.62 235.741  15
  -1   5 -10 3297.59 241.382  19
  -1   5 -10 3362.11 248.379  20
   1   5  10 3028.83 293.895  50
   1   5  10 4091.64 423.335  49
  -1   5 -10 3416.84 377.917   4
   1  -5  11 5581.72 395.839  14
   1  -5  11 6028.39 410.149   8
   1   5  11 6294.96 394.442  23
   1   5  11 7019.05 398.144   8
  -1   5 -11 5798.40 381.632  19
  -1   5 -11 5727.73 387.820  20
   1   5  11 6486.22 589.680  49
  -1  -5 -11 5419.89 540.115   4
  -1   5 -11 6008.97 555.783   4
  -1   5 -11 5825.67 597.910   2
  -1   5 -12 9659.58 812.289   4
  -1  -5 -12 11379.4 851.620   4
   1  -5  12 9514.04 625.625  14
   1   5  12 11957.5 635.669  14
   1  -5  12 10490.1 913.279  27
   1   5  12 10612.7 915.784  27
   1   5  12 10847.8 621.008  23
   1  -5  12 10911.3 649.595   8
   1   5  12 11056.6 617.861   8
   1   5  12 11981.2 636.933   6
  -1   5 -12 9945.80 617.452  20
  -1   5 -12 10134.9 608.673  19
  -1   5 -12 9801.53 860.118   2
   1   5  12 9874.80 819.339  49
   1  -5  13 601.550 199.652  27
   1   5  13 597.551 204.721  27
  -1  -5 -13 642.218 193.732   4
  -1   5 -13 672.285 186.650   4
   1   5  13 751.797 185.696  49
  -1   5 -13 743.881 208.219   2
  -1   5 -13 564.778 93.0988  19
  -1  -5 -13 548.784 93.7936  20
  -1   5 -13 613.161 100.919  20
   1   5  13 676.388 105.993   6
   1  -5  13 686.999 122.675   8
   1   5  13 659.237 99.5477   8
   1  -5  13 555.391 104.202  14
   1   5  13 543.682 97.3363  14
  -1  -5 -14 307.098 68.9028  20
  -1   5 -14 251.934 63.4915  19
  -1   5 -14 213.393 63.7578  20
   1   5  14 302.800 70.9028   8
   1  -5  14 346.479 93.4120   8
   1   5  14 264.340 67.5516   6
   1   5  14 327.912 74.9523  14
  -1  -5 -15 1723.93 155.672  20
  -1   5 -15 1601.91 144.736  19
   1   5  15 1723.48 162.732  14
   1  -5  15 1807.80 182.934   8
   1   5  15 1852.51 157.753   6
  -1  -5 -16 297.956 60.3091  20
   1   5  16 470.878 74.0443  14
  -1  -5 -16 271.054 63.2966  48
  -1   5 -16 264.861 62.5335  48
   1  -5  16 427.475 82.1520   8
   1   5  16 246.563 46.3363   6
   1   5  16 414.483 72.2829   5
   1  -5  16 224.321 62.5739   5
  -1  -5 -17 2402.30 157.934  20
   1  -5  17 2151.33 162.023   5
   1   5  17 2048.64 158.721  14
  -1  -5 -17 2305.20 151.434  31
   1  -5  17 2295.21 173.487   8
  -1  -6  17 3914.06 243.827   8
  -1  -6  17 3538.40 233.448   5
   1  -6 -17 4259.60 246.915  31
   1   6 -17 3840.50 235.912  43
   1  -6 -17 4409.72 242.820  20
  -1   6  17 4591.35 254.287  14
   1  -6 -16 6557.10 433.500   3
   1  -6 -16 8967.62 441.947  20
  -1   6  16 8830.68 452.830  14
  -1  -6  16 7685.85 445.411   8
   1   6 -16 7561.99 410.643  40
   1  -6 -16 6473.92 434.271  48
  -1   6  15 4782.03 290.950   8
   1   6 -15 3825.53 264.305  10
  -1  -6  15 4590.55 302.698   8
  -1   6  15 4797.59 300.487  14
   1  -6 -15 3690.24 287.715   3
   1   6 -15 3701.55 288.101   3
  -1   6  15 3924.37 261.754   6
   1   6 -15 3776.08 286.567  48
   1  -6 -15 3945.46 292.360  48
   1  -6 -15 4514.93 284.608  20
   1  -6 -14 1458.34 139.952  20
  -1   6  14 1168.30 127.505   6
   1   6 -14 1022.51 137.094   3
   1  -6 -14 1288.38 148.456   3
   1  -6 -14 1025.91 137.136  48
   1   6 -14 1002.75 136.530  48
  -1  -6  14 1252.62 145.698   8
   1   6 -14 998.571 121.399  10
  -1  -6  13 590.893 93.9087  14
   1  -6 -13 769.231 93.8561  13
  -1   6  13 634.411 94.4150  23
   1   6 -13 275.573 143.625   4
   1  -6 -13 656.067 193.254   4
  -1  -6  13 722.898 118.326   8
   1   6 -13 902.401 120.343  20
   1  -6 -13 706.029 103.664  20
   1   6 -13 543.510 79.6464  19
   1   6 -13 754.821 121.040  48
   1  -6 -13 620.333 113.294  48
   1   6 -13 988.288 220.808   2
   1  -6 -12 113.605 44.7394  13
  -1  -6  12 62.1678 45.0072  14
  -1   6  12 156.069 52.7547  23
   1  -6 -12 92.9350 82.0405   4
   1   6 -12-45.1449 65.1513   4
  -1  -6  12 223.736 70.5912   8
   1   6 -12 46.1302 45.7212  20
   1   6 -12 211.312 52.5391  19
   1   6 -12 171.174 64.4445  48
   1   6 -12 42.4196 74.9219   2
   1   6 -11 213.850 115.234   4
   1  -6 -11-43.0250 75.9775   4
   1   6 -11 158.887 90.5001   2
   1   6 -11 162.236 46.2113  19
   1   6 -11 66.1089 40.7138  20
  -1  -6  11 177.257 62.6646   8
  -1   6  11 101.730 40.5312   7
  -1   6  11 111.354 44.5524  23
   1  -6 -11 109.020 45.3597  15
   1  -6 -11 155.925 47.7135  13
  -1  -6  11 118.058 50.2865  14
   1  -6 -10 9213.00 787.381   4
   1   6 -10 9997.15 813.541   4
   1   6 -10 10190.8 584.355  20
   1   6 -10 9776.36 557.374  19
   1   6 -10 11272.3 819.191   2
   1   6 -10 9272.37 539.234  41
  -1   6  10 10529.4 546.794   7
   1  -6 -10 10085.0 573.325  15
  -1  -6  10 10237.1 574.990  14
  -1   6  10 10539.2 573.056  23
  -1  -6   9 670.702 85.6326  14
   1  -6  -9 631.333 87.0263  15
   1   6  -9 380.413 152.012   4
   1  -6  -9 799.301 178.391   4
   1   6  -9 679.204 93.3738  20
   1   6  -9 586.516 78.0759  19
   1   6  -9 956.562 187.935   2
  -1   6   9 507.259 76.5962  23
   1  -6  -9 523.743 62.0304  34
   1   6  -9 622.198 72.3445  41
  -1   6   9 687.340 76.6506   7
   1   6  -9 575.232 144.553  51
   1   6  -8 6357.77 396.459  20
   1  -6  -8 6367.30 550.866   4
   1   6  -8 7439.48 585.813   4
   1   6  -8 6688.68 528.745  51
   1   6  -8 7342.07 557.226   2
   1  -6  -8 6787.73 393.915  15
   1  -6  -7 393.604 109.367   4
   1   6  -7 656.370 145.993   4
   1   6  -7 929.850 161.962  51
   1   6  -7 741.398 143.936   2
   1   6  -6 38447.3 1950.86  51
   1  -6  -6 33677.9 1905.74   4
   1   6  -6 36775.3 1939.83   4
   1   6  -5 12667.5 745.435  51
   1  -6  -5 10237.8 683.057   4
   1   6  -5 12114.2 718.075   4
   1   6  -4 25684.2 1350.68  51
   1   6  -4 24241.0 1302.71   4
   1  -6  -4 23998.7 1299.33   4
   1   6  -3 1897.36 204.651  51
   1   6  -3 1841.74 169.431   4
   1  -6  -3 1792.29 173.285   4
   1   6  -2 1572.58 142.049   4
   1  -6  -2 1693.90 150.143   4
   1   6  -1 6030.19 357.739  51
   1   6  -1 5512.26 334.992  50
   1   6  -1 4561.87 282.661   4
   1  -6  -1 4549.38 285.050   4
   1  -6   0 2389.92 158.889  27
   1   6   0 2560.33 164.152  27
  -1   6   0 2963.80 171.998  49
   1   6   0 3163.48 222.851  51
   1   6   0 3054.22 223.098  50
   1   6   1 6628.57 376.380  27
   1  -6   1 6047.56 368.544  27
   1   6   1 6867.67 405.646  51
   1   6   1 6888.80 427.365  49
   1  -6   2 63459.9 3208.00  27
   1   6   2 67092.3 3216.85  27
   1   6   2 64077.2 3206.78  51
   1   6   2 70374.8 3268.33  49
   1   6   3 3468.85 286.443  49
  -1   6  -3 3662.81 214.136  50
   1   6   3 3631.52 268.942  27
   1  -6   3 3327.68 263.733  27
   1   6   4 9339.27 595.600  49
   1  -6   4 8951.73 572.839  27
   1   6   5 2828.90 262.881  49
   1  -6   5 1757.00 117.140  49
  -1   6  -6 30.7529 44.2666  51
   1   6   6 22.9196 40.4090  49
  -1   6  -7 1126.55 161.732  51
   1   6   7 1702.88 236.301  49
  -1   6  -8 37777.4 1806.56  19
  -1   6  -8 37194.3 1812.59  20
  -1  -6  -8 37302.4 1803.44  15
  -1   6  -8 39580.0 1926.51  51
   1   6   9 3168.29 221.179  17
  -1   6  -9 3361.83 379.202   2
   1  -6   9 3216.34 243.426   8
  -1   6  -9 2806.78 221.174  19
  -1   6  -9 2813.84 223.432  20
  -1   6  -9 3994.27 378.798   4
  -1  -6  -9 3265.65 348.149   4
   1  -6   9 2770.96 232.489  14
  -1  -6  -9 3107.79 224.785  15
  -1   6  -9 3354.47 308.499  51
  -1   6 -10 633.029 164.470   4
  -1  -6 -10 1221.19 216.795   4
   1   6  10 870.093 101.616  17
  -1   6 -10 637.953 183.641   2
  -1   6 -10 933.748 111.328  19
  -1   6 -10 618.401 99.7594  20
   1  -6  10 718.121 110.770   8
   1   6  10 980.825 156.721  50
  -1   6 -10 912.247 161.466  51
   1   6  10 950.409 207.723  49
   1  -6  10 929.562 120.986  14
  -1  -6 -10 1164.93 119.612  15
  -1   6 -11-68.2848 85.0958   4
  -1  -6 -11 69.0362 86.0320   4
  -1  -6 -11 10.0227 32.2664  15
   1  -6  11 73.3418 49.7591  14
   1   6  11 93.4971 95.1325  27
   1  -6  11 44.4405 63.9531  27
   1   6  11 10.5395 37.1629  23
  -1   6 -11 55.1690 38.9044  20
  -1   6 -11 19.9791 33.7276  19
   1  -6  11 26.1484 51.5306   8
   1   6  11 19.1767 32.3746   8
  -1   6 -11 41.9378 60.3526   2
   1   6  11 75.7884 38.3322  17
   1   6  11 77.4317 78.7886  49
   1   6  12 2435.32 208.339   6
  -1   6 -12 2101.22 193.984  20
  -1   6 -12 1913.27 179.798  19
   1   6  12 2423.98 201.324  14
   1  -6  12 1725.94 327.791  27
   1   6  12 1121.81 280.799  27
   1   6  12 2127.72 192.461  23
   1  -6  12 2546.98 228.423   8
   1   6  12 2097.91 187.637   8
  -1   6 -12 2088.44 353.717   2
   1   6  12 1859.07 309.409  49
  -1   6 -12 1933.36 309.440   4
  -1  -6 -12 1909.27 311.356   4
  -1   6 -13 1359.84 264.914   4
  -1  -6 -13 1537.77 280.325   4
   1   6  13 1533.59 158.261  14
   1  -6  13 1340.07 169.184   8
   1   6  13 1303.30 141.863   8
  -1   6 -13 1808.19 320.091   2
  -1   6 -13 1303.87 151.103  20
  -1   6 -13 1304.54 141.850  19
  -1  -6 -13 1468.91 152.953  20
   1   6  13 1672.05 164.878   6
   1   6  13 1461.96 305.039  27
   1  -6  13 1327.43 290.889  27
   1   6  13 1513.10 270.389  49
   1  -6  14 662.765 119.353   8
   1   6  14 629.114 97.0223   6
  -1  -6 -14 653.942 93.8768  20
  -1   6 -14 635.515 90.3557  19
   1   6  14 484.947 87.5092  14
   1  -6  15 121.192 56.7540   8
   1   6  15 131.380 52.6981   5
   1   6  15 115.740 47.8766   6
   1   6  15 145.796 51.8917  14
  -1  -6 -15 75.3881 41.2162  20
  -1   6 -15 107.577 40.9727  19
   1  -6  16 4329.74 279.961   8
  -1  -6 -16 3604.09 252.354   3
  -1  -6 -16 3208.81 245.350  48
   1  -6  16 3857.46 260.524   5
   1   6  16 3378.43 227.849   6
  -1  -6 -16 4162.41 250.022  20
   1   6  16 3837.74 250.215  14
  -1   6 -16 3913.55 228.682  43
   1  -6  17-13.4800 28.5564   5
   1  -6  17 62.3598 34.7563   8
  -1  -6 -17 13.2001 20.5240  20
   1   6  17 24.4923 23.9093  14
   1  -7 -17 7476.98 354.592  20
   1  -7 -17 7289.72 359.801  31
   1  -7 -16 81.1958 34.2682  20
   1   7 -16 12.5853 27.2223  43
  -1  -7  16 35.0421 34.9787   8
  -1  -7  15 5324.05 341.471   8
   1   7 -15 5268.92 312.257  40
   1  -7 -15 6025.26 338.007  20
   1  -7 -15 5002.93 334.859   3
  -1   7  15 5223.02 318.170   6
   1  -7 -15 4282.80 325.748  48
   1  -7 -14 325.723 77.0594  48
   1   7 -14 346.987 78.5550  48
   1  -7 -14 451.235 82.6014  20
   1   7 -14 433.589 85.6904   3
   1  -7 -14 241.859 72.6489   3
  -1   7  14 465.316 80.1944   6
  -1  -7  14 334.267 82.2223   8
   1   7 -14 520.681 77.4044  10
  -1   7  13 13386.0 729.926  23
   1  -7 -13 14028.8 743.458  20
   1  -7 -13 12785.0 755.721   3
   1   7 -13 13168.9 756.322   3
   1  -7 -13 13428.3 713.757  13
   1  -7 -13 11777.8 746.069  48
   1   7 -13 12318.7 747.573  48
  -1  -7  13 14279.7 762.483   8
   1   7 -13 13303.2 728.883  10
  -1  -7  12 97.2970 55.4070   8
   1   7 -12 89.4512 101.789   4
   1  -7 -12 90.7867 92.4094   4
   1   7 -12 72.2615 42.1023  10
  -1   7  12 90.0613 46.7375  23
   1   7 -12 70.5192 43.2034  20
   1   7 -12 106.641 39.2437  19
  -1  -7  12 40.1034 36.8819  14
   1  -7 -12 26.4419 27.0439  13
   1   7 -12 101.715 54.9515  48
   1  -7 -12 118.227 58.3227  48
   1   7 -12-42.0180 74.0965   2
  -1   7  11 2701.79 193.831   7
   1   7 -11 2803.72 376.538   2
   1  -7 -11 2325.12 364.611   4
   1   7 -11 2629.15 382.327   4
  -1  -7  11 3198.82 243.141   8
  -1   7  11 3073.91 224.026  23
   1  -7 -11 2449.76 212.879  15
   1   7 -11 2923.56 239.447  48
   1  -7 -11 2513.96 203.973  13
  -1  -7  11 2160.09 201.487  14
   1   7 -11 2918.51 234.573  20
   1   7 -11 2506.70 200.392  19
  -1   7  10 3698.94 246.468  23
   1   7 -10 2579.22 359.653   2
   1   7 -10 3132.32 250.291  20
   1   7 -10 2949.65 224.153  19
  -1   7  10 2991.09 212.277   7
  -1  -7  10 4006.14 270.230   8
   1  -7 -10 3218.57 242.191  15
   1   7 -10 3354.10 424.896   4
   1  -7 -10 2602.79 378.642   4
   1   7  -9 3331.36 397.925   4
   1  -7  -9 3239.91 390.344   4
   1   7  -9 3342.31 221.446  41
   1   7  -9 3221.98 358.140  51
   1   7  -9 3701.60 394.435   2
   1   7  -9 3386.13 252.892  20
   1   7  -9 3437.10 235.515  19
  -1   7   9 3392.48 220.729   7
   1  -7  -9 3320.31 242.157  15
  -1   7   9 3657.55 244.963  23
   1   7  -8 1546.19 249.247   4
   1  -7  -8 1309.72 220.620   4
   1   7  -8 1379.20 119.511  41
  -1   7   8 1585.13 134.477  23
   1   7  -8 1356.49 218.409   2
   1   7  -8 1826.39 243.784  51
   1   7  -8 1493.76 144.057  20
   1  -7  -8 1480.72 136.765  15
  -1   7   8 1563.18 122.448   7
   1   7  -7 2670.88 288.899   2
   1  -7  -7 2066.67 261.660   4
   1   7  -7 2750.64 307.998   4
   1   7  -7 2694.82 295.868  51
   1   7  -6 14825.4 890.146   4
   1  -7  -6 12668.2 850.903   4
   1   7  -6 15697.7 925.204  51
   1   7  -5 1282.20 168.483   4
   1  -7  -5 1007.99 149.914   4
   1   7  -5 1269.25 189.571  51
   1  -7  -4 13361.4 755.867   4
   1   7  -4 12469.8 745.835   4
   1   7  -4 12945.4 812.895  51
   1  -7  -3 31221.8 1549.77   4
   1   7  -3 28528.7 1531.54   4
   1   7  -3 30976.6 1618.48  51
   1  -7  -2 11762.1 630.607   4
   1   7  -2 11521.3 625.758   4
   1   7  -1 24074.0 1227.43   4
   1  -7  -1 23615.9 1231.87   4
   1   7  -1 27390.4 1346.39  51
  -1   7   1 28740.1 1281.45  49
   1   7  -1 26029.2 1313.77  50
   1   7   0 2277.07 193.233  51
   1   7   0 1899.12 184.809  50
  -1   7   0 1843.56 136.582  49
   1   7   1 15098.2 781.091  27
   1  -7   1 14173.8 772.378  27
   1   7   1 17613.4 857.554  51
   1   7   1 19074.1 904.564  50
   1   7   1 17962.4 885.137  49
   1   7   2 3910.89 257.923  27
   1  -7   2 3791.50 251.603  27
   1   7   2 4029.89 304.495  49
   1   7   2 3724.41 265.401  51
   1   7   3 114523. 5625.16  27
   1  -7   3 107726. 5616.93  27
   1   7   3 123152. 5688.01  49
  -1   7  -3 119040. 5573.71  50
   1  -7   4 59074.0 3090.23  27
   1   7   4 64200.6 3105.19  27
   1   7   4 63169.7 3149.04  49
   1   7   5 389.812 102.656  27
   1   7   5 377.182 109.154  49
  -1   7  -6 172.050 66.2112  51
   1   7   6 269.859 93.8942  49
   1   7   7 11523.2 835.426  49
  -1   7  -7 11456.5 757.940  51
  -1   7  -8 138.114 74.3528   4
  -1  -7  -8 139.216 71.1261   4
   1   7   8 257.227 52.6195  23
   1   7   8 93.3705 36.4001  17
  -1   7  -8 112.970 41.9896  20
  -1   7  -8 184.659 47.3847  19
   1   7   8 96.1005 33.6913   7
   1  -7   8 203.792 56.2396   8
   1   7   8 96.5235 80.4541  49
  -1   7  -8 198.000 78.2983  51
  -1  -7  -8 140.437 43.9741  15
  -1   7  -9 158.581 81.0142   4
  -1  -7  -9 188.870 82.6902   4
   1   7   9 185.995 47.8466  17
  -1   7  -9 145.279 49.8292  20
  -1   7  -9 177.658 51.6638  19
   1  -7   9 110.662 53.3314   8
  -1   7  -9 196.506 80.4403  51
  -1  -7  -9 131.117 48.4677  15
   1   7  10 473.802 164.475  27
   1  -7  10 159.779 100.376  27
  -1  -7 -10 342.991 127.547   4
  -1   7 -10 394.369 127.906   4
   1   7  10 332.698 65.5093  17
  -1   7 -10 309.989 71.5506  19
  -1   7 -10 266.281 69.7340  20
   1  -7  10 271.233 74.2630   8
   1   7  10 218.845 55.6806   8
  -1  -7 -10 211.477 59.2716  15
  -1   7 -10 289.862 99.1414  51
   1   7  10 297.684 94.0739  50
   1   7  11 4711.16 510.058  49
   1  -7  11 4157.59 506.223  27
   1   7  11 3981.79 508.992  27
   1  -7  11 3952.55 319.848   8
   1   7  11 4639.13 300.440   8
   1   7  11 4354.95 290.953  17
  -1  -7 -11 4498.65 305.952  15
  -1   7 -11 4302.25 311.689  20
  -1   7 -11 4203.69 299.843  19
  -1   7 -11 3230.04 410.433   4
  -1  -7 -11 4136.92 454.689   4
   1   7  11 4527.60 307.559  23
   1   7  12 7142.02 667.122  49
   1  -7  12 5452.25 638.445  27
   1   7  12 7617.10 726.755  27
  -1  -7 -12 6922.72 643.681   4
  -1   7 -12 7005.01 642.154   4
   1   7  12 7669.27 464.822   6
  -1   7 -12 7040.81 458.260  20
  -1   7 -12 7391.80 449.347  19
   1   7  12 7665.50 457.665  23
   1   7  12 7201.22 439.918   8
   1  -7  12 7393.35 485.520   8
   1   7  12 6933.83 424.354  17
  -1   7 -13 3421.39 264.826  19
  -1  -7 -13 3681.08 275.579  20
   1  -7  13 3871.69 307.489   8
   1   7  13 3809.49 286.606   6
   1   7  13 4425.58 292.349  14
   1  -7  14 548.071 104.857   8
   1   7  14 458.731 83.5650   6
   1   7  14 523.120 85.6703  14
  -1  -7 -14 639.178 92.4667  20
  -1   7 -14 515.076 82.0933  19
   1   7  15 911.618 104.001   6
   1  -7  15 898.154 113.343   5
   1  -7  15 762.971 115.232   8
  -1   7 -15 735.890 89.6652  19
  -1  -7 -15 1045.73 109.462  20
   1   7  15 1028.60 109.654  14
  -1  -7 -15 638.976 96.9383  48
   1   7  16 371.787 60.3171  14
   1  -7  16 326.782 60.0665   5
   1   7  16 303.117 52.5798   6
   1  -7  16 326.055 68.3181   8
  -1  -7 -16 335.616 56.7015  20
   1  -7  17 2578.51 187.774   8
  -1  -7 -17 3324.34 184.909  20
   1  -8 -17 839.256 72.2691  31
   1  -8 -17 745.043 67.0072  20
  -1  -8  16 402.878 61.1555   8
   1  -8 -16 354.128 58.1832  20
   1   8 -16 484.975 63.1057  43
   1  -8 -15 7686.98 428.022  20
   1   8 -15 6946.79 400.131  40
  -1  -8  15 6498.97 422.327   8
  -1   8  15 7938.12 422.902   6
   1  -8 -14 1883.25 171.727  20
   1  -8 -14 1709.00 171.031   3
   1   8 -14 1974.22 161.964  40
  -1  -8  14 2101.91 185.599   8
  -1   8  14 2299.40 182.196   6
   1  -8 -14 1622.34 167.973  48
   1  -8 -13 966.807 133.462   3
   1   8 -13 1389.27 151.757   3
  -1  -8  13 1185.44 143.370   8
  -1   8  13 1203.73 132.493  23
   1  -8 -13 1271.09 123.269  13
   1  -8 -13 1288.71 146.815  48
   1   8 -13 1071.93 135.479  48
   1   8 -13 1311.10 134.002  40
  -1  -8  12 247.789 66.4627   8
   1   8 -12 209.899 58.2375  10
  -1   8  12 173.282 54.7495  23
   1  -8 -12 224.778 72.5202  48
   1   8 -12 168.622 60.8082  48
  -1   8  12 200.188 100.248  49
   1   8 -12 303.303 139.741   4
   1  -8 -12 185.625 53.3248  13
   1   8 -12 283.517 77.9148   3
   1  -8 -12 311.543 77.7269   3
   1   8 -12 164.364 93.9827   2
   1   8 -12 156.299 48.3242  19
  -1   8  11 6833.68 399.980   7
   1   8 -11 5317.05 602.544   4
   1  -8 -11 5200.20 597.535   4
  -1  -8  11 7667.77 450.324   8
  -1   8  11 7544.52 434.156  23
   1   8 -11 6265.35 434.043  48
   1  -8 -11 7024.03 445.599  48
   1  -8 -11 7271.50 422.749  13
   1  -8 -11 7288.48 437.628  15
   1   8 -11 6813.27 632.946   2
   1   8 -11 6199.07 407.324  19
   1   8 -10 38.9290 79.2160   4
   1  -8 -10 38.2832 87.0966   4
   1   8 -10-8.42797 27.1209  19
  -1   8  10 9.36897 33.0246  23
   1  -8 -10 11.3271 34.5773  48
   1   8 -10 22.4852 36.1754  48
   1  -8 -10 9.97013 33.6473  15
   1   8 -10-36.0217 51.8324   2
  -1  -8  10 21.0318 38.5797   8
  -1   8  10 27.2217 30.9694   7
  -1   8  10 29.9507 28.5092  17
  -1   8   9 2142.78 160.065   7
   1   8  -9 2815.74 334.500   2
   1  -8  -9 1764.67 285.794   4
   1   8  -9 1844.91 296.508   4
  -1  -8   9 2490.24 195.717   8
  -1   8   9 2330.37 181.719  23
   1   8  -9 2176.13 189.098  48
   1   8  -9 1714.56 266.514  51
  -1   8   9 2254.42 171.047  17
   1  -8  -9 1946.93 175.120  15
   1   8  -9 1840.66 166.036  19
   1  -8  -8 9548.50 540.603  15
   1   8  -8 9262.75 705.391  51
   1   8  -8 8799.91 524.702  19
  -1   8   8 9664.99 512.126   7
   1   8  -8 9041.69 697.048   2
   1   8  -8 9353.47 724.080   4
   1  -8  -8 9457.73 709.129   4
  -1   8   8 9792.20 512.989  16
  -1   8   8 9840.83 536.966  23
  -1   8   7 6612.84 362.733  23
   1   8  -7 5551.86 338.998  41
   1  -8  -7 5079.48 468.952   4
   1   8  -7 5291.41 482.402   4
   1   8  -7 5264.69 497.624  51
   1   8  -7 6410.78 367.329  48
  -1   8   7 6089.73 336.632   7
   1   8  -7 6323.74 504.508   2
   1   8  -6 42.7209 48.6133   4
   1  -8  -6-20.3320 35.8538   4
   1   8  -6 51.0109 58.0404  51
   1   8  -6 44.0309 26.4195  48
   1  -8  -5 6292.35 490.354   4
   1   8  -5 7614.78 513.473   4
   1  -8  -4 7105.10 491.421   4
   1   8  -4 7724.02 495.597   4
   1   8  -4 8898.10 589.629  51
  -1   8   4 7731.07 440.137  51
   1   8  -3 66926.3 3457.37   4
   1  -8  -3 69412.9 3466.31   4
  -1   8   3 73602.5 3416.82   1
   1   8  -2 26266.2 1302.77   4
   1  -8  -2 26364.0 1306.10   4
  -1   8   1 3436.05 251.762  49
   1   8  -1 3636.87 301.989  50
   1   8   0 150435. 7036.80  51
  -1   8   0 138159. 6944.26  49
   1   8   0 157069. 7042.08  50
   1   8   1 618.926 99.7452  51
   1   8   1 655.891 110.196  49
   1   8   1 823.449 122.874  50
   1   8   2 3809.40 251.615  27
   1  -8   2 3656.86 242.768  27
   1   8   2 4211.75 252.445   1
   1   8   2 4986.65 312.101  51
   1   8   2 5221.90 355.888  49
   1   8   2 6316.15 389.208  50
   1   8   3 3042.52 280.016  49
  -1   8  -3 3318.37 220.441  50
   1   8   3 3054.91 235.694  27
   1  -8   3 2757.84 226.079  27
   1   8   4 36802.7 1921.63  27
   1  -8   4 36120.3 1912.79  27
   1   8   4 39895.4 1995.23  49
   1   8   5 37739.8 2039.60  27
   1  -8   5 34466.0 2019.66  27
   1   8   5 40562.1 2099.44  49
  -1   8  -6 27077.1 1317.58   4
  -1  -8  -6 25988.8 1300.08   4
  -1   8  -6 23264.2 1311.12  51
   1   8   6 23480.0 1388.06  49
   1   8   6 22223.9 1339.97  27
   1  -8   6 18743.1 1298.58  27
   1  -8   7 77.9558 52.9519  27
   1   8   7 168.349 85.6877  27
   1   8   7 101.899 36.0257  23
  -1   8  -7 54.0549 31.5544  19
  -1   8  -7 81.5454 62.2891  51
   1   8   7-30.2702 43.6466  49
   1   8   7 53.7370 32.8980  17
  -1   8  -7 39.2677 49.0129   4
  -1  -8  -7 77.0814 51.9502   4
  -1   8  -8 778.030 155.455   4
  -1  -8  -8 806.247 152.902   4
  -1  -8  -8 576.506 85.3791  15
   1   8   8 831.894 184.656  27
   1  -8   8 396.519 131.263  27
   1   8   8 627.904 86.1768  23
  -1   8  -8 563.631 83.5053  19
   1  -8   8 625.258 96.3807   8
   1   8   8 544.559 68.9587   7
   1   8   8 751.936 186.326  49
  -1   8  -8 868.586 154.801  51
   1   8   8 640.391 84.7078  17
   1   8   8 637.778 79.5638  45
  -1  -8  -9 166.404 50.7329  15
   1  -8   9 210.457 107.513  27
   1   8   9 38.1479 67.9410  27
   1   8   9 204.654 54.4540  23
   1   8   9 305.280 61.1899  17
  -1   8  -9 233.898 59.4972  19
  -1   8  -9 240.853 102.350   4
  -1  -8  -9 327.496 111.502   4
   1  -8   9 209.757 67.7862   8
   1   8   9 282.717 101.752  50
  -1   8  -9 171.384 79.3839  51
   1   8   9 264.020 115.542  49
  -1  -8 -10 2958.69 234.710  15
   1  -8  10 3206.53 260.972   8
   1   8  10 3564.53 240.574  17
   1   8  10 3473.32 440.065  27
   1  -8  10 2372.05 359.629  27
  -1   8 -10 2818.64 347.871   4
  -1  -8 -10 2993.81 355.591   4
   1   8  10 3005.37 407.509  49
  -1   8 -10 2835.22 326.645  51
   1   8  10 2477.67 309.360  50
  -1   8 -10 3118.64 237.152  19
  -1  -8 -11 2758.91 227.124  15
   1   8  11 3523.98 444.176  27
   1  -8  11 2287.50 367.860  27
   1  -8  11 3173.58 260.757   8
   1   8  11 2830.84 218.595  17
  -1   8 -11 2716.43 357.067   4
  -1  -8 -11 3112.85 374.209   4
   1   8  11 2732.13 306.500  50
  -1   8 -11 2560.45 219.852  19
   1   8  12 91.6651 93.3721  27
   1   8  12 120.651 61.2903  23
   1  -8  12 86.0871 65.4407   8
   1   8  12 58.5362 47.8601   6
  -1   8 -12 134.694 54.9632  19
   1   8  12 113.149 46.2368  17
  -1   8 -12 144.547 97.3799   4
   1   8  12 42.1218 60.7764  49
   1   8  13 14080.6 745.843  14
   1  -8  13 13150.7 778.148   8
  -1   8 -13 12643.6 732.879  19
  -1  -8 -13 13863.5 749.017  20
   1   8  13 13160.2 751.751   6
  -1  -8 -14 9.24470 41.0016  20
  -1   8 -14-8.24870 35.6092  19
   1  -8  14-52.8423 65.4071   5
   1   8  14-49.8016 47.5343   6
   1  -8  14 25.4063 48.3612   8
   1   8  14 27.0393 42.0255  14
   1   8  15 1013.46 108.669  14
  -1   8 -15 993.182 95.7014  43
  -1   8 -15 938.726 98.7318  19
  -1  -8 -15 1118.17 114.149  20
   1   8  15 1223.68 118.648   6
   1  -8  15 994.360 113.231   5
   1  -8  15 893.965 120.529   8
  -1  -8 -16 1152.68 101.179  20
   1  -8  16 1107.39 112.766   8
   1   8  16 1005.56 95.3957   6
  -1  -8 -17 900.992 72.2952  31
  -1  -8 -17 779.239 66.8036  20
   1  -9 -17 24.4268 14.9436  31
  -1   9  16 326.877 54.9160  14
   1  -9 -16 291.415 53.8411  31
   1   9 -16 310.044 47.7554  43
  -1  -9  16 222.474 39.8469   8
  -1   9  16 206.485 35.3164   6
   1  -9 -16 331.111 50.2691  20
   1  -9 -15 7280.38 395.815  20
   1   9 -15 6244.79 387.386  43
  -1   9  15 6395.33 383.269   6
  -1  -9  15 5775.37 381.561   8
   1   9 -14 103.780 46.1885  43
   1   9 -14 116.160 36.9786  40
  -1  -9  14 83.2870 43.3103   8
  -1   9  14 18.1786 38.3145   6
   1  -9 -14 80.3552 43.7272  20
  -1  -9  13 3443.77 269.818   8
  -1   9  13 3711.34 265.644  23
   1  -9 -13 3104.60 259.359  48
   1  -9 -13 3996.03 250.972  13
   1   9 -13 3865.07 259.857  40
   1   9 -12 348.806 82.1576   3
   1  -9 -12 373.039 79.2510   3
   1   9 -12 560.370 168.883   2
   1   9 -12 333.215 70.0130  40
   1  -9 -12 287.266 70.5354  48
  -1   9  12 518.825 168.396  49
  -1  -9  12 281.409 78.0977   8
   1   9 -12 454.910 74.2951  19
   1  -9 -12 342.130 84.1008  15
   1  -9 -12 499.357 76.7433  13
  -1   9  12 475.051 84.0394  23
   1  -9 -11 821.869 112.104   3
   1   9 -11 710.157 107.517   3
   1   9 -11 622.264 188.542   2
   1   9 -11 563.758 92.1862  40
  -1   9  11 894.791 112.737  23
   1  -9 -11 725.292 107.377  48
   1   9 -11 725.258 106.829  48
  -1   9  11 722.714 190.122  49
   1  -9 -11 695.202 96.8207  13
   1  -9 -11 798.339 112.556  15
   1   9 -11 584.185 88.2717  19
  -1   9  11 648.108 86.4825   7
  -1  -9  11 735.656 109.113   8
  -1   9  10 7757.92 441.113   7
   1   9 -10 8063.36 676.951   2
   1   9 -10 6698.69 648.807   4
   1  -9 -10 6009.39 454.701   3
  -1  -9  10 8569.98 483.696   8
  -1   9  10 8834.04 481.309  23
   1  -9 -10 7175.49 470.543  48
   1   9 -10 7439.93 471.897  48
  -1   9  10 8680.17 459.243  17
   1   9 -10 7137.65 452.522  19
   1  -9 -10 8997.39 488.062  15
   1  -9  -9 13080.4 707.887  15
   1   9  -9 12293.1 688.199  19
  -1   9   9 13931.9 707.260  23
   1   9  -9 13754.9 930.168   2
   1  -9  -9 11631.0 695.898  48
   1   9  -9 12852.8 703.957  48
   1   9  -9 12051.8 885.322  51
  -1   9   9 12841.1 672.490   7
   1   9  -9 10208.9 872.518   4
   1   9  -8 2217.33 192.081  19
   1   9  -8 2864.15 343.881  51
   1   9  -8 2638.21 203.394  48
  -1   9   8 3081.06 211.965  23
  -1   9   8 2722.40 184.589  16
   1   9  -8 2780.99 330.974   2
  -1   9   8 2649.91 182.198   7
   1  -9  -8 2378.26 306.403   4
   1   9  -8 2247.48 307.452   4
   1   9  -7 281.069 98.6459   4
   1  -9  -7 368.524 107.312   4
   1  -9  -7 325.674 66.6305  11
  -1   9   7 435.775 67.7753  23
  -1   9   7 336.781 52.2537  16
   1   9  -7 175.815 59.4506  40
   1   9  -7 513.534 71.5277  19
   1   9  -7 302.025 107.705  51
  -1   9   7 379.693 53.3452   7
   1  -9  -6 828.570 150.338   4
   1   9  -6 939.797 160.148   4
   1   9  -6 1291.49 215.654  51
   1  -9  -6 1004.81 110.936  21
   1   9  -5 733.673 126.529   4
   1  -9  -5 586.670 116.864   4
   1   9  -5 1012.02 182.909  51
  -1   9   4-6.04438 21.3069   1
   1   9  -4 23.4584 31.5757   4
  -1   9   4 7.64122 19.0474  51
  -1   9   3 12710.9 696.249  49
  -1   9   3 12239.3 651.500  51
   1   9  -2 162.799 71.7913  51
  -1   9   2 106.181 43.3937  49
  -1   9   2 41.5398 25.5320   1
  -1   9   1 64270.9 3240.04  49
   1   9  -1 66648.0 3304.56  50
   1   9  -1 69249.4 3351.00  51
  -1   9   1 66107.8 3195.42   1
  -1   9   0 55949.6 2844.05  49
   1   9   0 62309.8 2961.82  51
   1   9   0 62238.5 2957.48  50
  -1   9   0 58234.9 2830.25   1
   1   9   1 5076.01 368.094  51
   1   9   1 5319.59 388.900  49
   1   9   1 6065.89 409.719  50
   1   9   1 4770.87 295.881   1
   1   9   2 16788.8 942.940  49
  -1   9  -2 16485.3 872.277  50
   1   9   2 16967.7 964.117  50
   1   9   2 16316.2 891.508  51
   1   9   2 15100.7 819.248   1
  -1   9  -3 11189.4 588.069  50
   1   9   3 10246.1 668.382  49
   1   9   3 10051.0 550.049   1
  -1   9  -3 11255.4 550.028   4
  -1   9  -4 20556.6 1079.75  51
   1   9   4 17743.6 1074.85  49
  -1   9  -4 19427.8 963.549   4
  -1  -9  -5 5626.96 383.488   4
   1   9   5 4667.39 405.616  27
  -1   9  -5 6401.31 464.671  51
   1   9   5 6135.92 490.674  49
  -1   9  -5 6154.82 398.064   4
  -1  -9  -6 8072.66 515.064   4
  -1   9  -6 8840.69 537.152   4
  -1   9  -6 7576.24 561.967  51
   1   9   6 8405.93 630.418  49
   1   9   6 6785.00 549.703  27
   1  -9   6 6515.67 535.703  27
  -1   9  -7 9173.87 582.851   4
  -1  -9  -7 8810.14 573.436   4
   1   9   7 8039.22 458.742  45
  -1   9  -7 8736.80 605.047  51
   1   9   7 8550.82 673.588  49
   1   9   7 8058.05 623.817  27
   1  -9   7 6937.30 588.193  27
   1  -9   7 7712.51 480.098   8
   1   9   7 7500.15 436.833   7
   1   9   7 8177.63 459.732  17
  -1   9  -7 7867.16 468.376  19
   1   9   7 8363.82 460.116  23
  -1   9  -8 1825.43 165.842  19
  -1   9  -8 1966.34 252.261  51
   1   9   8 2506.34 338.191  49
  -1  -9  -8 1778.30 236.382   4
  -1   9  -8 1689.79 234.495   4
  -1  -9  -8 1732.01 161.295  15
   1   9   8 1963.22 287.918  27
   1  -9   8 1468.32 246.625  27
   1  -9   8 1926.72 181.141   8
   1   9   8 1970.24 163.225  23
   1   9   8 1953.44 161.775  17
   1   9   8 1867.69 155.872  45
  -1   9  -9 427.417 127.166   4
  -1  -9  -9 646.532 95.4036  15
   1   9   9 737.247 181.687  27
   1   9   9 495.027 83.7190  23
   1   9   9 490.480 79.0980  17
   1  -9   9 850.795 118.807   8
  -1   9  -9 614.981 143.667  51
   1   9   9 452.735 128.085  50
   1   9   9 517.402 163.994  49
  -1   9  -9 443.433 81.7893  19
  -1   9 -10 30.3634 69.0779   4
  -1  -9 -10-10.4487 38.3307  15
   1   9  10 40.6133 71.5703  27
   1   9  10-10.0622 42.2113  23
  -1   9 -10 57.3916 58.3920  51
   1   9  10 42.3188 86.1125  49
   1   9  10-27.6318 39.7590  50
   1  -9  10 13.1657 62.8289   8
  -1   9 -10-42.1874 74.3440   2
   1   9  10 9.49833 32.0524  17
  -1   9 -10 51.9927 40.9759  19
  -1  -9 -11 7458.97 459.823  15
   1  -9  11 7217.56 484.606   8
   1   9  11 7348.53 695.540  49
   1   9  11 6033.30 546.753  50
  -1   9 -11 7562.27 711.893   2
   1   9  11 7607.18 449.792  17
  -1   9 -11 7672.66 459.233  19
  -1   9 -12 1638.99 158.651  19
   1  -9  12 1224.42 162.035   8
  -1   9 -12 1365.58 282.844   2
   1   9  12 1639.13 169.037   6
   1   9  12 1459.79 143.898  17
  -1   9 -13 575.942 87.1647  43
  -1   9 -13 618.090 91.4647  19
   1   9  13 552.098 88.5388  14
   1  -9  13 492.911 103.248   8
   1   9  13 644.522 103.662   6
   1  -9  13 551.000 94.8248   5
   1  -9  14 1547.92 169.422   8
  -1   9 -14 1646.38 142.051  43
  -1   9 -14 1753.54 149.177  19
  -1  -9 -14 1943.72 164.037  20
   1   9  14 1640.45 148.929  14
   1   9  14 1784.36 164.183   6
   1  -9  14 1533.71 149.818   5
   1   9  15 318.309 59.2044   1
   1   9  15 294.275 55.9649  14
   1   9  15 416.374 68.6898   6
   1  -9  15 370.119 75.1895   8
  -1  -9 -15 320.927 61.0838  20
   1  -9  16 645.225 76.6522   8
  -1  -9 -16 732.621 72.6370  20
   1   9  16 559.300 64.8828   6
   1 -10 -16 5177.97 279.495  20
  -1  10  16 5200.93 281.929  14
   1  10 -16 4458.74 268.085  43
  -1  10  15 386.433 61.3881   6
   1  10 -15 310.026 56.6649  43
   1 -10 -15 429.994 65.0593  20
  -1  10  15 376.147 64.7031  14
   1  10 -14 34.6014 38.3909  43
   1  10 -14 40.0368 24.0380  40
  -1  10  14 39.5259 34.1546  23
  -1 -10  14-7.76990 46.1185   8
  -1  10  14 25.9517 38.3918   6
   1 -10 -14 33.4869 39.0599  20
  -1 -10  13 5593.02 389.501   8
   1  10 -13 6761.16 413.825  43
   1  10 -13 6372.71 382.235  40
  -1  10  13 5809.44 380.935   1
  -1  10  13 6996.23 406.620  23
   1 -10 -13 6818.46 379.457  13
  -1 -10  12 136.580 52.6675   8
  -1  10  12 112.328 51.2082  23
   1  10 -12 83.2371 41.4000  40
  -1  10  12 133.785 52.6590   1
   1 -10 -12 84.7779 49.7280  15
   1 -10 -12 179.499 50.2734  13
  -1  10  11 1079.83 110.718   7
   1  10 -11 840.845 204.152   2
   1 -10 -11 1084.26 135.114  15
  -1 -10  11 952.863 123.678   8
  -1  10  11 1132.89 131.708  23
  -1  10  11 1279.78 123.213  17
  -1  10  11 883.544 210.007  49
   1  10 -11 920.219 118.161  40
   1  10 -11 881.917 110.939  19
   1  10 -10 203.686 56.6835  40
  -1  10  10 196.023 106.003  49
   1  10 -10 216.688 54.4830  19
  -1  10  10 272.977 59.0691  17
  -1  10  10 202.791 62.6950  23
   1 -10 -10 173.053 63.9960  15
  -1  10  10 189.825 51.8919   7
   1  10 -10 217.643 104.860   2
   1  10  -9 159.293 53.6334  40
   1  10  -9 419.133 151.119  51
  -1  10   9 405.378 140.670  49
   1  10  -9 169.193 53.0573  19
   1  10  -9 201.228 97.0611   2
   1 -10  -9 319.785 71.1557  15
  -1  10   9 200.557 55.9245  23
  -1  10   9 236.779 53.8649   7
   1  10  -8 6000.88 386.580  19
   1  10  -8 5345.58 543.477  51
  -1  10   8 6998.64 593.623  49
  -1  10   8 5874.32 367.937  16
   1  10  -8 6657.23 561.331   2
  -1  10   8 6563.01 370.164   7
   1  10  -8 6357.01 400.076  40
  -1  10   8 7085.74 402.017  23
   1 -10  -8 7012.86 418.091  21
   1  10  -7 4173.60 284.407  19
   1  10  -7 4094.64 444.692  51
  -1  10   7 4237.17 267.677  16
   1 -10  -7 4767.21 307.326  11
   1  10  -7 4185.05 294.024  40
  -1  10   7 4656.65 292.484  23
   1 -10  -7 4452.80 303.597  21
   1  10  -6 1192.94 124.979  40
   1  10  -6 1063.13 126.115  43
   1 -10  -6 1227.70 127.507  11
   1  10  -6 1296.03 226.661  51
   1 -10  -6 1201.70 126.045  21
   1  10  -6 976.083 106.870  19
  -1  10   6 985.273 112.672   1
  -1  10   6 1183.84 100.415   7
  -1  10   6 1044.67 98.1619  16
  -1  10   6 1126.89 113.277  23
  -1  10   5 1470.30 212.747  49
   1  10  -5 1167.33 214.967  51
  -1  10   5 1460.03 129.588   1
   1  10  -4 1619.83 233.908  51
  -1  10   4 1686.72 206.489  49
  -1  10   4 1326.70 134.121  51
  -1  10   4 1147.43 114.268   1
  -1  10   3 702.174 123.024  49
  -1  10   3 825.894 88.8983   1
  -1  10   2 3578.92 274.490  51
   1  10  -2 3156.68 317.957  51
  -1  10   2 2739.62 241.779  49
  -1  10   2 2633.86 189.781   1
  -1  10   1 3551.74 286.349  51
  -1  10   1 2454.29 215.588  49
   1  10  -1 2478.29 253.269  50
   1  10  -1 3214.64 302.078  51
  -1  10   1 2960.59 192.969   1
   1  10   0 15910.5 922.256  51
   1  10   0 15090.0 911.410  50
   1  10   1 7909.16 524.503  51
   1  10   1 7930.99 546.696  50
   1  10   1 7629.48 435.490   1
   1  10   2 12554.7 775.559  51
   1  10   2 14329.0 861.226  50
   1  10   2 13908.4 830.041  49
  -1  10  -2 13747.5 765.585  50
   1  10   2 12334.4 702.583   1
   1  10   3 954.591 164.808  49
  -1  10  -3 1151.24 133.686  50
   1  10   3 1095.39 179.025  50
   1  10   3 1231.03 116.007   1
  -1  10  -4 474.988 117.307  51
   1  10   4 475.540 119.563  49
   1  10   4 269.937 57.6958   1
  -1  10  -5 12650.3 789.832  51
   1  10   5 10559.6 787.282  49
   1  10   6 3336.65 235.397  45
   1  10   6 3316.71 225.848  23
  -1 -10  -6 3406.20 237.149  21
   1  10   6 3242.93 214.198   7
  -1  10  -6 3733.28 350.685  51
   1  10   6 3709.16 388.970  49
   1  10   6 3486.43 223.124  30
   1  10   7 880.946 102.588  45
  -1  10  -7 921.850 108.998  19
   1  10   7 876.963 97.9047  23
  -1  10  -7 784.727 100.312  43
   1  10   7 1038.46 196.034  50
  -1  10  -7 1115.37 187.064  51
   1  10   7 1205.43 230.877  49
   1 -10   7 732.527 107.159   8
   1  10   7 853.162 89.4326   7
   1  10   7 944.264 102.058  17
   1  10   8 2223.11 174.711  17
  -1  10  -8 2307.96 282.080  51
   1  10   8 2174.06 294.070  50
   1  10   8 2027.35 312.982  49
   1 -10   8 1789.58 181.975   8
   1  10   8 1791.07 148.146   7
   1  10   8 2115.48 170.881  23
  -1  10  -8 1654.48 166.474  19
  -1  10  -8 1916.21 172.532  43
   1  10   8 2088.57 169.451  45
  -1  10  -9 10.3354 34.8774  19
  -1 -10  -9 30.9585 36.3720  15
   1  10   9-7.98481 32.4973  45
   1  10   9 9.39434 35.7642  23
   1  10   9 9.25468 33.9511  17
  -1  10  -9 29.3962 51.8037  51
   1  10   9-41.4858 59.6928  49
   1  10   9 61.6221 62.6964  50
   1 -10   9 12.4692 42.0774   8
  -1  10 -10 1558.70 158.956  43
   1  10  10 1935.63 275.408  50
  -1  10 -10 1709.89 262.743  51
   1  10  10 2320.40 352.233  49
   1 -10  10 1509.52 176.987   8
  -1  10 -10 1704.25 169.958  19
  -1 -10 -10 2086.16 183.334  15
   1  10  10 1784.38 166.732  17
  -1  10 -10 2552.70 361.966   2
   1  10  10 1725.04 166.697  23
  -1 -10 -11 2751.63 214.157  15
   1 -10  11 1844.76 202.228   8
  -1  10 -11 2119.92 194.608  19
   1  10  11 1638.40 253.808  50
   1  10  11 2480.51 372.677  49
  -1  10 -11 2217.66 191.519  43
   1  10  11 2382.75 193.418  17
  -1  10 -11 2277.31 361.450   2
   1 -10  12 1953.34 203.716   8
   1  10  12 2168.39 182.802  17
  -1 -10 -12 2094.26 190.777  15
  -1  10 -12 2079.24 185.861  19
   1  10  12 2079.19 181.109  14
  -1  10 -12 2335.95 188.705  43
   1  10  12 2291.71 202.613   6
   1 -10  13 2647.94 234.073   8
  -1  10 -13 2783.51 213.097  19
   1  10  13 2422.25 191.796  17
   1  10  13 2890.34 210.055  14
   1  10  13 3058.01 230.816   6
  -1  10 -13 2715.69 203.288  43
  -1  10 -14 1651.31 144.736  43
   1 -10  14 1937.25 181.513   8
  -1  10 -14 2143.35 163.105  19
  -1 -10 -14 2190.65 173.708  20
   1  10  14 2153.94 177.861   1
   1  10  14 2379.84 184.770   6
  -1 -10 -15 181.395 46.2696  20
   1  10  15 165.811 42.4438   1
   1 -10  15 211.177 53.1029   8
   1  10  15 183.420 47.6745   6
   1  10  16 1102.46 91.7953   6
  -1 -10 -16 1282.75 95.9121  20
   1 -11 -16 1258.93 95.5465  31
   1 -11 -16 1268.03 93.0804  20
   1  11 -15 2417.79 170.801  43
  -1  11  15 2490.12 175.013  14
   1 -11 -15 2714.22 178.252  20
  -1  11  15 2537.96 176.116   6
   1  11 -14 1320.51 126.537  43
  -1  11  14 1302.41 122.996  23
   1 -11 -14 1253.08 123.892  20
  -1  11  14 1157.29 122.362   6
   1 -11 -13 1910.78 147.440  13
   1  11 -13 1730.12 146.795  40
   1  11 -13 1942.33 173.106  43
  -1  11  13 1902.86 167.038  23
  -1  11  12 776.355 105.433  23
   1  11 -12 743.586 95.6615  40
   1  11 -12 761.110 109.828  43
   1 -11 -12 723.732 91.7861  13
   1 -11 -12 762.879 106.772  15
  -1  11  12 823.437 103.065   1
  -1  11  12 572.755 80.4663  17
  -1  11  11 7533.71 437.166  17
  -1  11  11 7042.11 446.894   1
   1  11 -11 7214.71 653.211   2
   1  11 -11 7079.22 437.046  19
  -1  11  11 5930.63 626.595  49
   1  11 -11 8060.67 481.046  43
   1  11 -11 7555.18 449.434  40
   1 -11 -11 7815.23 466.795  15
  -1  11  11 8299.78 466.027  23
  -1  11  11 6675.42 420.469   7
  -1  11  10 5237.29 317.011  17
  -1  11  10 4548.11 317.953   1
   1  11 -10 4495.26 480.650   2
   1  11 -10 4043.20 301.752  19
  -1  11  10 5400.88 541.745  49
   1  11 -10 4702.59 319.591  40
   1  11 -10 4811.29 341.975  43
   1 -11 -10 4785.36 328.279  15
  -1  11  10 4910.66 323.773  23
  -1  11  10 4424.28 292.218   7
  -1  11   9 1286.06 128.072  17
   1  11  -9 912.242 198.787   2
  -1  11   9 1103.48 129.957   1
   1  11  -9 1230.38 128.214  19
   1  11  -9 777.389 192.171  51
  -1  11   9 1091.23 226.390  49
   1  11  -9 1121.16 141.546  43
   1  11  -9 1077.20 126.900  40
   1 -11  -9 842.029 120.774  15
  -1  11   9 1278.67 116.970   7
  -1  11   9 1388.20 138.084  23
  -1  11   8 716.012 100.296  23
   1 -11  -8 889.069 118.248  21
   1  11  -8 703.206 187.693  51
  -1  11   8 832.504 189.928  49
   1  11  -8 677.085 95.0998  19
   1  11  -8 909.672 189.283   2
  -1  11   8 788.064 106.256   1
  -1  11   8 723.006 90.0107  16
   1  11  -8 553.858 102.810  43
   1  11  -8 745.286 107.474  40
  -1  11   7 1094.36 106.069  16
   1  11  -7 946.662 112.967  19
   1  11  -7 1269.69 239.023  51
  -1  11   7 1500.51 239.303  49
   1  11  -7 880.081 120.909  40
   1  11  -7 1172.54 137.366  43
   1 -11  -7 1159.04 132.692  11
  -1  11   7 1243.55 124.943  23
   1 -11  -7 1143.14 131.206  21
  -1  11   7 975.241 119.196   1
   1  11  -6 1010.66 111.765  19
   1 -11  -6 1056.88 123.841  21
   1  11  -6 1120.31 225.442  51
  -1  11   6 1326.11 210.918  49
   1  11  -6 883.734 114.901  40
   1  11  -6 1121.39 131.919  43
   1 -11  -6 1234.53 131.347  11
  -1  11   6 975.748 115.165   1
  -1  11   6 1205.26 103.039   7
  -1  11   6 1067.14 104.353  16
   1  11  -5 38567.0 1890.50  43
   1  11  -5 38816.9 1878.12  40
  -1  11   5 41272.5 2060.37  49
   1  11  -5 38918.7 2146.36  51
   1 -11  -5 34993.8 1878.54  21
   1  11  -5 34101.0 1861.38  19
  -1  11   5 39635.9 1873.03  18
   1 -11  -5 37162.4 1885.92  11
  -1  11   5 39434.7 1876.93   1
  -1  11   5 36998.0 1845.16  16
  -1  11   4 56854.0 2772.77  16
  -1  11   4 56469.8 2793.98  18
  -1  11   4 54043.0 2929.61  49
   1 -11  -4 55731.0 2810.11  11
   1 -11  -4 58921.1 2841.88  22
   1  11  -4 57687.8 2813.26  43
  -1  11   4 59157.0 2801.72   1
  -1  11   3 23134.5 1318.08  49
   1  11  -3 25409.1 1455.70  51
  -1  11   3 25120.4 1287.01  51
  -1  11   3 23624.4 1220.75   1
  -1  11   2 757.968 122.873  51
   1  11  -2 850.611 167.705  51
  -1  11   2 564.662 103.720  49
  -1  11   2 695.589 83.0502   1
   1  11  -1 19035.5 1175.72  51
   1  11  -1 18590.4 1128.57  50
  -1  11   1 19523.3 1013.75   1
  -1  11   0 26271.5 1338.66  51
   1  11   0 23213.3 1329.78  51
   1  11   0 23935.3 1327.16  50
   1  11   0 22453.5 1184.12   1
   1  11   1 11696.9 729.802  51
   1  11   1 11132.5 742.797  50
   1  11   1 10802.6 614.348   1
   1  11   2 9116.47 616.246  51
  -1  11  -2 11148.0 700.353  51
   1  11   2 10107.6 667.352  49
   1  11   2 10425.5 690.735  50
  -1  11  -2 9826.69 606.561  50
   1  11   2 9488.29 541.257   1
   1  11   3 6356.65 499.611  49
   1  11   3 6560.72 513.690  50
  -1  11  -3 6130.79 410.407  50
   1  11   3 5865.51 367.218   1
   1  11   4 19748.8 1164.20  49
   1  11   4 21467.8 1198.46  50
   1  11   4 20034.3 991.577   1
   1  11   4 17486.0 948.650  16
   1  11   5 131.057 36.0943  30
  -1 -11  -5 172.156 45.6311  21
   1  11   5 183.017 41.7630  23
   1  11   5 161.549 40.7427   7
   1  11   5 130.030 45.9089   1
  -1  11  -5 100.605 81.2525  51
   1  11   5 234.854 99.3327  49
   1  11   6 5032.23 304.793  30
   1  11   6 5098.15 316.369  17
   1  11   6 5108.33 336.943   1
  -1  11  -6 4865.11 321.727  43
   1  11   6 4711.96 306.724  23
  -1 -11  -6 5073.12 322.996  21
   1  11   6 5293.44 326.007  45
  -1  11  -6 6286.25 488.354  51
   1  11   6 5217.99 500.400  50
   1  11   6 4741.68 476.316  49
   1  11   6 4697.45 296.290   7
  -1  11  -7 8.91874 54.4897  43
  -1  11  -7 97.2805 47.5185  19
   1  11   7 86.4953 40.0622  23
   1  11   7 96.2324 42.7442  45
  -1  11  -7 28.0851 57.1917  51
   1  11   7 36.5933 52.6988  49
   1  11   7 166.094 89.4473  50
   1  11   7 16.6065 29.3482  17
   1  11   7 38.5551 35.8775   7
  -1  11  -8 556.768 85.1011  43
  -1  11  -8 443.960 82.4776  19
   1  11   8 489.697 78.8169  23
   1  11   8 471.676 76.7032  45
  -1  11  -8 418.245 130.929  51
   1  11   8 561.881 174.716  49
   1  11   8 336.359 130.034  50
   1 -11   8 527.712 95.1533   8
   1  11   8 449.375 76.0304  17
  -1  11  -9 2427.86 317.437  51
   1  11   9 2381.79 322.038  50
   1  11   9 2619.42 377.998  49
   1  11   9 2334.55 188.795  45
  -1 -11  -9 2646.49 214.553  15
   1 -11   9 1928.39 204.489   8
  -1  11  -9 2421.77 206.948  19
   1  11   9 2421.80 199.708  23
   1  11   9 2629.59 206.038  17
  -1  11  -9 2493.91 202.504  43
  -1 -11 -10 860.015 113.696  15
  -1  11 -10 511.255 88.8924  43
  -1  11 -10 360.057 128.936  51
   1  11  10 846.671 215.219  49
   1  11  10 662.996 160.811  50
   1  11  10 697.659 103.575  23
   1 -11  10 857.062 124.843   8
  -1  11 -10 742.586 211.070   2
   1  11  10 849.023 107.851  17
  -1  11 -10 786.235 110.485  19
  -1  11 -11 11217.1 636.777  19
   1  11  11 10377.0 884.162  49
   1  11  11 8794.53 746.605  50
  -1 -11 -11 12051.3 648.056  15
   1 -11  11 11121.8 658.021   8
  -1  11 -11 10674.2 621.112  43
  -1  11 -11 11358.1 916.991   2
   1  11  11 11099.9 629.259  17
   1  11  11 11474.4 636.484  23
   1 -11  12 3667.10 292.604   8
  -1  11 -12 3753.14 264.804  43
   1  11  12 4139.83 292.352   6
   1  11  12 3867.64 265.824  14
   1  11  12 3829.04 268.836  17
  -1 -11 -12 4199.33 288.790  15
  -1  11 -12 3865.02 276.883  19
   1  11  13 9.90070 45.0485   6
   1 -11  13 10.6339 45.9016   8
   1  11  13-9.88642 38.9569   1
  -1  11 -13 8.35999 30.6674  19
  -1  11 -13 13.7594 29.6965  43
   1  11  13-13.8602 27.3077  17
   1  11  14 892.242 100.594   6
   1 -11  14 681.768 91.8489   8
   1  11  14 711.610 92.2081   1
  -1  11 -14 567.328 77.0559  19
  -1 -11 -14 632.801 86.3631  20
   1  11  15 4839.71 281.461   6
  -1 -11 -15 4893.93 276.169  20
   1 -11  15 5325.94 300.428  12
  -1 -11 -16 258.705 34.8627  20
  -1  12  15 769.834 75.3723   6
   1 -12 -15 720.887 75.5975  31
   1 -12 -15 860.595 77.8808  20
   1  12 -15 689.590 67.9859  43
  -1  12  14 21.4444 29.9962   6
  -1  12  14-6.42520 29.2456  14
   1  12 -14 26.0579 31.7963  43
   1 -12 -14 26.9631 29.1075  20
   1  12 -13 252.203 61.7225  43
  -1  12  13 182.079 53.1455  23
   1 -12 -13 277.265 47.4235  13
  -1  12  12 558.126 76.6752  17
   1 -12 -12 614.059 80.5408  13
   1 -12 -12 763.628 104.686  15
  -1  12  12 445.157 76.3272   1
  -1  12  12 567.147 89.1859  23
   1  12 -12 531.276 96.3182  43
   1  12 -12 621.604 81.4572  40
  -1  12  11 8627.61 474.076  17
  -1  12  11 7700.45 473.970   1
  -1  12  11 6916.93 446.502   7
   1 -12 -11 9253.26 503.543  15
   1  12 -11 7713.21 469.083  40
   1  12 -11 8159.25 498.910  43
  -1  12  11 8719.88 492.176  23
   1  12 -10 635.757 94.7869  19
  -1  12  10 900.587 210.121  49
  -1  12  10 836.983 102.170  17
   1  12 -10 560.943 155.569   2
  -1  12  10 753.623 104.477   1
  -1  12  10 729.193 91.3728   7
   1 -12 -10 701.957 108.209  15
   1  12 -10 787.810 106.453  40
   1  12 -10 875.181 122.114  43
  -1  12  10 908.370 116.846  23
   1  12  -9 1851.98 169.892  19
  -1  12   9 2396.04 336.387  49
   1  12  -9 1779.91 300.809  51
  -1  12   9 2045.20 182.326   1
   1  12  -9 1831.80 286.702   2
  -1  12   9 2064.70 174.104  17
   1 -12  -9 2232.88 192.915  15
   1  12  -9 1750.96 184.264  43
   1  12  -9 1711.19 169.212  40
  -1  12   9 1859.75 174.795  23
  -1  12   8 9065.60 529.289  23
   1 -12  -8 9647.55 554.929  21
  -1  12   8 9279.24 740.719  49
   1  12  -8 8861.11 755.147  51
   1  12  -8 8774.45 551.663  43
   1  12  -8 9550.19 538.533  40
  -1  12   8 9058.21 536.755   1
   1  12  -8 8225.65 695.673   2
   1  12  -8 8617.11 526.000  19
   1  12  -7 13217.6 775.137  19
  -1  12   7 15615.0 1008.19  49
   1  12  -7 13733.4 1024.73  51
  -1  12   7 14255.4 760.738  16
  -1  12   7 14533.9 789.154   1
  -1  12   7 14146.0 754.044   7
   1 -12  -7 15088.1 806.364  11
   1  12  -7 14227.6 787.890  40
   1  12  -7 14455.3 807.734  43
   1 -12  -7 16121.4 814.953  21
  -1  12   6 9142.10 535.615  16
  -1  12   6 9618.59 563.947   1
  -1  12   6 10021.1 534.779   7
  -1  12   6 9492.99 724.467  49
   1  12  -6 10796.2 814.204  51
   1 -12  -6 10830.7 588.514  11
   1  12  -6 10076.7 569.790  40
   1  12  -6 10212.7 586.698  43
   1 -12  -6 9726.56 577.535  21
   1 -12  -5 22702.6 1205.04  21
  -1  12   5 24064.1 1193.11  18
  -1  12   5 23268.1 1159.82   7
  -1 -12   5 20163.5 1188.66  24
  -1  12   5 23798.2 1167.20  16
   1  12  -5 23640.7 1464.75  51
  -1  12   5 23106.9 1358.71  49
  -1  12   5 22529.4 1189.86   1
   1  12  -5 23786.2 1196.81  40
   1  12  -5 23340.7 1209.14  43
   1 -12  -5 23973.5 1212.10  11
  -1  12   4 515.378 76.9702  23
   1 -12  -4 560.473 98.9826  22
  -1  12   4 669.851 75.8567  16
  -1  12   4 644.098 88.3526   1
  -1  12   4 665.782 140.292  49
   1 -12  -4 567.651 89.4694  11
   1  12  -4 629.519 93.6407  43
   1 -12  -3 17445.6 951.179  22
  -1  12   3 18084.5 987.163  51
  -1  12   3 18163.8 1025.40  49
   1  12  -3 18879.7 1159.35  51
  -1  12   3 17463.3 915.301   1
   1 -12  -3 16740.9 926.879  11
   1  12  -3 17254.1 925.334  43
   1 -12  -2 11400.3 679.566  22
  -1  12   2 11969.0 654.779   1
  -1  12   2 11599.4 649.734  18
   1  12  -2 12635.3 861.487  51
  -1  12   2 13618.3 761.179  51
   1 -12  -2 12766.2 682.195  24
   1  12  -2 12242.9 664.400  43
   1  12  -2 11907.0 667.747  44
   1  12  -1-21.5697 38.0216  50
  -1  12   1 76.2709 51.3355  51
   1  12  -1 26.8061 60.9912  51
  -1  12   1 40.8843 31.0178  18
   1 -12  -1 55.7462 35.3813  24
   1  12   0 6116.25 376.939   1
  -1  12   0 7451.15 513.433  51
   1  12   0 6209.36 502.154  51
   1  12   0 6083.01 490.965  50
   1  12   1 4780.63 312.513   1
  -1  12  -1 5540.16 443.928  51
   1  12   1 5041.18 415.804  51
  -1  12  -1 4914.67 390.215  50
   1  12   1 5225.47 437.905  50
   1 -12   2 154.291 51.9686  24
   1  12   2 245.982 56.2480   1
  -1  12  -2 227.481 48.4882  18
   1  12   2 228.028 53.2312  44
   1 -12   2 179.646 54.6956  12
  -1  12  -2 383.656 88.1640  50
  -1  12  -2 216.013 95.1127  51
   1  12   2 130.043 60.6159  51
   1  12   2 334.514 105.205  50
   1  12   3 25.5963 36.8538  49
  -1  12  -3 25.4292 57.8676  51
   1  12   3 55.9525 56.9430  50
   1 -12   3 10.2485 29.5226  24
  -1  12  -3 7.46112 22.8130  18
   1  12   3 63.0965 28.0145  18
   1  12   3 17.6256 26.0902  16
   1  12   3 122.484 46.2719   1
   1 -12   3 34.1640 41.7969  12
   1  12   3 27.7879 21.9406  30
   1  12   4 1952.48 151.533  30
   1  12   4 2220.93 283.109  49
   1  12   4 2654.56 315.088  50
  -1 -12  -4 2189.76 177.819  11
  -1 -12  -4 2042.52 166.728  21
  -1  12  -4 1936.82 165.863  18
   1  12   4 1967.53 153.396  16
   1  12   4 2097.55 157.839  23
   1  12   4 2081.22 151.588   7
   1  12   4 2266.23 184.647   1
   1  12   5 18065.2 960.072   7
  -1 -12  -5 19800.1 995.404  11
  -1  12  -5 20434.5 1199.45  51
   1  12   5 19501.6 1216.56  49
   1  12   5 18920.5 1003.94   1
   1  12   5 18860.7 966.973  30
  -1  12  -5 18103.1 982.621  43
  -1 -12  -5 18919.7 987.270  21
   1  12   5 19083.4 970.943  23
   1  12   6 10852.0 617.989   7
   1  12   6 11164.4 660.693   1
  -1  12  -6 12504.0 839.637  51
   1  12   6 12246.2 876.997  49
   1  12   6 13305.5 901.251  50
   1  12   6 11493.0 626.323  30
   1  12   6 12198.8 654.565  45
  -1  12  -6 12077.4 650.777  43
  -1 -12  -6 11569.4 647.695  21
   1  12   6 11254.1 630.654  23
  -1 -12  -6 11775.0 648.041  11
   1  12   6 11984.6 643.968  17
   1  12   7 9834.18 522.178  45
  -1  12  -7 8896.36 522.973  19
  -1  12  -7 9606.73 713.716  51
   1  12   7 8153.52 723.776  49
   1  12   7 8636.30 719.238  50
  -1  12  -7 8641.98 511.504  43
   1  12   7 7621.81 478.380   7
   1  12   7 8666.91 499.903  23
   1  12   7 9295.91 510.905  17
   1  12   7 8825.12 532.827   1
  -1  12  -8 863.941 110.788  43
  -1  12  -8 1047.48 124.771  19
   1  12   8 859.319 105.944  23
   1  12   8 760.062 102.241  45
  -1  12  -8 812.792 182.802  51
   1  12   8 1113.09 219.990  50
   1  12   8 623.116 188.748  49
   1  12   8 903.320 111.397  17
   1  12   8 855.288 123.310   1
  -1 -12  -9 3276.28 252.173  15
   1  12   9 3076.59 230.852  45
  -1  12  -9 3055.53 239.871  43
   1  12   9 2840.87 404.408  49
   1  12   9 3527.34 407.217  50
  -1  12  -9 3009.93 376.610  51
   1  12   9 3219.97 263.358   1
   1  12   9 3433.70 246.439  17
  -1  12  -9 3032.36 248.082  19
   1  12   9 3458.79 245.899  23
  -1  12 -10 131.000 52.1989  19
  -1  12 -10 34.3536 60.6276  51
   1  12  10 44.3751 63.9334  49
   1  12  10 98.5919 81.9680  50
  -1 -12 -10 44.1472 37.3870  15
  -1  12 -10 66.2417 37.4332  43
   1  12  10 40.0598 39.5998  17
   1  12  10 49.4582 39.9166   1
  -1  12 -10 129.675 107.774   2
   1  12  10 118.994 49.5343  23
   1 -12  10 109.170 53.8946   8
  -1 -12 -11 952.693 117.498  15
  -1  12 -11 708.268 94.2453  43
   1  12  11 692.681 99.3237  23
   1  12  11 654.033 95.8454  17
   1  12  11 698.249 108.515   1
  -1  12 -11 734.317 104.410  19
   1 -12  11 465.366 92.0469   8
   1 -12  12 5431.65 382.156   8
  -1  12 -12 5627.25 357.664  43
  -1 -12 -12 6532.65 390.104  15
   1  12  12 5897.39 368.897  17
   1  12  12 6147.14 392.716   1
   1  12  12 6338.28 392.609   6
  -1  12 -12 6118.35 379.465  19
   1  12  12 6083.06 380.112  23
   1  12  13 7179.94 428.555  17
   1  12  13 7771.59 459.232   1
   1  12  13 8819.51 470.609   6
  -1  12 -13 7857.19 446.160  19
   1 -12  13 7215.20 447.392   8
   1  12  14 464.530 70.3633   1
   1  12  14 630.006 81.3442   6
  -1 -12 -14 573.883 78.0980  20
   1 -12  14 685.303 96.2406  12
   1 -12  15 265.899 45.8869  24
   1  12  15 244.389 44.6960   6
  -1 -12 -15 299.911 46.9761  20
   1 -12  15 310.636 54.1283  12
  -1  13  15 18.2361 19.3106   6
   1 -13 -15 17.6322 19.6800  20
  -1 -13  15 41.1375 28.6751  12
   1  13 -14 51.7777 27.5253  43
   1 -13 -14 56.9352 30.7880  20
  -1  13  14 80.1334 34.4717   6
  -1  13  13 191.844 54.0917  23
   1  13 -13 246.884 55.3431  43
   1  13 -12 46.9522 41.6746  43
  -1 -13  12 8.08411 28.5353  24
  -1  13  12 26.3355 35.7602  23
   1 -13 -12 36.1217 39.0118  15
   1 -13 -12 46.2392 31.5618  13
  -1  13  12 45.7524 31.2304  17
  -1  13  11 2670.55 191.536  17
   1 -13 -11 2491.96 204.541  15
   1  13 -11 2359.06 205.149  43
  -1  13  11 2648.11 204.520  23
  -1  13  11 2241.09 186.321   1
  -1  13  10 1210.33 125.697  17
   1 -13 -10 1387.53 145.569  15
   1  13 -10 936.547 115.238  40
   1  13 -10 1043.63 135.187  43
  -1  13  10 1252.55 135.365  23
  -1  13  10 1108.79 124.806   1
  -1  13   9 12176.4 933.522  49
   1 -13  -9 13927.2 734.181  15
  -1  13   9 13924.8 714.552  17
  -1  13   9 13153.4 715.597  23
   1  13  -9 12996.7 736.349  43
   1  13  -9 12096.4 703.680  40
  -1  13   9 11899.1 706.065   1
   1  13  -9 10401.6 871.858   2
   1 -13  -8 12567.9 688.970  21
  -1  13   8 11642.9 663.038   1
   1  13  -8 10823.2 832.203   2
   1  13  -8 12780.0 696.083  43
   1  13  -8 11760.8 661.112  40
   1  13  -8 9801.26 873.644  51
  -1  13   8 12168.5 890.684  49
  -1  13   8 11287.3 631.252   7
  -1  13   7 14117.0 993.828  49
   1  13  -7 13837.0 1045.60  51
   1 -13  -7 15661.1 816.540  11
   1  13  -7 14946.3 793.519  40
   1  13  -7 14022.1 809.478  43
  -1  13   7 13794.1 762.140  16
  -1  13   7 13872.5 787.584   1
   1 -13  -7 14975.6 811.108  21
  -1 -13   7 13119.7 795.981  24
  -1  13   7 15223.1 762.635   7
   1 -13  -6 110.875 52.9963  21
   1  13  -6 123.105 93.4043  51
  -1  13   6-30.3217 61.7732  49
   1 -13  -6 33.8589 56.3349  11
   1  13  -6 34.1937 47.9080  43
  -1  13   6 49.6608 37.6263  16
  -1  13   6 106.895 45.4078   1
  -1 -13   6 128.327 52.2662  24
  -1  13   6 95.9620 39.7064   7
   1 -13  -5 201.972 57.7310  21
   1 -13  -5 283.697 69.6987  11
   1  13  -5 345.338 77.9865  43
  -1 -13   5 120.753 74.2992  24
  -1  13   5 327.800 65.3443  23
  -1  13   5 353.316 69.7054  18
  -1  13   5 330.493 59.7089  16
  -1  13   5 280.197 65.7908   1
  -1  13   5 329.220 55.0502   7
  -1  13   5 214.853 87.4123  49
  -1  13   4 10526.1 540.517   7
   1  13  -4 9581.00 544.684  29
  -1 -13   4 9001.44 567.472  24
  -1  13   4 9384.24 557.021  23
   1 -13  -4 10433.8 611.379  22
  -1  13   4 10846.1 551.509  16
  -1  13   4 10333.4 700.338  49
   1  13  -4 10758.4 821.742  51
  -1  13   4 10460.8 574.250   1
   1  13  -4 9965.12 584.004  43
   1 -13  -4 9991.66 584.493  11
  -1 -13   3 657.372 97.8226  12
   1  13  -3 692.352 79.5164  29
   1 -13  -3 738.759 101.894  11
  -1 -13   3 570.229 89.6674  24
  -1  13   3 522.884 76.5391  23
   1 -13  -3 709.713 108.053  22
  -1  13   3 558.033 84.5409   1
   1  13  -3 524.852 88.6938  43
  -1  13   3 785.947 127.102  51
   1  13  -3 641.862 172.767  51
   1  13  -3 720.024 100.521  44
  -1 -13   2 102.195 40.2154  24
   1 -13  -2 91.4844 49.7728  22
  -1  13   2 141.313 41.1284  16
  -1  13   2 137.903 41.0022  18
  -1  13   2 133.277 61.5888  51
   1  13  -2 300.150 112.717  51
   1  13  -2 137.630 37.6700  29
   1  13  -2 150.284 50.0648  44
  -1  13   2 157.816 46.7246   1
  -1  13   1 3879.16 253.117  18
   1 -13  -1 3561.73 268.180  24
  -1  13   1 3888.61 353.711  51
   1  13  -1 3728.48 399.342  51
   1  13  -1 3359.34 347.478  50
   1  13  -1 3699.67 262.335  44
   1 -13  -1 3813.06 282.189  22
  -1  13   0 1639.05 218.175  51
   1  13   0 1913.70 248.848  51
  -1  13   0 1519.18 206.243  50
   1  13   0 1504.71 218.263  50
   1 -13   0 1485.70 149.309  12
   1 -13   0 1381.93 143.372  24
   1  13   0 1186.80 111.773  18
   1  13   0 1253.96 113.863  16
  -1  13   0 1146.15 118.064  18
   1  13   0 1489.36 141.201  44
  -1  13  -1 8669.22 628.508  51
  -1  13  -1 9313.25 592.602  50
   1  13   1 8329.93 627.071  50
   1  13   1 7513.32 592.071  51
   1 -13   1 8682.76 506.369  12
   1  13   1 8232.14 456.314  16
  -1  13  -1 7908.84 466.037  18
   1  13   1 7490.97 450.788  18
   1 -13   1 8529.84 498.210  24
   1  13   1 8627.20 483.393   1
   1  13   1 8316.76 483.965  44
   1 -13   2 57.7632 47.1086  12
  -1  13  -2 107.791 51.7830  50
  -1  13  -2 53.1235 54.1298  51
   1  13   2 28.5134 50.3341  50
   1 -13   2 84.6959 44.5102  24
   1  13   2 75.9007 29.2511  23
   1  13   2 71.6624 31.2298  18
   1  13   2 63.5285 31.8026  16
  -1  13  -2 62.3530 32.8295  18
   1  13   2 45.2765 30.6992   1
   1  13   2 27.6416 29.7917  44
  -1  13  -2 86.6498 35.9638  44
   1  13   3 22493.9 1191.72   7
   1  13   3 25370.0 1245.79   1
   1  13   3 24172.7 1209.77  16
  -1  13  -3 22844.2 1221.37  18
   1  13   3 22830.0 1198.83  30
   1 -13   3 26514.6 1283.82  12
   1 -13   3 25263.3 1262.80  24
   1  13   3 22757.6 1201.25  23
  -1  13  -3 26051.3 1448.68  51
   1  13   3 27040.6 1478.82  50
  -1  13  -3 25461.8 1236.69  44
  -1 -13  -3 23498.3 1221.27  21
   1  13   3 24167.7 1213.72  18
  -1  13  -4 8602.20 515.061  18
   1  13   4 9079.96 532.870   1
   1  13   4 8999.54 495.723  30
   1 -13   4 10003.5 575.995  12
  -1 -13  -4 9325.29 528.398  11
   1  13   4 10444.0 733.065  49
   1  13   4 9854.65 737.042  50
  -1 -13  -4 8425.27 511.675  21
   1 -13   4 9412.63 555.890  24
   1  13   4 8690.17 497.797  23
   1  13   4 8851.79 491.247   7
   1  13   5 1824.57 144.115   7
   1  13   5 1689.22 142.285  30
  -1  13  -5 1857.58 160.998  43
  -1  13  -5 1602.52 157.037  18
  -1  13  -5 2014.48 287.319  51
   1  13   5 2224.90 304.733  49
   1  13   5 1719.34 147.618  23
   1 -13   5 1602.35 183.321  24
  -1 -13  -5 1563.58 151.394  21
   1  13   5 1792.82 170.255   1
  -1 -13  -5 1874.97 166.399  11
   1 -13   5 2097.76 206.066  12
   1  13   6 390.692 64.6858   7
   1  13   6 368.035 73.7558  45
  -1 -13  -6 440.187 76.9626  21
   1  13   6 378.430 63.5662  30
  -1 -13  -6 300.929 67.7957  11
   1  13   6 281.663 58.8388  23
   1  13   6 422.440 74.0165  17
  -1  13  -6 316.775 67.2081  18
   1  13   6 406.163 151.243  49
  -1  13  -6 258.915 115.347  51
   1  13   6 447.557 87.4937   1
  -1  13  -6 381.262 74.1419  43
  -1  13  -7 2612.81 208.631  43
  -1  13  -7 2443.94 213.520  19
   1  13   7 2526.83 199.725  23
   1  13   7 2720.01 213.450  45
   1  13   7 2630.72 369.975  49
  -1  13  -7 3307.97 382.627  51
   1  13   7 2660.03 363.007  50
  -1  13  -7 2463.02 205.846  18
   1  13   7 2640.79 208.356  17
   1  13   7 2578.46 225.969   1
  -1  13  -8 19013.0 1038.22  43
  -1  13  -8 19219.7 1057.54  19
   1  13   8 19274.8 1036.38  23
   1  13   8 20427.8 1043.02  45
  -1  13  -8 18776.4 1269.00  51
   1  13   8 19626.6 1340.31  49
   1  13   8 21355.3 1325.96  50
   1  13   8 20463.9 1047.64  17
   1  13   8 20308.2 1075.75   1
  -1 -13  -9 431.414 86.7458  15
  -1  13  -9 308.192 67.4409  43
  -1  13  -9 476.678 87.6524  19
   1  13   9 406.165 75.8547  23
   1  13   9 284.118 63.7550  45
   1  13   9 390.175 80.1106  17
   1  13   9 436.360 154.781  49
  -1  13  -9 323.560 133.032  51
   1  13   9 433.628 138.666  50
   1  13   9 359.048 84.4271   1
  -1  13 -10 1559.90 158.352  19
   1  13  10 1668.12 153.961  23
  -1  13 -10 1167.21 132.303  43
   1  13  10 1672.51 169.753   1
  -1  13 -10 1196.25 136.076  18
   1  13  10 1752.92 158.636  17
  -1 -13 -10 1800.41 167.233  15
  -1  13 -11 736.502 104.677  19
   1  13  11 582.556 91.2225  23
  -1  13 -11 696.663 88.3054  43
  -1 -13 -11 763.033 101.813  15
   1  13  11 659.535 104.572   1
  -1  13 -11 490.154 78.8392  18
   1  13  11 818.980 101.755  17
   1  13  12 965.612 115.912   1
  -1  13 -12 770.787 100.422  19
  -1 -13 -12 884.432 107.975  15
   1  13  12 785.600 96.6872  17
   1  13  12 875.563 104.575  23
   1  13  13 474.716 76.3120   6
   1  13  13 390.922 71.3941   1
   1 -13  13 517.783 94.6449  12
   1 -13  13 351.210 69.7413  24
   1  13  13 451.476 61.8808  17
   1 -13  14 240.929 49.5226  24
  -1 -13 -14 338.897 54.6717  20
   1  13  14 277.764 53.7295   6
   1 -13  14 414.060 71.5413  12
  -1 -13 -15 3095.87 173.432  20
   1  13  15 2817.77 176.654   6
   1 -13  15 3065.18 186.839  12
  -1  13 -15 2622.76 169.904  44
   1 -14 -14 13.6013 24.8771  20
  -1 -14  14 19.5280 32.4726  12
   1  14 -14 71.4744 40.3601  44
  -1  14  14 35.2943 29.4998   6
  -1  14  13 8083.82 466.720  23
   1  14 -13 7921.37 462.681  43
  -1  14  12 6169.33 352.517  23
   1 -14 -12 5789.76 351.677  15
  -1  14  12 5218.45 323.563  17
   1  14 -12 5622.50 347.966  43
   1 -14 -12 5490.23 322.885  13
   1 -14 -11 7336.30 445.094  15
  -1  14  11 8382.63 449.765  23
  -1  14  11 7612.21 429.187  17
   1  14 -11 7137.30 444.690  43
  -1 -14  11 6340.95 422.969  24
  -1  14  10 297.986 66.6031   1
   1 -14 -10 249.485 72.4944  15
   1  14 -10 428.101 87.0675  43
  -1  14  10 267.727 65.0894  17
  -1  14  10 344.480 73.7210  23
  -1 -14  10 345.005 72.4629  24
  -1  14   9 2294.35 339.297  49
   1  14  -9 3118.45 247.248  43
  -1  14   9 2978.85 209.639   7
  -1  14   9 2844.52 224.184   1
   1 -14  -9 3140.85 242.006  15
  -1  14   9 3321.86 231.069  17
  -1 -14   9 2378.38 222.151  24
   1  14  -8 24.1065 71.5441  43
   1  14  -8-84.3431 95.9692  51
  -1  14   8 106.374 80.7012  49
  -1 -14   8 44.6574 50.8513  24
   1  14  -8 63.0638 55.6148   2
  -1  14   8 59.9249 53.8196   1
  -1  14   8 94.3650 43.1259   7
   1 -14  -8 270.355 73.7588  21
  -1  14   7 1457.23 133.115   7
   1  14  -7 1565.96 247.055   2
  -1  14   7 1617.39 159.040   1
   1  14  -7 1387.41 281.691  51
  -1 -14   7 1251.87 154.181  24
   1  14  -7 1662.28 176.326  43
   1 -14  -7 1645.12 168.583  11
   1 -14  -7 1702.17 168.769  21
  -1  14   7 1653.37 143.769  16
  -1  14   6 29814.9 1490.56   7
  -1  14   6 30347.5 1527.07   1
   1 -14  -6 32121.2 1549.42  21
   1  14  -6 27889.9 1821.53  51
  -1 -14   6 27106.6 1526.52  24
   1  14  -6 30140.9 1547.77  43
  -1  14   6 29067.2 1514.38  23
  -1  14   6 29314.9 1497.40  16
   1 -14  -6 32135.9 1551.64  11
   1 -14  -5 32151.7 1596.98  11
   1 -14  -5 32192.5 1595.48  21
  -1  14   5 30602.6 1564.53  23
  -1 -14   5 27840.7 1572.55  24
   1  14  -5 32656.5 1599.11  43
  -1  14   5 31332.5 1576.27   1
  -1  14   5 29375.5 1545.41  16
  -1  14   5 31885.6 1540.32   7
  -1  14   4 649.358 95.6783   1
   1  14  -4 830.033 217.480  51
  -1  14   4 632.864 76.4817   7
  -1 -14   4 657.697 105.245  12
   1  14  -4 742.515 85.0560  29
   1 -14  -4 776.775 119.624  22
  -1 -14   4 611.331 95.1384  24
  -1  14   4 605.063 87.5639  23
   1 -14  -4 603.763 98.6984  11
   1 -14  -4 573.760 97.9272  21
   1  14  -4 537.223 97.2739  44
   1  14  -4 724.192 103.623  43
  -1  14   3 14157.8 722.742   7
   1  14  -3 15139.3 783.843  44
  -1 -14   3 13010.3 756.951  24
  -1  14   3 14410.5 750.061  23
   1 -14  -3 14649.3 800.481  22
  -1  14   3 14376.0 761.555   1
  -1 -14   3 14365.3 779.526  12
   1  14  -3 14832.2 1037.98  51
   1 -14  -3 13965.7 774.337  11
   1  14  -3 12863.7 728.015  18
  -1  14   3 13950.7 752.591  18
  -1  14   3 12968.4 728.801  16
  -1  14   2 235.565 53.2424  16
  -1  14   2 373.511 66.5385  18
   1  14  -2 278.868 52.2465  18
  -1 -14   2 305.459 66.2437  24
   1 -14  -2 357.125 77.6403  22
  -1  14   2 295.135 92.1971  51
   1  14  -2 402.959 145.108  51
   1  14  -2 365.292 73.7712  44
   1 -14  -2 368.010 77.0833  11
   1 -14  -1 2699.07 236.290  22
   1 -14  -1 3285.88 244.354  24
  -1 -14   1 2786.85 217.845  24
   1  14  -1 3045.76 229.049  44
   1  14  -1 2654.10 192.947  16
  -1  14   1 3130.24 203.875  16
   1  14  -1 2489.04 193.258  18
  -1  14   1 2904.03 212.561  18
  -1  14   1 3300.00 324.167  51
   1  14  -1 2625.73 344.909  51
  -1  14   1 3149.66 331.077  50
   1  14   0 2174.50 166.715  23
   1  14   0 2609.07 205.320  44
   1 -14   0 2850.93 222.440  24
  -1  14   0 2565.67 192.367  18
   1  14   0 2372.53 175.871  16
   1  14   0 2046.80 170.032  18
   1  14   0 2594.76 318.595  51
  -1  14   0 2685.27 295.781  50
   1  14   0 2485.21 302.324  50
   1  14   1-29.4554 84.7713  50
  -1  14  -1-27.6946 48.8173  51
   1  14   1 157.258 84.3335  51
  -1  14  -1 21.8477 38.5172  50
   1 -14   1 11.1473 37.6324  24
   1  14   1 30.4078 26.2758  23
  -1  14  -1 39.7180 31.3219  44
   1  14   1 38.5586 35.3798  44
  -1  14  -1 49.4271 30.2407  18
   1  14   1-6.78570 26.7627  16
   1  14   1 34.3675 26.1908  18
   1  14   1 28.6575 30.7548   1
   1 -14   1 35.4842 39.9287  12
   1  14   2 4716.95 310.602   1
   1  14   2 4875.10 288.518  16
  -1  14  -2 4308.50 293.348  18
   1  14   2 4259.63 273.406  30
   1 -14   2 4669.60 333.000  12
   1 -14   2 4447.82 320.763  24
   1  14   2 4141.06 273.477  23
   1  14   2 4538.57 450.843  50
  -1  14  -2 5363.92 472.312  51
   1  14   2 4372.68 283.410  18
  -1  14  -2 4529.35 296.518  44
   1  14   3 21919.9 1132.95  18
  -1 -14  -3 21904.5 1144.32  21
  -1  14  -3 26122.2 1409.26  51
   1  14   3 24111.2 1412.39  50
   1  14   3 20054.3 1107.36   7
   1  14   3 24205.4 1172.83   1
  -1  14  -3 23334.2 1153.28  18
   1  14   3 21333.1 1119.42  30
   1 -14   3 23428.0 1203.75  12
   1 -14   3 23281.9 1188.95  24
   1  14   3 21608.0 1124.26  23
  -1  14  -3 21905.1 1149.73  44
  -1 -14  -3 22710.7 1161.48  11
  -1  14  -4 891.489 108.364  18
   1  14   4 1111.28 128.938   1
   1  14   4 778.955 90.0245  30
   1 -14   4 1125.18 146.197  12
  -1 -14  -4 786.703 107.189  11
  -1 -14  -4 818.680 103.206  21
   1 -14   4 709.275 117.996  24
   1  14   4 891.274 98.4211  23
  -1  14  -4 853.588 109.245  44
   1  14   4 811.130 90.7961   7
  -1  14  -4 785.278 186.766  51
   1  14   4 892.041 202.910  50
   1  14   5 24229.4 1496.26  49
   1  14   5 25739.8 1544.36  50
  -1  14  -5 23427.3 1252.17  18
   1  14   5 25966.9 1284.03   1
   1  14   5 24192.9 1229.59  30
  -1 -14  -5 23641.6 1251.14  21
   1  14   5 23373.7 1233.22  23
   1 -14   5 24869.6 1299.15  24
   1 -14   5 29194.2 1343.42  12
  -1 -14  -5 26561.3 1269.20  11
   1  14   5 21708.0 1218.31   7
  -1 -14  -6 4506.07 301.521  21
   1  14   6 4165.92 282.384  23
   1 -14   6 4220.26 330.184  24
   1 -14   6 4261.09 343.271  12
  -1 -14  -6 4273.67 297.804  11
  -1  14  -6 3920.07 292.189  18
  -1  14  -6 4873.97 487.037  51
   1  14   6 5155.75 507.644  49
   1  14   6 4541.59 305.313  45
  -1  14  -6 4374.61 295.755  43
   1  14   6 4277.60 315.130   1
   1  14   7 1037.45 119.335  45
  -1  14  -7 1162.33 125.685  43
   1  14   7 816.397 103.944  23
   1 -14   7 1011.52 144.645  24
   1 -14   7 995.735 153.386  12
  -1 -14  -7 825.283 106.160  11
   1  14   7 644.876 184.290  49
  -1  14  -7 911.028 207.971  51
   1  14   7 1147.17 235.512  50
   1  14   7 966.629 127.557   1
  -1  14  -7 978.591 121.021  18
   1  14   7 1027.78 119.630  17
  -1  14  -7 860.837 122.802  19
   1  14   8 2109.82 189.916  17
  -1  14  -8 1943.04 183.442  18
   1  14   8 2013.57 331.868  49
  -1  14  -8 2123.32 322.027  51
   1  14   8 2292.68 341.316  50
   1  14   8 2290.69 212.261   1
  -1  14  -8 2548.93 215.204  19
   1 -14   8 2329.13 230.183  24
   1  14   8 2356.20 191.183  23
  -1  14  -8 2322.69 190.438  43
   1  14   8 2668.21 199.741  45
   1  14   9 10516.4 578.857  45
  -1  14  -9 10006.1 600.687  19
   1  14   9 10915.6 597.064  17
  -1  14  -9 9873.56 581.544  18
  -1  14  -9 9144.56 786.013  51
   1  14   9 8045.16 790.583  49
   1  14   9 10102.8 806.923  50
   1  14   9 10950.8 589.135  23
   1  14   9 10685.4 617.696   1
  -1  14  -9 11590.6 879.653   2
  -1 -14  -9 10686.1 607.057  15
  -1  14  -9 9760.05 576.130  43
   1  14  10 1639.51 171.188   1
  -1  14 -10 1432.63 144.184  18
   1  14  10 1781.05 162.069  17
   1  14  10 1738.45 157.596  23
  -1 -14 -10 1646.63 163.450  15
   1 -14  10 2015.38 211.140  12
  -1  14 -10 1822.77 170.002  19
  -1  14 -10 1636.26 146.217  43
   1  14  11 8072.29 475.832  17
   1  14  11 7919.61 489.650   1
  -1 -14 -11 8343.10 486.540  15
   1 -14  11 8492.23 530.916  12
   1  14  11 9066.43 501.276   6
   1  14  11 7724.63 471.358  23
   1 -14  11 7854.73 502.659  24
   1  14  12 70.6287 34.6423  17
  -1 -14 -12 101.957 40.8400  15
   1 -14  12 29.2589 35.9507  24
   1  14  12 118.239 42.0105  23
   1  14  12 68.4836 41.0034   1
   1 -14  13 4840.48 299.922  24
   1  14  13 4518.68 286.815   1
   1 -14  14 3070.10 198.233  12
   1 -14  14 2380.81 171.057  24
  -1  14 -14 2573.30 173.144  44
  -1 -14 -14 3032.71 176.445  20
   1  14  14 2716.30 179.518   6
   1  15 -14 5351.32 303.688  44
   1 -15 -14 5570.47 298.021  20
  -1 -15  14 5547.55 311.713  12
  -1  15  14 5671.20 304.453   6
  -1 -15  13 4894.64 311.465  12
  -1  15  13 5295.86 300.710   6
  -1  15  13 4552.72 286.709  23
   1 -15 -13 5239.41 294.280  20
   1  15 -13 4980.06 302.435  44
  -1  15  12 836.124 82.2377  17
   1 -15 -12 800.940 94.2150  15
   1  15 -12 908.050 97.0942  43
   1  15 -12 901.535 108.418  44
  -1 -15  12 894.438 114.548  12
  -1  15  12 941.096 98.9308  23
   1 -15 -11 16740.6 878.892  13
   1 -15 -11 17931.4 907.733  15
   1  15 -11 16581.0 900.067  43
  -1  15  11 17785.9 900.925  23
  -1  15  11 16655.9 885.192  17
  -1  15  10 40.5952 36.0289  17
  -1 -15  10 41.9175 31.9398  24
   1 -15 -10 9.58117 48.7568  15
   1  15 -10 89.1482 51.4031  43
  -1  15  10-7.71725 33.3360   1
  -1  15   9 11401.7 595.594  17
  -1  15   9 9774.82 581.908   1
   1 -15  -9 11051.3 608.183  15
  -1 -15   9 9544.01 586.629  24
  -1  15   9 9972.05 563.904   7
   1  15  -9 10969.9 611.063  43
  -1 -15   8 10.4501 35.2682  24
   1  15  -8 11.5800 51.3592  43
  -1  15   8 50.0919 34.9221   7
  -1  15   8-9.53026 42.2695   1
   1  15  -7 25424.9 1294.63  43
   1 -15  -7 26085.3 1292.82  11
  -1 -15   7 21828.2 1263.97  24
   1 -15  -7 26045.7 1291.56  21
   1  15  -7 22389.7 1554.77  51
  -1  15   7 24602.6 1236.42   7
  -1  15   7 23644.9 1263.66   1
   1  15  -6 466.878 97.7734  44
   1 -15  -6 437.291 83.9594  21
  -1  15   6 326.664 71.4935  23
  -1 -15   6 412.256 80.9059  24
  -1 -15   6 511.863 107.855  12
  -1  15   6 329.664 63.9682   7
  -1  15   6 353.828 71.1901  16
   1 -15  -6 368.563 83.1660  11
  -1  15   6 453.678 82.7977   1
   1  15  -6 332.479 77.6171  43
   1 -15  -5 1523.25 161.556  21
   1  15  -5 1437.64 290.906  51
  -1 -15   5 1693.22 179.309  12
   1 -15  -5 1404.81 159.164  11
  -1 -15   5 1464.08 155.398  24
  -1  15   5 1615.76 134.405   7
  -1  15   5 1522.82 153.467   1
   1  15  -5 1750.41 177.790  44
   1  15  -5 1270.52 153.809  43
  -1  15   5 1633.14 151.236  23
  -1  15   5 1455.85 139.012  16
   1 -15  -4 17880.4 989.390  21
  -1 -15   4 19005.8 1012.08  12
   1 -15  -4 18666.6 1000.49  11
  -1 -15   4 16315.4 975.848  24
  -1  15   4 17758.9 967.062  23
   1  15  -4 18967.8 1008.00  44
   1  15  -4 18697.7 1284.52  51
  -1  15   4 18903.0 943.450   7
  -1  15   4 19805.7 988.705   1
  -1  15   3 3150.35 196.586   7
   1  15  -3 2912.26 236.584  44
  -1 -15   3 2103.45 212.637  24
   1 -15  -3 3086.16 257.192  22
  -1  15   3 2835.38 212.469  23
   1  15  -3 2863.89 398.836  51
  -1  15   3 3266.64 373.376  50
  -1 -15   3 2601.97 228.407  12
   1 -15  -3 2905.32 237.746  11
   1  15  -3 2686.95 199.215  18
  -1  15   3 3030.79 221.449  18
  -1  15   3 2697.05 202.806  16
   1  15  -2 3756.94 254.302  18
  -1  15   2 3949.51 271.757  18
  -1  15   2 4002.69 257.734  16
   1  15  -2 4259.42 294.891  44
  -1  15   2 3798.82 264.390  23
   1 -15  -2 3605.43 297.301  22
  -1  15   2 3941.11 367.997  51
   1  15  -2 3778.62 452.026  51
  -1  15   2 4238.20 422.889  50
  -1 -15   2 3780.47 280.297  24
  -1  15   2 3931.75 241.278   7
   1 -15  -2 3974.51 293.295  11
  -1  15   1 153.705 74.3479  51
   1  15  -1 216.225 127.378  51
  -1  15   1 284.172 112.391  50
   1  15  -1 303.352 70.4519  44
  -1  15   1 236.296 55.0143  18
   1  15  -1 265.604 52.5369  18
   1  15  -1 158.507 49.2273  16
  -1  15   1 235.147 54.4502  16
  -1 -15   1 197.512 62.6845  24
   1 -15  -1 76.7553 54.5240  22
  -1  15   0 28.0359 63.7879  51
   1  15   0 64.3608 80.2032  51
   1  15   0-30.4606 61.9883  50
  -1  15   0 52.0778 64.8987  50
   1  15   0-7.27378 27.7033  18
   1  15   0 6.89986 30.6117  16
  -1  15   0 26.2216 37.7386  18
  -1  15   0 93.4511 42.9608  16
   1  15   0 10.3075 31.4727  44
   1  15   0 18.9566 23.1956  23
   1 -15   0 88.5622 61.7385  22
   1 -15   0 83.3304 54.1720  24
   1 -15   1 22723.6 1166.59  12
   1 -15   1 21044.0 1149.98  24
   1  15   1 20067.0 1091.53  23
  -1  15  -1 23695.3 1353.58  51
  -1  15  -1 21918.6 1266.79  50
   1  15   1 21448.8 1340.51  50
   1  15   1 19967.6 1097.47  16
  -1  15  -1 21396.6 1119.99  18
  -1  15  -1 23180.1 1099.43  16
  -1  15  -1 22141.9 1118.18  44
   1  15   1 22248.7 1139.59  44
   1  15   1 21500.0 1106.24  18
   1 -15   2 809.228 124.609  12
   1  15   2 863.594 98.5992  18
  -1 -15  -2 707.461 95.9920  21
   1  15   2 714.400 186.711  50
  -1  15  -2 712.340 174.985  51
   1 -15   2 626.675 110.010  24
   1  15   2 675.278 84.5307  23
  -1  15  -2 765.882 100.290  18
  -1  15  -2 822.455 89.2447  16
  -1  15  -2 883.140 104.669  44
   1  15   2 904.051 115.668   1
   1  15   2 711.486 83.8709  30
   1 -15   3-28.1088 45.2183  12
   1  15   3-19.9286 30.9720  30
  -1 -15  -3-20.8292 43.6887  11
   1 -15   3-101.879 86.9160  24
   1  15   3 7.13205 27.1509  23
   1  15   3 36.0721 73.4010  50
  -1  15  -3-33.9685 69.1206  51
   1  15   3 55.1125 48.8831   1
  -1  15  -3 47.6415 41.1296  44
  -1  15  -3 74.0621 33.2976  16
  -1  15  -3 18.4892 32.5823  18
  -1 -15  -3 17.9969 30.3648  21
   1  15   4 1658.64 136.629  30
  -1 -15  -4 1626.74 159.567  11
   1 -15   4 1590.65 184.753  12
   1 -15   4 1866.89 187.881  24
   1  15   4 1407.08 136.327  23
   1  15   4 1596.19 275.333  50
  -1  15  -4 1760.28 285.018  51
   1  15   4 1589.81 164.526   1
  -1  15  -4 1785.23 164.897  44
  -1  15  -4 1434.76 148.173  18
  -1 -15  -4 1345.98 143.159  21
   1  15   5 23962.7 1241.32  30
   1 -15   5 26369.3 1344.25  12
  -1 -15  -5 24749.3 1277.03  11
   1 -15   5 23898.0 1309.46  24
   1  15   5 24232.0 1249.36  23
  -1 -15  -5 23422.0 1263.47  21
   1  15   5 26147.1 1278.57  17
  -1  15  -5 23171.4 1266.83  18
  -1  15  -5 25828.1 1287.29  44
   1  15   5 24617.1 1293.52   1
   1  15   5 24297.8 1553.16  50
  -1 -15  -6 328.163 68.1173  21
   1 -15   6 417.674 102.233  12
   1  15   6 347.021 64.7083  23
   1 -15   6 391.785 92.7890  24
   1  15   6 316.806 70.3506  45
  -1 -15  -6 471.915 82.4875  11
  -1  15  -6 414.162 76.6172  18
  -1  15  -6 226.317 109.921  51
   1  15   6 374.127 84.1734   1
   1  15   7 13350.3 797.070   1
   1  15   7 14714.2 781.969  45
   1  15   7 13862.1 766.217  23
   1 -15   7 14776.7 828.260  24
  -1 -15  -7 14642.4 775.881  11
   1 -15   7 15205.0 852.897  12
  -1  15  -7 13182.2 772.038  18
   1  15   7 15291.1 788.977  17
   1  15   7 13041.9 1014.31  49
   1  15   7 13687.9 1033.26  50
  -1  15  -7 13981.0 1026.01  51
   1  15   8 1024.48 136.793   1
   1  15   8 1098.03 119.640  45
   1  15   8 1086.67 117.262  23
   1 -15   8 946.802 144.647  24
   1 -15   8 1121.52 158.929  12
   1  15   8 985.280 120.438  17
  -1  15  -8 905.162 114.054  18
   1  15   8 1130.00 232.964  50
   1  15   8 965.371 218.236  49
  -1  15  -8 1453.07 259.789  51
   1  15   9 1520.87 161.503   1
   1  15   9 1430.68 133.349  45
  -1 -15  -9 1633.25 156.745  15
   1 -15   9 1413.11 178.109  12
   1  15   9 1442.97 145.557  17
  -1  15  -9 1254.13 133.241  18
   1  15   9 1423.29 139.295  23
   1 -15   9 1416.60 166.939  24
   1  15  10 926.812 106.431  23
   1 -15  10 1039.23 133.721  24
   1  15  10 902.972 120.240   1
   1  15  10 814.735 112.698   6
   1 -15  10 1234.92 158.797  12
  -1 -15 -10 779.093 111.521  15
   1  15  10 872.225 110.403  17
   1  15  11 4777.80 291.826  23
   1 -15  11 4329.28 308.890  24
   1  15  11 4230.73 298.883   1
   1  15  11 4887.75 309.001   6
   1  15  11 4191.61 287.740  17
  -1 -15 -11 4549.83 297.987  15
   1 -15  11 4936.37 341.219  12
   1 -15  12 3795.08 264.560  12
   1 -15  12 3038.68 231.187  24
   1  15  12 3747.88 238.836   6
   1  15  12 3209.82 226.932   1
   1  15  12 3108.27 217.128  23
   1  15  12 3331.82 217.943  17
  -1  15 -13 41.1378 25.2369  44
   1 -15  13 72.6984 32.7965  24
  -1 -15 -13 65.6158 28.2575  20
  -1 -15 -14 2898.15 168.546  20
   1 -16 -13 8235.80 413.999  20
  -1  16  13 7076.56 407.008  23
   1  16 -13 8192.39 421.697  44
  -1 -16  13 7442.42 423.066  12
  -1  16  13 7936.03 418.062   6
   1  16 -12 62.1132 33.7358  44
  -1  16  12 31.7604 21.0861  17
  -1 -16  12 117.410 44.3861  12
  -1  16  12 22.3786 26.1632  23
  -1 -16  11 6261.67 388.777  12
   1 -16 -11 5918.04 338.798  13
   1 -16 -11 6421.75 364.925  15
   1  16 -11 5930.71 375.251  44
  -1  16  11 5792.39 346.591  17
   1 -16 -10 102.128 50.2357  15
  -1 -16  10 208.823 68.1684  12
  -1  16  10 132.820 46.2035  17
   1  16 -10 196.166 62.5407  44
   1  16  -9 1242.31 147.958  44
   1  16  -9 1219.43 136.118  43
  -1  16   9 1267.99 125.355   1
  -1  16   9 1218.38 115.594   7
  -1  16   9 1473.04 134.794  17
   1 -16  -9 1381.73 142.343  15
  -1 -16   9 1359.46 157.336  12
  -1 -16   8 14705.5 830.909  12
  -1 -16   8 13443.8 780.288  24
  -1  16   8 13451.2 755.406   7
   1  16  -8 14796.9 803.776  43
   1  16  -8 16039.0 830.523  44
  -1  16   8 13499.3 774.939   1
  -1  16   8 16806.1 797.957  17
   1 -16  -7 22.1104 43.5969  21
  -1  16   7 37.9755 38.6758  50
  -1 -16   7 55.3773 48.8243  12
   1 -16  -7 101.028 54.7999  11
  -1  16   7-6.96388 37.5313   7
  -1  16   7 75.4285 40.7357   1
   1  16  -7 38.0162 44.6957  44
  -1  16   7 27.5135 34.9561  23
  -1 -16   7 30.0960 39.5685  24
   1 -16  -6-11.2547 37.9844  21
  -1  16   6 38.1372 67.2099  50
  -1 -16   6 13.6691 41.7277  12
  -1  16   6 6.85833 37.5831   7
  -1  16   6 9.85017 33.2458   1
   1  16  -6 50.9124 50.1593  44
   1 -16  -6 11.7032 33.6855  11
  -1 -16   6-10.4381 38.2971  24
  -1  16   6 175.041 54.6591  23
  -1  16   6-15.9568 45.2011  16
   1 -16  -5 27062.4 1343.04  21
   1  16  -5 22478.0 1607.00  51
  -1  16   5 26349.3 1595.90  50
  -1 -16   5 25475.7 1351.62  12
   1 -16  -5 26031.5 1343.40  11
  -1 -16   5 23800.1 1319.51  24
  -1  16   5 25309.5 1283.69   7
  -1  16   5 24808.5 1317.36   1
  -1  16   5 25663.1 1300.07  16
   1  16  -5 26474.8 1352.21  44
  -1  16   5 25940.9 1314.27  23
   1 -16  -4 1889.04 183.374  11
  -1 -16   4 2010.00 191.441  12
  -1 -16   4 1631.69 167.610  24
  -1  16   4 1830.44 162.429  23
   1  16  -4 1357.83 285.367  51
  -1  16   4 2174.50 313.544  50
   1  16  -4 1881.82 183.334  44
  -1  16   4 1655.31 139.449   7
  -1  16   4 1827.16 168.250  18
   1 -16  -4 1815.59 175.439  21
  -1 -16   3 34.1241 36.7380  12
   1 -16  -3 96.8031 53.7598  11
  -1  16   3 62.4626 39.0498  16
  -1  16   3 56.2877 41.7289  18
   1  16  -3 79.6106 33.0873  18
   1  16  -3 93.7170 47.7835  44
  -1  16   3 52.7727 39.1391  23
   1 -16  -3 96.3202 59.4831  22
  -1 -16   3 41.8023 43.9577  24
   1  16  -3 130.956 108.835  51
  -1  16   3 34.4376 60.7722  50
  -1  16   3 94.2143 34.5659   7
   1 -16  -2 422.647 84.7867  11
  -1  16   2 328.025 66.5753  16
  -1  16   2 555.944 84.0332  18
   1  16  -2 398.982 65.1066  18
   1  16  -2 509.250 91.3800  44
   1 -16  -2 312.027 82.9081  22
  -1 -16   2 364.383 76.7716  24
  -1  16   2 517.428 77.0652  23
   1  16  -2 410.406 157.498  51
  -1  16   2 584.587 159.713  50
  -1  16   2 413.540 59.9250   7
   1 -16  -1 10065.8 617.744  22
  -1  16   1 10039.6 576.503  18
   1  16  -1 9742.49 558.044  18
  -1  16   1 10543.0 563.232  16
   1  16  -1 10266.4 596.770  44
   1 -16  -1 10130.0 605.757  11
  -1  16   1 9686.12 723.832  51
   1  16  -1 11219.8 833.135  51
  -1  16   1 9487.70 736.977  50
   1  16   0 251.266 50.6304  23
   1 -16   0 290.550 79.9797  24
   1 -16   0 173.657 79.9984  22
   1  16   0 260.808 55.1647  18
  -1  16   0 120.967 49.7801  16
  -1  16   0 239.128 59.4508  18
   1  16   0 249.520 65.2818  44
  -1  16   0 469.684 129.278  50
  -1  16   0 271.694 102.452  51
   1 -16   1 1089.68 140.432  24
   1  16   1 781.537 92.9110  23
  -1  16  -1 1258.82 125.739  44
   1  16   1 805.833 114.306  44
   1  16   1 823.914 195.885  50
  -1  16  -1 1476.90 251.193  51
  -1  16  -1 1112.81 126.904  18
  -1  16  -1 951.432 99.9782  16
   1  16   1 705.952 86.9865  30
   1  16   1 767.025 97.1878  18
   1  16   2 39.8479 28.6851  30
  -1  16  -2-9.39903 35.7946  18
   1  16   2 48.1316 35.5901  18
  -1  16  -2 12.7860 29.8236  16
   1 -16   2-12.8716 54.0047  24
   1  16   2 42.6899 28.9731  23
   1  16   2-36.0496 97.0450  50
  -1  16  -2 34.9352 71.0947  51
  -1  16  -2 18.4097 31.0771  44
  -1 -16  -2 72.8171 41.4273  21
   1 -16   2 13.7805 46.5119  12
  -1  16  -3 23806.4 1188.17  16
  -1  16  -3 23871.8 1229.00  18
  -1  16  -3 23816.7 1228.59  44
  -1  16  -3 24835.2 1499.58  51
   1  16   3 23441.8 1495.11  50
   1  16   3 23443.6 1197.41  30
   1 -16   3 24655.9 1282.44  12
   1 -16   3 24405.0 1271.48  24
   1  16   3 23600.7 1204.15  23
   1  16   3 23545.3 1246.80   1
  -1 -16  -3 22369.9 1219.98  21
  -1 -16  -3 23165.8 1238.26  11
  -1  16  -4 1026.61 117.459  18
   1  16   4 991.585 119.519  17
   1  16   4 804.477 98.6116  23
   1 -16   4 1000.02 136.785  24
  -1 -16  -4 941.558 111.808  21
  -1  16  -4 957.661 118.433  44
   1 -16   4 921.363 141.668  12
  -1 -16  -4 882.859 116.105  11
   1  16   4 797.357 94.0879  30
   1  16   4 946.193 220.328  50
  -1  16  -4 943.629 214.776  51
   1  16   4 985.751 126.485   1
   1  16   5 3070.52 246.008   1
   1 -16   5 2906.67 253.322  24
  -1 -16  -5 2895.30 223.483  21
   1  16   5 2870.72 212.288  23
  -1  16  -5 2784.22 233.589  44
   1 -16   5 3072.62 272.813  12
  -1 -16  -5 2955.51 229.286  11
   1  16   5 2916.17 206.077  30
   1  16   5 3257.95 237.376  17
  -1  16  -5 2542.47 216.403  18
   1  16   5 2762.69 388.060  50
  -1  16  -5 2965.63 393.165  51
   1  16   6 3892.18 477.245  50
   1  16   6 4880.39 335.368   1
   1  16   6 4604.51 314.091  45
  -1  16  -6 4525.01 320.408  44
   1 -16   6 4320.13 341.417  24
  -1 -16  -6 4605.46 310.160  11
   1 -16   6 4614.70 359.903  12
  -1  16  -6 4518.75 307.783  18
  -1 -16  -6 4655.43 310.227  21
   1  16   6 4582.58 298.667  23
  -1  16  -7 1300.84 254.437  51
  -1 -16  -7 1521.92 143.816  11
   1 -16   7 1548.91 186.055  12
   1  16   7 1718.86 154.151  45
  -1  16  -7 1411.75 154.995  44
   1  16   7 1484.27 161.709   1
   1 -16   7 1316.17 163.959  24
   1  16   7 1499.66 141.689  23
  -1  16  -7 1618.10 149.495  18
   1  16   7 1619.46 156.412  17
   1  16   8 905.403 119.741   1
  -1  16  -8 945.537 120.848  44
   1  16   8 1019.73 110.086  45
   1 -16   8 1011.16 144.981  12
  -1 -16  -8 740.574 109.446  15
   1  16   8 996.499 118.462  17
  -1  16  -8 849.501 102.530  18
   1 -16   8 868.925 128.288  24
   1  16   8 1023.12 110.701  23
  -1 -16  -9 9474.41 533.275  15
   1 -16   9 8596.55 565.796  12
   1  16   9 10238.2 545.424   6
   1  16   9 8713.75 532.468   1
   1  16   9 8801.94 499.591  45
  -1  16  -9 9020.80 532.110  44
   1 -16   9 8541.44 543.736  24
   1  16   9 9187.98 526.023  17
   1  16   9 8960.84 512.244  23
  -1 -16 -10 2198.29 185.163  15
   1 -16  10 2452.83 220.201  12
   1  16  10 2236.64 187.551   6
   1  16  10 2320.47 191.157   1
  -1  16 -10 2448.38 191.656  44
   1 -16  10 2190.70 196.560  24
   1  16  10 2294.78 181.896  17
   1  16  10 2299.25 175.852  23
  -1 -16 -11 1192.09 114.120  15
   1 -16  11 1185.71 134.182  12
   1  16  11 1136.45 116.018   6
   1  16  11 1082.18 113.949   1
   1  16  11 1019.70 104.792  17
   1  16  11 1097.64 104.551  23
   1 -16  11 843.768 108.049  24
  -1  16 -11 1126.48 112.949  44
   1  16  12 2074.63 154.748  17
   1  16  12 2664.57 175.666   6
   1 -16  12 2477.93 192.638  12
   1 -16  12 2263.70 169.498  24
  -1  16 -12 2302.11 162.917  44
   1 -16  13 1454.28 110.695  24
  -1 -16 -13 2103.29 123.636  20
   1  16  13 1896.24 126.066   6
  -1  16 -13 1386.78 107.552  44
   1 -16  13 2142.02 144.426  12
   1  17 -13 136.497 25.0401  44
   1  17 -12 4507.76 234.295  44
  -1  17  12 4723.89 234.624   6
  -1 -17  12 4306.38 235.586  12
   1  17 -11 864.752 94.5750  44
   1 -17 -11 659.486 62.5660  13
   1 -17 -11 688.988 79.1230  15
  -1 -17  11 706.802 90.9548  12
  -1  17  11 660.158 72.1918  17
   1  17 -10 1289.66 129.609  44
   1 -17 -10 1186.17 118.420  15
  -1 -17  10 1223.83 131.829  12
  -1  17  10 1153.75 110.951  17
   1  17  -9 1287.17 147.014  44
  -1  17   9 1730.61 144.754  17
   1 -17  -9 1618.35 147.609  15
  -1 -17   9 1535.55 160.658  12
  -1  17   8 2271.79 179.650  23
   1  17  -8 2312.43 202.624  44
  -1  17   8 2019.29 159.655   7
  -1  17   8 2266.82 181.550  17
  -1 -17   8 2078.87 201.436  12
   1 -17  -8 2443.77 193.132  15
  -1 -17   7 2446.17 221.218  12
  -1  17   7 2281.24 172.936   7
   1  17  -7 2380.06 215.080  44
   1 -17  -7 2484.14 206.656  21
  -1  17   7 2407.27 190.952  23
   1 -17  -6 331.080 77.3399  21
  -1  17   6 370.575 69.4754  23
  -1 -17   6 392.218 87.2253  24
   1 -17  -6 367.994 79.7748  11
  -1  17   6 399.429 66.6462   7
   1  17  -6 518.831 99.0363  44
  -1  17   6 298.186 59.7058  45
  -1 -17   6 440.810 94.9555  12
  -1 -17   5 197.040 64.3670  12
   1 -17  -5 280.642 68.7915  11
  -1  17   5 169.170 52.6255  23
  -1 -17   5 170.400 56.4045  24
   1  17  -5 90.3788 92.2865  51
  -1  17   5 260.332 119.911  50
  -1  17   5 122.041 45.0107   7
   1  17  -5 72.8172 54.3895  44
   1 -17  -5 252.715 66.5985  21
  -1 -17   4 93.8818 55.2825  12
   1 -17  -4 144.949 58.1825  11
  -1  17   4 169.393 51.9173  23
  -1 -17   4 164.629 57.8810  24
  -1  17   4 328.423 123.390  50
  -1  17   4 189.991 46.0784   7
   1  17  -4 132.182 57.8869  44
  -1  17   4 180.032 56.7662  18
   1 -17  -4 178.480 59.5002  21
   1 -17  -3 638.988 106.857  11
   1 -17  -3 548.632 106.326  22
  -1 -17   3 721.663 103.154  24
  -1  17   3 744.319 94.8601  23
   1  17  -3 657.026 191.149  51
  -1  17   3 597.947 162.488  50
  -1  17   3 517.478 68.1107   7
   1  17  -3 438.620 68.7531  18
  -1  17   3 671.915 94.1016  18
  -1  17   3 748.673 93.6621  16
   1  17  -3 554.223 100.008  44
   1 -17  -3 590.414 100.193  21
   1 -17  -2 3084.08 252.412  11
  -1  17   2 2951.00 217.006  16
   1  17  -2 2937.56 210.932  18
  -1  17   2 3074.53 230.794  18
  -1  17   2 3072.69 226.986  23
   1 -17  -2 2912.88 263.023  22
   1  17  -2 2963.14 243.930  44
   1  17  -2 2773.35 388.917  51
  -1  17   2 2734.76 353.245  50
   1 -17  -1 29990.4 1554.38  11
   1 -17  -1 29298.7 1565.51  22
  -1  17   1 28193.3 1509.72  23
  -1  17   1 30714.4 1525.28  18
   1  17  -1 28990.7 1499.61  18
  -1  17   1 30202.8 1503.19  16
  -1  17   1 29349.3 1733.04  50
   1  17  -1 32498.6 1551.58  44
   1 -17   0 5161.33 397.264  22
  -1  17   0 5695.51 524.383  51
   1  17   0 5469.14 336.058  30
  -1  17   0 6138.77 371.351  18
  -1  17   0 5735.29 346.506  16
   1  17   0 5886.49 352.733  18
   1  17   0 5881.56 383.909  44
   1  17   1 525.104 73.1299  23
   1 -17   1 343.853 124.842  22
   1 -17   1 719.583 118.288  24
  -1  17  -1 620.086 166.520  51
  -1  17  -1 897.509 117.045  44
  -1  17  -1 710.477 99.9605  18
   1  17   1 584.337 82.0886  18
  -1  17  -1 710.664 90.7759  16
  -1 -17  -1 500.648 81.8955  21
   1  17   1 391.185 63.6159  30
  -1 -17  -2 617.484 98.4453  11
   1  17   2 687.788 83.5624  23
   1 -17   2 736.996 116.399  24
   1  17   2 634.799 180.480  50
  -1  17  -2 660.253 173.399  51
   1  17   2 572.884 74.6791  30
   1  17   2 690.725 96.8829  17
  -1  17  -2 581.013 90.7640  18
  -1  17  -2 601.382 77.2665  16
  -1  17  -2 504.665 81.5994  44
  -1 -17  -2 522.534 83.6400  21
   1 -17   3 28.8616 50.9323  12
   1  17   3 60.0998 29.7378  30
  -1 -17  -3 54.5355 41.6094  11
   1 -17   3 119.554 61.9931  24
   1  17   3 88.7768 36.9732  23
   1  17   3 155.430 104.633  50
  -1  17  -3 76.6079 87.1842  51
  -1  17  -3 57.1830 36.3815  44
   1  17   3 252.825 61.7942  17
  -1  17  -3 17.4532 27.8941  16
  -1  17  -3 38.1862 36.4425  18
  -1 -17  -3 27.5622 32.4931  21
  -1 -17  -4 1943.94 173.397  11
   1 -17   4 1693.87 191.913  12
   1 -17   4 1539.13 179.984  24
  -1 -17  -4 1651.41 154.964  21
   1  17   4 1605.05 144.260  23
  -1  17  -4 1681.40 162.331  44
   1  17   4 1727.12 141.271  30
  -1  17  -4 1548.12 155.092  18
   1  17   4 1845.80 170.732  17
   1  17   4 1517.78 278.291  50
  -1  17  -4 1572.58 280.058  51
   1  17   4 1824.12 176.245   1
   1 -17   5 9325.69 578.009  24
  -1 -17  -5 9525.50 540.376  21
   1  17   5 8925.37 523.849  23
  -1  17  -5 9598.45 550.640  44
   1  17   5 9614.55 552.299  45
  -1  17  -5 9366.60 786.156  51
   1  17   5 8677.07 771.160  50
   1  17   5 9966.97 556.834  17
  -1  17  -5 9534.13 542.039  18
   1  17   5 10009.1 569.754   1
  -1 -17  -5 8870.46 542.701  11
   1 -17   5 8668.44 584.524  12
  -1 -17  -6-8.91502 31.4340  11
  -1  17  -6 69.9335 39.3779  44
   1  17   6 28.7557 40.2200  45
   1  17   6 45.4871 44.8194   1
   1 -17   6 12.9934 45.8039  24
   1  17   6 15.6424 28.7058  23
  -1  17  -6 34.9777 37.7570  18
   1 -17   6 29.9610 54.9616  12
   1  17   7 1104.29 113.945  23
  -1  17  -7 1096.32 126.301  44
   1  17   7 1090.90 119.507  45
   1  17   7 1120.73 133.228   1
   1 -17   7 1001.90 138.241  24
  -1  17  -7 1234.37 120.581  18
   1 -17   7 1117.35 153.314  12
   1  17   8 2854.11 206.519  23
  -1  17  -8 2876.10 220.904  44
   1  17   8 2863.44 205.999  45
   1  17   8 3195.84 229.249   6
   1  17   8 2792.90 225.662   1
   1 -17   8 2869.85 238.457  24
   1  17   8 2854.15 219.755  17
   1 -17   8 2676.06 247.291  12
  -1 -17  -8 2904.66 224.181  15
   1  17   9 7823.76 441.815  23
  -1  17  -9 7292.63 449.740  44
   1  17   9 7069.48 423.159  45
   1  17   9 8482.86 464.785   6
   1  17   9 7926.34 464.945   1
   1 -17   9 7501.86 469.165  24
   1  17   9 8030.60 456.836  17
   1 -17   9 8060.49 496.426  12
  -1 -17  -9 8290.26 458.990  15
   1  17  10 5822.81 330.394  23
  -1  17 -10 5420.25 333.520  44
   1  17  10 5876.14 345.781   6
   1  17  10 5168.40 338.783   1
   1 -17  10 5094.43 343.892  24
   1  17  10 5444.05 335.948  17
  -1 -17 -10 6029.00 342.820  15
   1 -17  10 5714.28 372.853  12
  -1 -17 -11-33.8720 43.3684  15
   1 -17  11 52.8233 42.9620  12
  -1  17 -11 37.2970 29.1995  44
   1 -17  11 6.50653 32.4367  24
   1  17  11 10.0606 22.8967  23
   1  17  11 6.01770 26.6949   1
   1  17  11 45.1360 27.5366  17
   1  17  11 25.1795 29.3560   6
   1 -17  12 292.924 43.2171  24
  -1  17 -12 253.490 36.9984  44
   1  17  12 346.336 43.6587  17
   1 -17  12 298.863 56.3651  12
   1  17  12 355.216 50.1229   6
   1 -17  13 2593.68 160.721  12
   1  18 -12 140.860 27.1911  44
   1 -18 -12 153.851 27.5170  20
  -1  18  12 155.359 28.4557   6
   1  18 -11 158.665 39.8150  44
  -1  18  11 211.079 34.8597  17
  -1 -18  11 127.133 36.8460  12
   1 -18 -11 247.830 41.2061  15
  -1  18  11 203.710 41.4129   6
  -1  18  10 2875.37 184.207  23
   1 -18 -10 2930.00 188.637  15
   1 -18 -10 2541.90 165.392  13
  -1 -18  10 2381.87 189.134  12
   1  18 -10 2738.89 193.767  44
  -1  18  10 2570.21 178.312  17
  -1  18   9 26.0675 28.2014  23
   1 -18  -9 50.0485 39.2245  15
  -1 -18   9 26.1825 33.2843  12
   1  18  -9 67.0709 39.1401  44
  -1  18   9 59.9241 36.5351  17
  -1  18   8 3798.84 262.555  23
  -1  18   8 4293.74 272.600  17
   1 -18  -8 4288.68 278.055  15
  -1 -18   8 3719.13 283.599  12
   1  18  -8 4483.93 294.631  44
  -1  18   7 218.528 56.3543  23
   1  18  -7 250.148 67.7082  44
  -1  18   7 245.069 57.1399  17
  -1 -18   7 169.755 57.8692  12
  -1  18   7 148.386 42.8893   7
   1 -18  -6 12893.1 662.835  21
  -1  18   6 11823.8 637.737  23
   1  18  -6 12229.0 670.589  44
  -1  18   6 11299.7 622.022  45
   1 -18  -6 13237.7 669.786  11
  -1 -18   6 10402.4 653.298  12
  -1  18   6 10486.0 606.927   7
   1 -18  -5 440.562 84.4224  11
  -1  18   5 350.037 58.7075   7
  -1  18   5 512.995 78.2928  23
   1  18  -5 408.779 84.5755  44
  -1 -18   5 306.314 71.0905  12
   1 -18  -5 401.081 79.7974  21
  -1  18   4 10698.8 590.986  23
   1  18  -4 11586.8 627.043  44
  -1  18   4 10151.2 580.755  16
   1 -18  -4 11350.9 625.833  11
  -1 -18   4 9031.34 594.068  12
   1 -18  -4 10816.0 613.518  21
  -1  18   3 2712.63 202.743  23
  -1  18   3 2079.31 310.920  50
   1  18  -3 2747.67 224.286  44
  -1  18   3 2607.60 196.756  16
   1 -18  -3 2619.31 226.761  11
   1 -18  -3 2267.76 208.869  21
  -1  18   3 2516.94 203.225  18
  -1  18   2 4199.50 288.294  23
   1 -18  -2 4180.09 326.308  22
  -1  18   2 3995.62 438.418  50
   1  18  -2 4541.00 315.150  44
  -1  18   2 4318.27 282.407  16
   1 -18  -2 4502.02 322.281  11
  -1  18   2 4341.91 298.172  18
   1 -18  -1 899.588 138.551  22
  -1  18   1 652.192 93.3275  23
   1  18  -1 786.548 113.307  44
   1  18  -1 863.222 96.1465  18
  -1  18   1 899.162 109.139  18
  -1  18   1 818.818 99.4698  16
   1 -18  -1 808.213 123.166  11
  -1  18   0 6663.04 399.073  18
   1  18   0 6009.47 381.948  17
  -1  18   0 6197.40 375.244  16
  -1 -18   0 6231.65 390.020  21
   1  18   0 6147.10 377.249  18
   1 -18   0 6352.66 425.228  11
  -1  18   0 6777.41 393.240  23
   1 -18   0 6459.57 435.413  22
  -1 -18  -1 253.202 66.0147  11
   1 -18   1 135.758 75.0997  22
  -1  18  -1 347.861 128.028  51
  -1  18  -1 186.922 56.4057  18
  -1  18  -1 157.483 48.3709  16
   1  18   1 226.601 57.0436  17
  -1 -18  -1 266.483 59.4791  21
   1  18   1 257.317 47.3744  30
  -1  18  -2 3524.95 437.598  51
   1 -18   2 4548.12 334.975  24
  -1 -18  -2 4701.24 320.947  11
  -1  18  -2 4942.27 305.420  44
   1 -18   2 4339.96 337.728  22
  -1 -18  -2 4607.41 298.962  21
   1  18   2 4213.80 271.816  30
  -1  18  -2 4427.30 274.256  16
   1  18   2 4333.92 302.031  17
  -1  18  -2 4454.84 300.011  18
   1  18   3 2292.07 169.421  30
  -1 -18  -3 2693.30 210.773  11
  -1  18  -3 2435.29 345.004  51
  -1 -18  -3 1947.78 179.012  21
   1  18   3 2409.60 178.262  23
   1 -18   3 2032.33 213.440  22
   1  18   3 2493.00 200.107  17
  -1  18  -3 2384.32 193.720  18
   1 -18   3 2511.95 225.455  24
  -1  18  -3 2416.31 193.020  44
   1 -18   4 3148.44 255.043  24
   1  18   4 2671.93 201.871  23
  -1 -18  -4 2941.15 217.782  21
  -1  18  -4 2779.20 220.194  44
   1  18   4 3024.94 229.712  17
  -1  18  -4 3021.25 221.057  18
  -1 -18  -4 2786.42 223.624  11
   1 -18   4 3077.74 261.218  12
   1 -18   5 1226.05 148.422  24
  -1 -18  -5 1202.32 126.804  11
   1 -18   5 1315.71 159.512  12
   1  18   5 1075.97 111.449  23
  -1 -18  -5 1185.51 121.460  21
   1  18   5 1251.47 133.716  17
  -1  18  -5 1206.03 122.736  18
  -1  18  -5 1150.07 126.843  44
   1  18   5 1116.87 127.604  45
   1 -18   6 8915.97 533.694  24
  -1 -18  -6 8153.73 488.126  11
   1 -18   6 8185.27 539.886  12
   1  18   6 8848.15 502.947  45
  -1  18  -6 8451.55 499.043  44
   1  18   6 8583.00 484.516  23
  -1  18  -6 8773.94 493.871  18
   1  18   6 8816.05 509.840  17
   1  18   6 8972.24 520.461   1
   1 -18   7 683.434 112.710  12
   1  18   7 750.803 85.6436  23
   1 -18   7 623.091 100.145  24
  -1  18  -7 655.086 89.1074  44
   1  18   7 595.418 82.7657  45
   1  18   7 692.471 98.3068   1
   1 -18   8 3373.34 257.986  24
  -1 -18  -8 3824.04 251.776  15
   1 -18   8 3580.72 278.808  12
   1  18   8 3749.08 233.141  45
  -1  18  -8 3399.08 239.378  44
   1  18   8 3664.47 235.639  23
   1  18   8 3623.72 249.676  17
   1  18   8 3342.64 250.185   1
  -1 -18  -9 345.151 63.4162  15
   1 -18   9 509.965 91.8924  12
  -1  18  -9 365.081 59.7536  44
   1 -18   9 380.916 69.5937  24
   1  18   9 455.168 72.5008   1
   1  18   9 460.826 70.6180  17
   1 -18  10 863.254 94.0255  24
  -1  18 -10 835.160 83.6870  44
   1  18  10 883.516 90.6374  17
  -1 -18 -10 1026.57 96.4322  15
   1 -18  10 1112.32 117.426  12
   1 -18  11 2568.51 163.308  24
   1  18  11 2950.46 168.054  17
   1 -18  11 2927.88 189.936  12
  -1 -18 -12 649.841 54.1613  20
  -1  19  11 2141.08 130.441  23
   1  19 -11 1988.96 130.091  44
  -1  19  10 34.3204 25.5291  23
   1  19 -10 25.4966 23.2880  44
  -1  19  10 37.3854 23.2345  17
   1 -19 -10 31.5126 22.5272  15
  -1 -19  10 110.821 31.3104  12
  -1  19   9 100.790 33.8848  23
   1  19  -9 78.9453 38.0235  44
  -1  19   9 66.6007 33.1098  17
  -1 -19   9 55.3243 32.0802  12
   1 -19  -9 69.2083 33.8877  15
  -1  19   8 18.3698 27.1708  23
   1  19  -8 23.4539 34.6833  44
  -1  19   8 46.3673 35.6726  17
  -1 -19   8 14.8198 31.0972  12
   1 -19  -8 6.85427 27.0242  15
  -1  19   7 2906.22 200.593  23
   1  19  -7 2791.64 214.632  44
  -1  19   7 3255.17 213.547  17
  -1 -19   7 2375.80 203.228  12
  -1 -19   6 11545.4 688.872  12
   1 -19  -6 13596.9 705.100  11
  -1  19   6 11454.3 660.998  45
   1  19  -6 13733.2 713.861  44
   1 -19  -6 13591.9 701.650  21
  -1  19   6 13505.0 686.359  23
   1  19  -5 386.646 79.9941  44
  -1  19   5 220.378 53.6041  23
   1 -19  -5 285.603 65.6727  21
   1 -19  -5 318.475 67.7656  11
   1 -19  -4 2357.76 205.938  11
   1  19  -4 2387.93 205.600  44
   1 -19  -4 2520.54 204.098  21
  -1  19   4 2506.67 190.457  23
   1  19  -3 8994.11 504.086  44
  -1  19   3 8067.10 469.119  23
   1 -19  -3 8374.51 502.794  11
   1 -19  -3 7869.09 486.606  21
  -1  19   3 7699.16 460.776  16
   1  19  -2 1138.89 134.083  44
   1 -19  -2 1221.89 140.971  11
  -1  19   2 971.452 117.233  18
   1 -19  -2 1097.81 127.392  21
  -1  19   2 1116.25 116.564  23
  -1  19   2 1060.79 112.077  16
   1 -19  -1 989.102 137.239  11
  -1  19   1 1161.48 117.046  16
   1 -19  -1 1334.15 161.306  22
  -1  19   1 1503.86 135.298  23
  -1 -19   1 1147.89 120.938  21
  -1  19   1 1512.81 140.366  18
  -1  19   0 2079.13 163.663  23
   1 -19   0 1690.58 186.508  22
  -1  19   0 1768.09 148.126  16
  -1  19   0 1926.05 166.397  18
   1 -19   0 2067.91 194.929  11
  -1 -19   0 1573.71 150.547  21
  -1  19  -1 6699.49 403.839  23
   1 -19   1 6394.90 444.564  22
   1  19   1 6845.26 408.526  17
  -1  19  -1 6561.33 388.609  16
  -1  19  -1 7658.19 424.535  18
  -1 -19  -1 7089.44 437.573  11
  -1 -19  -1 6668.98 406.144  21
   1 -19   2 38.1231 48.4169  22
  -1  19  -2 7.55774 29.8469  23
   1  19   2 70.8769 42.3257  17
  -1  19  -2 69.4326 40.5140  18
  -1 -19  -2 42.0643 38.6278  11
  -1 -19  -2 72.6292 38.5617  21
   1 -19   3 387.715 83.7297  22
   1 -19   3 399.693 90.0914  24
  -1 -19  -3 511.475 75.8675  21
  -1 -19  -3 313.863 68.9457  11
   1  19   3 458.470 77.6469  17
  -1  19  -3 385.841 69.3863  18
   1 -19   4 4137.86 314.451  24
  -1 -19  -4 3948.06 285.547  11
   1 -19   4 4056.19 313.537  22
  -1 -19  -4 4197.04 279.271  21
   1  19   4 4890.23 303.111  17
  -1  19  -4 4462.51 285.668  18
   1  19   4 4750.97 303.187  45
  -1  19  -4 4284.77 283.089  44
  -1  19  -5 203.530 51.3949  44
   1  19   5 277.953 60.2212  45
  -1 -19  -5 299.415 58.7705  11
   1  19   5 288.466 63.7629  17
  -1  19  -5 197.621 47.1110  18
   1 -19   5 132.909 57.3299  24
   1 -19   5 195.363 63.8483  22
   1 -19   6 683.938 107.262  12
   1  19   6 702.944 89.0184  45
  -1  19  -6 615.111 79.6161  44
   1  19   6 522.920 83.3025  17
   1 -19   6 583.617 94.8298  24
  -1 -19  -7 1287.91 121.773  15
   1 -19   7 1164.40 136.366  12
   1 -19   7 1161.99 129.384  24
  -1  19  -7 1120.80 110.691  44
   1  19   7 1385.65 116.395  45
  -1 -19  -8 693.144 83.2104  15
   1 -19   8 851.516 106.490  12
  -1  19  -8 535.053 68.9130  44
   1  19   8 647.083 69.2323  45
   1 -19   8 726.533 91.0924  24
   1 -19   9 11658.9 620.658  12
  -1 -19  -9 12107.4 596.054  15
   1  19   9 12524.2 601.929  17
   1 -19   9 11029.5 597.121  24
   1 -19  10 1079.63 90.2849  24
   1 -19  10 947.975 85.9906  22
   1  19  10 1168.16 94.8295  17
  -1 -19 -10 1196.87 93.9388  15
  -1  20  10 385.523 39.7632  23
  -1  20  10 273.169 34.6317  17
  -1  20   9 377.940 47.0982  23
   1  20  -9 240.254 42.6593  44
  -1  20   9 340.185 47.4376  17
   1 -20  -9 335.286 46.4826  15
  -1  20   8 48.3161 26.1448  23
   1  20  -8 89.0503 32.6334  44
  -1  20   8 37.9687 29.8349  17
   1 -20  -8 54.4015 25.5005  15
  -1  20   7 66.6503 29.9852  23
   1  20  -7 35.1589 27.7982  44
  -1  20   7 63.7406 37.3209  17
   1 -20  -7 31.9992 28.4698  15
  -1  20   6 521.282 70.1029  23
   1  20  -6 578.955 81.6143  44
   1 -20  -5 16303.5 861.037  21
  -1  20   5 15794.4 844.661  23
  -1  20   5 14732.2 833.552  45
   1  20  -5 17315.6 873.236  44
  -1  20   5 18006.0 866.667  17
   1 -20  -5 16944.6 869.914  11
   1 -20  -4 6824.36 425.935  11
   1  20  -4 7498.40 431.784  44
   1 -20  -4 6634.83 414.931  21
  -1  20   4 7045.30 403.383  23
   1  20  -3 568.841 87.5404  44
  -1  20   3 537.424 74.5737  23
   1 -20  -3 466.670 78.6000  21
   1 -20  -3 479.506 84.6434  11
   1 -20  -2 1090.35 123.459  21
   1 -20  -2 949.819 125.342  11
  -1  20   2 1134.12 111.264  23
   1 -20  -1 4306.49 308.258  11
   1 -20  -1 4082.28 292.521  21
  -1  20   1 4471.32 286.522  18
  -1  20   1 4412.65 276.825  23
  -1 -20   1 4106.28 302.147  11
  -1 -20   0 3900.18 281.532  11
   1 -20   0 3884.01 288.874  11
  -1  20   0 3291.63 233.476  16
  -1 -20   0 3653.36 245.833  21
  -1  20   0 3913.62 259.588  18
   1 -20   0 4367.56 297.040  22
  -1  20   0 4079.33 255.265  23
  -1 -20  -1 55.1225 31.3652  21
  -1 -20  -1-10.0593 32.3781  11
   1 -20   1 22.5351 54.9866  22
  -1  20  -1 7.90599 35.0742  18
   1 -20   2 7435.71 469.658  22
  -1 -20  -2 7559.59 428.889  21
  -1  20  -2 7529.24 438.433  18
   1  20   2 7514.45 436.662  17
  -1 -20  -2 7512.82 452.921  11
  -1 -20  -3 1340.61 134.767  11
   1 -20   3 1647.18 161.841  11
   1 -20   3 1326.11 147.923  22
  -1 -20  -3 1457.12 125.716  21
   1  20   3 1498.51 137.597  17
  -1  20  -3 1331.59 127.107  18
   1  20   4 208.588 55.7166  45
   1 -20   4 193.592 59.3015  11
  -1 -20  -4 182.400 47.2253  11
   1 -20   4 204.533 62.1842  22
   1  20   4 152.668 50.5033  17
   1  20   5 22.2328 31.0903  45
  -1 -20  -5 6.41648 25.2862  11
   1 -20   5-9.43948 33.2708  22
   1  20   5 15.5994 38.0593  17
   1  20   6 6.26723 25.5153  45
   1 -20   6 8.36737 31.8610  24
   1 -20   6 8.41437 30.8749  22
   1  20   6 44.1673 32.6533  17
   1  20   7 516.650 73.3355  17
   1 -20   7 620.842 79.0097  24
   1 -20   7 632.006 80.7782  11
   1 -20   7 483.426 71.4271  22
  -1 -20  -7 582.428 74.0234  15
   1  20   7 473.026 60.1768  45
   1 -20   8 1032.79 95.9013  22
  -1 -20  -8 1095.10 96.3891  15
  -1 -20  -9 1136.91 91.7541  15
   1  20   9 1188.57 96.9205  17
   1  20  10 163.447 28.2842  17
  -1 -21   9 623.855 57.5339  11
  -1  21   9 731.319 57.3884  17
   1 -21  -9 652.959 55.1001  15
   1 -21  -8 164.024 32.3232  15
  -1  21   8 133.366 33.1421  17
   1  21  -7 5217.31 308.289  44
  -1  21   7 5312.59 300.956  23
   1 -21  -7 5538.66 310.444  15
  -1  21   7 5612.92 311.626  17
  -1  21   6 157.720 38.8362  23
   1  21  -6 264.991 50.1606  44
   1 -21  -6 306.706 53.0759  15
  -1  21   5 3068.67 192.327  23
  -1  21   5 3264.03 205.398  17
  -1  21   4 1267.92 118.147  45
   1 -21  -4 1653.92 143.121  11
  -1  21   4 1722.44 136.091  17
   1 -21  -4 1503.49 132.058  21
  -1  21   4 1580.61 124.641  23
   1 -21  -3 34.6680 42.3812  11
   1 -21  -3 74.4799 34.8371  21
  -1  21   3 83.1477 38.0657  17
  -1  21   3 46.4513 27.2148  23
   1 -21  -2 314.412 62.5998  21
  -1  21   2 358.029 62.4865  17
   1 -21  -2 362.464 72.0485  11
  -1 -21   2 365.306 71.9554  11
  -1 -21   1 635.878 94.1863  11
   1 -21  -1 594.702 95.2043  11
   1 -21  -1 762.236 95.0145  21
  -1 -21   0 1100.31 123.463  11
   1 -21   0 1137.00 121.913  21
  -1  21   0 1169.61 112.524  18
   1 -21   0 1309.36 139.012  11
  -1 -21  -1 11319.7 625.970  11
   1 -21   1 11551.1 632.797  22
  -1  21  -1 10977.6 604.504  18
   1 -21   1 11210.3 620.780  21
  -1 -21  -2 285.425 61.3980  11
   1 -21   2 194.838 56.6658  22
   1 -21   3 1834.46 169.220  11
   1 -21   3 2054.42 170.172  22
  -1 -21  -3 1897.68 155.517  11
   1  21   3 2231.79 169.384  45
  -1 -21  -4 922.517 96.4110  11
   1 -21   4 1148.81 121.320  11
   1 -21   4 975.004 110.022  22
   1  21   4 1059.82 106.365  45
   1 -21   5 38.3228 32.1635  11
   1  21   5-6.34970 25.8551  17
   1 -21   5 13.5842 27.6546  22
   1  21   5 35.5071 28.2534  45
  -1 -21  -6 649.198 78.5367  15
   1 -21   6 786.674 88.6059  11
   1  21   6 952.327 89.7796  17
   1 -21   6 730.343 78.7530  22
   1  21   6 754.665 74.4433  45
  -1 -21  -7 232.126 41.3777  15
   1  21   7 168.793 28.8819  45
   1  21   7 204.936 41.0679  17
  -1 -21  -8 46.7980 21.1569  15
   1  21   9 2267.90 136.355  17
   1 -22  -7 26.0846 19.0971  15
   1 -22  -6 539.713 59.6934  15
  -1 -22   6 446.582 59.4236  11
  -1  22   6 565.144 61.5469  17
  -1 -22   5 2562.65 183.571  11
  -1  22   5 2699.11 174.458  17
  -1 -22   4 476.004 70.6155  11
   1 -22  -4 455.228 64.7771  11
  -1  22   4 435.935 52.7123  45
  -1  22   4 633.757 69.3459  17
   1 -22  -3 61.7795 35.0578  11
  -1 -22   3 14.5549 29.7796  11
   1 -22  -3 108.254 33.9435  21
  -1  22   3 82.1267 31.9179  45
  -1  22   3 80.1022 31.8327  17
   1 -22  -2 44.9400 34.1175  11
  -1 -22   2 52.6672 32.5168  11
   1 -22  -2 18.1703 23.9202  21
  -1 -22   1 4096.96 276.477  11
   1 -22  -1 4826.99 292.332  11
   1 -22  -1 4189.40 268.049  21
   1 -22   0 14016.3 737.890  11
  -1 -22   0 13737.0 728.479  11
   1 -22   0 13329.3 717.412  21
   1 -22   1 325.029 63.4584  11
  -1 -22  -1 230.995 51.8077  11
   1 -22   1 325.888 56.9976  21
   1  22   1 334.291 61.7477  45
   1  22   2 1053.03 103.411  45
  -1 -22  -2 897.309 91.2304  11
   1 -22   2 837.725 90.1063  21
   1 -22   3 464.516 73.5442  11
   1  22   3 549.203 69.7746  45
  -1 -22  -3 466.828 60.6035  11
   1 -22   3 441.166 61.5355  21
   1 -22   4 259.139 52.6033  11
   1  22   4 189.494 41.1559  45
   1 -22   4 247.544 43.2697  21
   1 -22   5 142.682 37.1760  11
   1 -22   5 126.975 28.8435  21
   1  22   5 113.481 29.5719  45
  -1 -22  -5 107.539 33.4600  15
   1  22   6 319.073 39.4454  45
   1 -22   6 456.470 54.1018  11
  -1 -22  -6 488.783 52.6725  15
   1  22   6 444.394 51.3080  17
  -1 -22  -7 429.617 43.1896  15
   1  22   7 310.172 40.2332  17
  -1 -23   5 1755.83 119.533  11
   1 -23  -5 1694.09 113.362  15
  -1  23   5 1692.20 110.902  17
  -1 -23   4 2837.26 189.174  11
   1 -23  -4 3224.52 186.628  15
  -1 -23   3 2072.09 138.626  11
   1  23  -3 1890.56 128.264  45
   1 -23  -2 1380.38 110.300  11
  -1 -23   2 1123.13 103.530  11
   1 -23  -2 1376.49 98.8212  21
   1  23  -2 1279.85 105.278  45
  -1  23   2 1120.22 95.5000  45
   1 -23  -1 2317.71 164.713  11
  -1 -23   1 2327.38 161.185  11
   1 -23  -1 2272.14 150.668  21
  -1 -23   0 3292.17 209.527  11
   1 -23   0 3462.79 220.118  11
   1 -23   0 3289.25 201.283  21
   1  23   0 3397.53 214.759  45
   1 -23   1 514.405 67.1096  11
  -1 -23  -1 502.515 59.6830  11
   1 -23   1 419.038 52.7167  21
   1  23   1 484.312 61.2002  45
   1  23   2 1356.28 103.389  45
  -1 -23  -2 1272.42 93.6617  11
   1  23   3 93.6072 28.2738  45
   1 -23   3 93.6773 32.8285  11
   1 -23   3 57.4849 20.0204  21
   1 -23   4 204.517 37.9054  11
   1  23   4 177.837 30.9908  45
  -1 -23  -4 210.191 33.7249  15
  -1 -23  -5 437.428 45.4140  15
   1 -23   5 506.824 50.9497  11
   1  24  -2 2274.95 136.948  45
   1 -24  -1 970.496 77.8149  11
  -1  24   0 230.681 32.9146  45
   1  24   0 261.397 36.4658  45
   1 -24   0 345.974 42.5433  11
   1 -24   1 142.733 28.7678  11
   1  24   1 138.708 26.5600  45
  -1  24  -1 106.519 25.1239  45
   1  24   2 151.590 25.9584  45
  -2   0  18 6244.06 338.461   8
   2   0 -17-8.18382 19.0911  31
   2   0 -17 5.97785 25.0865  10
  -2   0  17-14.0672 25.2543  14
  -2   0  17-40.6463 37.1233   8
   2   0 -17-14.7180 29.0063   3
   2   0 -16 8472.39 479.641  31
   2   0 -16 7989.33 506.157  48
   2   0 -16 7025.79 493.789   3
   2   0 -16 8647.70 479.841  20
  -2   0  16 8642.62 480.978  14
   2   0 -15 12.8351 41.2952   3
   2   0 -15-8.50238 33.5033  20
   2   0 -15-12.8637 41.3874  48
   2   0 -15 18.6359 41.3237  31
  -2   0  15-8.72359 33.2094  14
   2   0 -14 88.7603 69.0920   3
   2   0 -14 117.384 59.8523  48
   2   0 -14 84.8061 35.4581  42
   2   0 -14-9.66568 56.6379  20
   2   0 -14 152.771 55.6597  31
  -2   0  14 128.636 52.4692  14
   2   0 -13-7.86602 27.7242  42
  -2   0  13-31.5227 44.0790  14
   2   0 -13 55.1064 56.0668   4
   2   0 -12 10217.2 607.081  48
   2   0 -12 9039.85 520.334  42
   2   0 -12 8757.78 857.727   4
   2   0 -12 8802.89 535.537  20
   2   0 -11-9.42119 59.8609  20
   2   0 -11 45.9538 56.1924  48
   2   0 -11-7.86439 30.9906  42
   2   0 -11 6.64447 30.2340  34
   2   0 -11-36.5575 45.5545  13
   2   0 -11 52.4011 75.3979   4
   2   0 -10 10372.0 815.430   2
   2   0 -10 10198.9 548.675  42
   2   0 -10 9600.37 531.383  33
   2   0 -10 9401.19 532.741  34
   2   0 -10 10117.0 561.978  20
   2   0 -10 10544.6 881.789   4
   2   0 -10 10001.9 561.495  13
   2   0  -9 31.4078 26.6435  34
   2   0  -9-37.5420 58.6843  20
   2   0  -9 125.392 104.169   4
   2   0  -9 131.426 81.8880   2
   2   0  -9-15.5700 49.4719  13
   2   0  -9 62.3555 34.6790  33
   2   0  -8 2212.72 323.527   4
   2   0  -8 2214.46 288.872   2
   2   0  -7-29.4589 59.9469   4
   2   0  -7 117.637 67.7071   2
   2   0  -6 4573.30 410.882   4
   2   0  -6 4384.12 375.817   2
   2   0  -5 57.2655 80.1272   4
   2   0  -5 62.8355 57.6984   2
   2   0  -4 27217.7 1517.31   4
   2   0  -4 29626.9 1497.17   2
   2   0  -3-13.7630 37.0535   4
   2   0  -2 999999. 47649.5   4
   2   0  -1 12.1914 41.1426   4
   2   0   0 30429.6 1572.37   4
   2   0   1 11.3457 41.6235   4
   2   0   2 44710.1 2247.25  49
   2   0   2 46967.5 2311.99  27
   2   0   3 91.4364 51.4326  27
   2   0   3 8.94894 20.3813  49
   2   0   4 2395.32 246.620  27
   2   0   4 1742.65 174.597  49
  -2   0  -5-14.0054 34.9148   2
   2   0   5 54.6673 41.7239  49
  -2   0  -6 58769.5 2914.71   2
   2   0   6 57681.2 3032.48  27
   2   0   6 55741.7 2901.25  49
  -2   0  -7-21.1922 43.1227   2
   2   0   7 19.3106 39.2939  49
  -2   0  -8 229.677 91.1147   2
   2   0   8 412.916 107.036  49
   2   0   9 17.5631 29.6328  14
   2   0   9 9.63524 49.9863   8
   2   0   9 51.0636 39.6800   6
   2   0   9-23.8410 48.5127  49
  -2   0  -9 60.4919 61.5458   2
  -2   0  -9-69.1144 62.5054  20
   2   0   9 41.5411 103.527  27
   2   0  10 42991.4 2530.56  27
   2   0  10 40838.6 2169.39   8
   2   0  10 43099.7 2160.74   6
   2   0  10 42748.9 2325.96  49
  -2   0 -10 46122.4 2444.06   2
  -2   0 -10 44346.3 2157.16  20
   2   0  10 44176.6 2169.51  14
   2   0  11 22.4656 49.8172  14
   2   0  11-11.6320 40.9983   8
   2   0  11 51.1164 41.6074   6
   2   0  11 81.7206 55.4309  49
  -2   0 -11 39.4869 69.5858   2
  -2   0 -11-67.8070 77.6029  20
   2   0  11 147.016 122.130  27
   2   0  12 54115.0 2785.91   8
   2   0  12 55961.9 2768.81   6
   2   0  12 51056.9 2931.52  49
  -2   0 -12 56489.8 3105.42   2
   2   0  12 52804.2 3157.74  27
  -2   0 -12 57270.6 2772.45  20
   2   0  13 38.4306 56.8135   8
   2   0  13 19.5066 38.4359   6
  -2   0 -13 40.1414 70.7400   4
  -2   0 -13-41.9586 62.2324  20
   2   0  13 105.145 106.978  27
  -2   0 -13-85.3715 156.588   2
   2   0  14 37.6254 52.6126   8
  -2   0 -14-29.8197 63.1566  20
   2   0  15 45.6758 47.9061   8
   2   0  15 37.1196 48.7604   5
  -2   0 -15-48.9192 49.7757  19
  -2   0 -15-34.9171 47.8319  20
   2   0  16 760.034 106.891   5
   2   0  16 652.670 95.9291   8
  -2   0 -16 662.960 85.5548  19
  -2   0 -16 679.049 89.2207  20
   2   0  17 7.48096 32.2983   5
   2   0  17 20.2637 34.3671   8
   2  -1 -18 2122.73 137.676  10
  -2  -1  18 2402.92 147.062   8
   2   1 -17 22.6351 27.6995  48
   2  -1 -17 30.3551 30.9032  48
  -2  -1  17 33.4502 31.2108   8
   2  -1 -17 23.1096 21.0584  31
  -2   1  17 24.9744 25.4330  14
   2  -1 -17 7.26495 25.6283   3
   2  -1 -17 42.2598 28.1687  10
   2   1 -17 11.5309 26.9031  10
   2  -1 -16 3585.96 279.698   3
   2   1 -16 4330.15 276.985  10
  -2  -1  16 3749.35 257.001  14
  -2   1  16 3763.79 260.691  14
   2   1 -16 4031.38 263.309  20
   2  -1 -16 4246.32 264.104  20
   2   1 -16 4196.84 259.878  31
   2  -1 -16 4211.29 267.545  31
   2  -1 -16 3611.53 282.634  48
  -2  -1  15 11.0390 48.9735   8
   2  -1 -15 38.3718 46.9385   3
  -2  -1  15 25.2528 33.1946  14
  -2   1  15 80.7298 42.8255  14
   2  -1 -15 12.8402 47.1205  48
   2   1 -15 26.6662 35.0497  31
   2  -1 -15 28.7606 36.5188  31
   2   1 -15 42.8410 37.0078  20
   2  -1 -15 8.42621 35.3712  20
   2   1 -14 4259.70 276.766  42
   2  -1 -14 4497.83 278.510  42
   2   1 -14 4193.75 299.706  20
   2  -1 -14 3950.75 292.060  20
   2  -1 -14 4283.66 336.670   3
   2  -1 -14 4064.14 333.599  48
   2   1 -14 4249.30 304.541  31
   2  -1 -14 4527.37 315.019  31
  -2  -1  14 4676.72 306.604  14
  -2   1  14 4936.93 313.750  14
   2  -1 -13 1776.91 152.461  42
   2   1 -13 1850.22 155.726  42
   2   1 -13 1434.42 157.331  20
   2  -1 -13 1799.97 168.825  20
   2  -1 -13 1872.13 359.928   4
   2  -1 -13 1826.59 203.370   3
   2  -1 -13 1947.88 204.666  48
   2   1 -13 1655.30 172.389  31
  -2  -1  13 2119.85 180.938  14
   2  -1 -12 5772.56 658.171   4
   2   1 -12 6011.19 386.226  20
   2  -1 -12 5345.02 374.786  20
   2   1 -12 6102.34 367.508  42
   2  -1 -12 5926.34 363.649  42
   2   1 -12 6118.40 346.885  41
   2  -1 -12 6178.15 433.600  48
   2   1 -11 329.316 139.447   2
   2  -1 -11 427.677 102.640  48
   2  -1 -11 365.173 168.290   4
   2   1 -11 295.039 71.5545  20
   2  -1 -11 178.051 62.2704  20
   2  -1 -11 237.042 65.4258  13
   2  -1 -11 244.331 53.8893  34
   2  -1 -11 288.174 61.5835  42
   2   1 -11 329.900 52.7041  41
   2   1 -11 175.352 50.1798  42
   2   1 -10 4169.05 460.246   2
   2  -1 -10 4258.91 515.209   4
   2   1 -10 4212.95 283.451  20
   2  -1 -10 4003.05 278.611  20
   2  -1 -10 3862.69 276.197  13
   2   1 -10 3874.79 276.165  13
   2  -1 -10 4159.95 256.016  33
   2  -1 -10 4406.87 260.619  34
   2   1 -10 4043.48 268.505  42
   2  -1 -10 4258.50 271.499  42
   2   1  -9 16920.0 1114.29   2
   2  -1  -9 17134.7 1132.04   2
   2  -1  -9 16222.7 1174.33   4
   2   1  -9 16487.6 886.871  20
   2  -1  -9 16689.6 887.401  20
   2   1  -9 16754.5 879.314  42
   2  -1  -9 17563.4 865.475  34
   2  -1  -9 16968.2 863.368  33
   2  -1  -9 16935.1 890.198  13
   2   1  -9 17215.1 892.631  13
   2  -1  -8 6392.13 594.823   4
   2  -1  -8 6757.96 558.818   2
   2   1  -8 7118.52 565.297   2
   2  -1  -7-28.9461 51.0112   4
   2  -1  -7 24.0267 48.8924   2
   2   1  -7 23.2228 40.9261   2
   2  -1  -6 23460.7 1355.48   4
   2  -1  -6 22812.7 1320.91   2
   2   1  -6 24268.3 1322.27   2
   2  -1  -5 10274.4 665.966   4
   2   1  -5 9807.99 624.988   2
   2  -1  -5 10081.1 642.452   2
   2  -1  -4 154541. 7685.63   4
   2   1  -4 160992. 7650.28   2
   2  -1  -3 266688. 13123.3   4
   2   1  -3 277178. 13071.9   2
   2  -1  -2 2199.52 199.342  27
   2  -1  -2 2527.11 220.722   4
   2  -1  -1 21.9544 35.3916  27
   2  -1  -1 110.679 54.5861   4
   2  -1   0 117879. 5675.45  27
   2  -1   0 115594. 5674.71   4
   2  -1   1 137779. 6903.53  27
   2  -1   1 147083. 6901.25   4
   2  -1   2 221.905 64.1457  27
   2   1   2 133.229 43.0650  49
  -2  -1  -3 4346.83 276.585   2
   2  -1   3 4399.69 339.767  27
   2   1   3 4355.31 297.770  49
   2  -1   3 3817.16 267.375  49
  -2  -1  -4 43110.2 2176.32   2
   2  -1   4 46461.6 2279.99  27
   2   1   4 44225.3 2202.97  49
   2  -1   4 41663.9 2163.25  49
  -2  -1  -5 52668.6 2638.50   2
   2  -1   5 54874.6 2753.50  27
   2   1   5 53871.4 2660.38  49
   2  -1   5 49810.3 2613.65  49
  -2   1  -6 1855.93 210.516   2
  -2  -1  -6 1994.78 213.742   2
   2  -1   6 1241.34 223.605  27
   2   1   6 1831.98 211.579  49
   2  -1   6 1596.49 181.945  49
   2   1   6 1330.96 133.483  50
  -2   1  -7 12040.0 738.588   2
  -2  -1  -7 10438.2 713.049   2
   2   1   7 11115.9 726.490  49
   2  -1   7 10242.2 678.636  49
  -2  -1  -8 233.727 99.3019   2
  -2   1  -8 278.341 103.400   2
   2   1   8 238.261 91.1812  49
   2  -1   8 137.503 60.6787  49
   2  -1   9 19714.7 1317.64  27
   2  -1   9 18859.9 1029.60   8
   2   1   9 18620.0 1024.13   8
   2   1   9 18690.2 1172.67  49
   2  -1   9 19040.3 1142.00  49
  -2   1  -9 19202.2 1008.65  20
  -2  -1  -9 19872.0 1011.85  20
   2   1   9 19388.5 1018.38  14
  -2   1  -9 21237.1 1239.57   2
  -2  -1  -9 20003.2 1237.04   2
   2   1   9 20540.3 1024.03   6
   2  -1  10 8522.24 789.807  27
   2   1  10 9292.04 552.399   8
   2  -1  10 9410.76 558.880   8
   2  -1  10 9453.19 666.569  49
   2   1  10 9818.14 707.523  49
  -2   1 -10 8806.84 533.859  20
  -2  -1 -10 9420.06 539.144  20
   2   1  10 9939.59 551.407  14
  -2  -1 -10 10423.4 777.256   2
  -2   1 -10 9118.38 737.681   2
   2  -1  10 9267.29 538.354   6
   2   1  10 9158.39 544.078   6
   2  -1  11 11449.2 1003.85  27
   2  -1  11 12692.5 744.492   8
   2   1  11 13936.1 748.591   8
   2   1  11 12877.1 895.890  49
   2  -1  11 11290.9 836.224  49
  -2   1 -11 12840.1 725.316  20
  -2  -1 -11 13911.0 733.597  20
   2   1  11 13040.1 736.638  14
  -2  -1 -11 13579.4 989.054   2
  -2   1 -11 14147.5 993.079   2
   2   1  11 13895.5 740.917   6
   2  -1  11 12483.4 722.054   6
   2  -1  12 21705.0 1579.99  27
   2   1  12 23018.8 1246.61   8
   2  -1  12 23566.8 1256.58   8
   2   1  12 19706.2 1380.37  49
  -2   1 -12 23867.2 1235.26  20
  -2  -1 -12 25107.8 1238.65  20
  -2   1 -12 23574.8 1532.67   2
  -2  -1 -12 23519.5 1519.74   2
   2   1  12 23785.6 1248.05  14
   2  -1  12 22453.5 1221.31   6
   2   1  12 23757.2 1238.01   6
   2   1  13 6779.45 454.522  14
   2   1  13 6991.25 440.125   6
   2  -1  13 7153.21 464.520   8
   2   1  13 6867.06 455.286   8
  -2   1 -13 7400.39 446.016  20
  -2  -1 -13 7871.49 449.786  20
   2  -1  13 6232.05 693.685  27
  -2  -1 -13 6393.69 645.106   2
  -2   1 -13 5419.97 620.150   2
  -2  -1 -13 7703.42 679.514   4
  -2   1 -14 3818.58 269.251  19
  -2   1 -14 4201.65 281.638  20
  -2  -1 -14 3794.68 272.072  20
   2  -1  14 3655.83 290.054   8
   2   1  14 3351.33 277.276   8
   2   1  14 3723.77 284.412  14
   2   1  14 3360.92 253.056   6
   2   1  15 98.6641 55.7687   8
   2  -1  15 11.7812 47.9463   8
   2  -1  15 148.731 63.0513   5
  -2   1 -15-8.11198 52.1989  19
  -2  -1 -15 8.15895 47.6866  19
  -2   1 -15-43.9146 61.2620  20
  -2  -1 -15-17.1968 53.2136  20
   2   1  16 781.695 101.410   8
   2  -1  16 704.860 102.625   8
   2  -1  16 802.569 108.893   5
  -2   1 -16 556.294 79.3911  19
  -2  -1 -16 707.950 86.5601  19
  -2   1 -16 556.332 84.3527  20
  -2  -1 -16 703.006 88.6318  20
   2  -1  17 2552.88 183.605   8
   2  -1  17 2715.60 189.763   5
  -2  -1 -17 2399.52 159.331  20
  -2   1 -17 2295.42 154.785  19
  -2  -1 -17 2221.64 154.420  19
   2   2 -18 5.82691 13.9113  43
   2  -2 -18 15.4693 16.3629  10
   2  -2 -17 187.551 39.6709  31
   2   2 -17 258.157 46.3904  10
   2  -2 -17 172.781 45.9022  10
  -2  -2  17 148.099 44.4351   8
  -2   2  17 149.936 39.4029  14
  -2   2  16 524.177 77.4560  14
  -2  -2  16 430.246 63.9103  14
   2   2 -16 593.716 82.5253  10
  -2  -2  16 565.528 85.5675   8
   2  -2 -16 437.598 81.3872   3
   2   2 -16 475.516 84.1709   3
   2   2 -16 515.507 76.9227  20
   2  -2 -16 464.949 71.1232  20
   2  -2 -16 577.442 81.3541  31
   2   2 -16 542.212 67.7919  31
   2  -2 -16 611.316 92.3836  48
   2   2 -16 442.580 83.4964  48
   2   2 -15 37.3918 42.0907  48
   2  -2 -15 25.3225 42.7560  48
   2   2 -15 8.56685 32.6544  20
   2  -2 -15 57.9078 36.7245  20
  -2  -2  15 64.2386 46.2443   8
   2  -2 -15 37.5906 24.4899  42
   2   2 -15 74.9011 43.2066  31
   2  -2 -15 19.4680 40.8669  31
   2  -2 -15 75.5347 54.3666   3
   2   2 -15-12.4737 43.9938   3
  -2  -2  15 56.7859 36.0144  14
  -2   2  15 9.08787 37.0216  14
   2  -2 -14 171.886 45.1049  42
   2  -2 -14 189.097 55.1205  20
   2   2 -14 117.792 53.5710  20
  -2  -2  14 232.916 62.7748  14
  -2   2  14 271.223 67.6970  14
   2  -2 -14 146.106 71.8296   3
   2   2 -14 158.899 66.3111   3
   2  -2 -14 188.959 74.4621  48
   2   2 -14 185.789 71.7725  48
   2   2 -14 223.017 61.6455  31
  -2  -2  13 1132.37 129.665  14
   2  -2 -13 1273.80 121.348  42
   2   2 -13 1304.28 125.379  42
   2  -2 -13 1005.76 124.277  20
   2   2 -13 1079.71 131.091  20
   2  -2 -13 1291.94 168.252   3
   2   2 -13 1146.71 277.856   4
   2  -2 -13 1212.62 291.367   4
   2   2 -13 1108.15 158.320   3
   2  -2 -13 1170.30 158.286  48
   2   2 -13 1337.60 167.586  48
   2   2 -13 1148.59 135.338  31
   2  -2 -12 619.643 89.4462  13
  -2  -2  12 573.252 89.9054  14
   2   2 -12 326.619 148.908   4
   2  -2 -12 709.533 223.694   4
   2   2 -12 634.810 75.3193  41
   2  -2 -12 454.295 74.1710  42
   2   2 -12 671.459 86.7755  42
   2  -2 -12 534.783 90.6312  20
   2   2 -12 369.447 83.1583  20
   2   2 -12 949.279 229.647   2
   2   2 -12 683.495 104.452  31
   2   2 -12 626.113 115.682  48
   2  -2 -12 489.373 108.598  48
   2   2 -11 25250.8 1759.06   4
   2  -2 -11 25183.0 1755.00   4
   2   2 -11 26833.2 1392.03  20
   2  -2 -11 28413.8 1394.12  20
  -2   2  11 24763.6 1363.05  23
   2   2 -11 28486.2 1381.18  42
   2  -2 -11 26702.3 1370.95  42
   2   2 -11 28126.1 1358.85  41
   2  -2 -11 26492.2 1358.42  34
   2   2 -11 25901.9 1357.75  34
   2  -2 -11 30586.7 1470.72  48
   2   2 -11 29835.7 1468.50  48
   2   2 -11 26469.4 1687.98   2
   2  -2 -11 26689.4 1387.81  13
   2   2 -10 2942.38 226.676  20
   2  -2 -10 3138.72 227.896  20
   2   2 -10 3312.99 400.057   2
  -2   2  10 3099.38 212.867  23
   2  -2 -10 2104.50 372.704   4
   2   2 -10 2922.58 427.503   4
   2  -2 -10 2917.23 224.046  13
   2  -2 -10 2947.71 202.282  33
   2   2 -10 3247.25 207.426  33
   2  -2 -10 2993.38 203.029  34
   2   2 -10 3063.95 206.262  34
   2   2 -10 2971.69 217.373  42
   2   2 -10 3446.43 210.918  41
   2   2  -9 801.526 78.6727  34
   2  -2  -9 696.913 73.1167  34
   2   2  -9 671.305 74.7402  33
   2  -2  -9 660.519 72.4448  33
   2   2  -9 581.675 157.381   2
   2   2  -9 521.064 78.8326  20
   2  -2  -9 411.245 165.068   4
   2   2  -9 635.395 209.064   4
   2  -2  -9 608.853 85.0387  13
   2   2  -9 734.617 84.8655  42
   2   2  -8 138.258 74.5036   2
   2   2  -8 72.9787 83.0764   4
   2  -2  -8 34.5129 86.0720   4
   2   2  -7 3465.12 334.739   2
   2   2  -7 2850.77 347.441   4
   2  -2  -7 3158.41 351.032   4
   2   2  -6 1975.91 228.497   2
   2   2  -6 2203.52 265.024   4
   2  -2  -6 1956.08 246.909   4
   2   2  -5 10039.7 631.277   2
   2   2  -5 9526.27 661.633   4
   2  -2  -5 9534.00 654.689   4
   2  -2  -5 9926.81 542.064  48
   2   2  -5 10851.9 550.417  48
   2   2  -4 32742.6 1716.28   2
   2   2  -4 34633.7 1775.52   4
   2  -2  -4 33595.4 1764.88   4
   2   2  -3 108392. 5171.72   2
   2   2  -3 103938. 5234.68   4
   2  -2  -3 107244. 5236.36   4
   2  -2  -2 163761. 8086.89  27
   2   2  -2 174757. 8096.68  27
   2   2  -2 169353. 8031.69   2
   2   2  -2 161609. 8106.37   4
   2  -2  -2 167481. 8120.98   4
   2   2  -1 11343.6 663.676  27
   2  -2  -1 11827.5 667.580  27
   2  -2  -1 11877.4 683.179   4
   2   2  -1 11697.5 680.427   4
   2   2   0 5196.80 362.060  27
   2  -2   0 5289.58 362.943  27
   2  -2   0 5977.97 375.949   4
   2   2   0 5145.97 361.516   4
   2  -2   1 38409.5 2042.97  27
   2   2   1 40197.3 2046.77  27
   2  -2   1 41456.5 2039.54   4
   2   2   1 40833.2 2038.35   4
   2   2   2 4323.76 309.916  49
   2   2   2 4268.18 331.722  27
   2  -2   2 4200.51 334.606  27
  -2  -2  -2 5081.04 270.686   2
   2   2   3 9795.26 598.735  49
   2  -2   3 9853.04 552.450  49
   2   2   3 10079.9 575.827  50
  -2  -2  -3 10301.7 564.532   2
   2  -2   3 11008.0 651.449  27
   2   2   3 11061.6 647.062  27
   2   2   4 27.3912 24.5839  50
   2   2   4 27.5298 42.0177  49
   2  -2   4-8.09134 20.1726  49
  -2  -2  -4 10.4825 23.8543   2
   2   2   4 37.9334 47.2713  27
   2  -2   4 18.9154 38.4939  27
   2  -2   5 10764.7 629.811  49
   2   2   5 11900.3 701.451  49
   2   2   5 10250.0 617.976  50
  -2  -2  -5 10793.2 662.468   2
   2  -2   5 12694.4 777.622  27
   2   2   5 11921.5 765.671  27
   2   2   6 278.788 62.3977  50
   2   2   6 420.459 105.313  49
   2  -2   6 424.129 83.4885  49
  -2  -2  -6 423.359 98.1975   2
   2   2   6 493.433 136.439  27
   2  -2   6 333.852 114.547  27
   2   2   7 480.933 78.4348  50
   2   2   7 463.411 119.133  49
   2  -2   7 337.459 81.4347  49
  -2   2  -7 282.910 90.2388   2
  -2  -2  -7 348.201 102.930   2
   2   2   7 273.435 121.699  27
   2  -2   7 290.160 119.526  27
   2   2   8 9881.69 677.862  49
   2  -2   8 8965.98 598.426  49
  -2   2  -8 9826.34 560.515  51
   2   2   8 7823.08 521.436  50
   2  -2   8 7681.53 706.608  27
   2   2   8 9175.22 770.508  27
  -2  -2  -8 10180.1 689.455   2
  -2   2  -8 10456.4 686.550   2
   2   2   9 727.994 92.6500  14
   2   2   9 781.372 102.800   8
   2   2   9 740.418 97.3801   6
   2   2   9 1250.70 254.274  27
   2  -2   9 606.462 186.977  27
   2   2   9 848.185 168.595  49
   2  -2   9 782.807 139.124  49
  -2   2  -9 512.337 147.657   2
  -2  -2  -9 865.842 183.802   2
  -2   2  -9 554.113 82.4199  20
   2   2  10 12169.5 663.418  14
   2   2  10 11036.9 660.700   8
   2   2  10 12872.7 672.517   6
   2  -2  10 11399.6 649.045   6
   2  -2  10 12048.2 947.938  27
   2   2  10 12424.8 975.235  27
   2   2  10 11956.3 839.067  49
   2  -2  10 10557.7 747.755  49
  -2  -2 -10 12283.4 882.975   2
  -2   2 -10 12620.9 884.242   2
  -2   2 -10 11425.0 651.346  20
  -2  -2 -10 11785.4 653.577  20
   2   2  11 22697.3 1179.49  14
   2  -2  11 21950.2 1191.36  14
   2   2  11 22675.2 1184.44   8
   2   2  11 23863.0 1184.32   6
   2   2  11 21328.1 1523.26  27
   2  -2  11 21740.1 1505.21  27
   2   2  11 19893.3 1346.97  49
  -2   2 -11 24140.0 1465.69   2
  -2  -2 -11 21254.6 1427.41   2
  -2   2 -11 21625.3 1167.03  20
  -2  -2 -11 22446.8 1168.98  20
   2   2  12 20169.0 1076.19  14
   2  -2  12 19595.8 1087.26  14
   2   2  12 17005.5 1384.34  27
   2  -2  12 17774.3 1388.21  27
  -2   2 -12 20814.2 1071.09  20
  -2  -2 -12 20494.8 1066.64  20
   2   2  12 18296.7 1067.39   8
   2   2  12 20497.7 1075.09   6
  -2   2 -12 24595.9 1387.71   4
  -2  -2 -12 24764.1 1394.97   4
  -2   2 -12 19758.5 1354.46   2
  -2  -2 -12 20177.8 1346.29   2
   2   2  12 18697.4 1253.69  49
  -2   2 -13 8185.75 785.911   2
  -2   2 -13 10778.7 826.984   4
  -2  -2 -13 10671.6 817.451   4
   2  -2  13 9334.45 580.570  14
   2   2  13 9762.54 572.812  14
   2   2  13 9030.82 566.352   8
   2   2  13 8684.46 530.615  38
  -2   2 -13 10422.2 564.755  19
  -2  -2 -13 10531.4 566.241  20
  -2   2 -13 9902.13 564.002  20
   2   2  13 9496.55 562.467   6
   2  -2  13 7726.46 816.469  27
   2   2  13 8368.97 838.779  27
   2   2  13 7612.89 689.377  49
   2  -2  14 560.379 104.497  14
   2   2  14 576.412 101.675  14
   2   2  14 588.514 101.086   8
   2   2  14 704.041 96.8085   6
  -2   2 -14 622.214 93.0881  19
  -2   2 -14 686.402 100.107  20
  -2  -2 -14 542.766 92.3437  20
   2   2  15 15694.1 850.364   5
   2  -2  15 15564.7 850.916   5
   2  -2  15 14618.3 842.069   8
   2   2  15 14508.8 824.774   8
   2   2  15 15078.9 827.073  14
  -2   2 -15 14701.2 803.473  19
  -2   2 -15 15720.7 816.923  20
  -2  -2 -15 15189.9 810.290  20
  -2   2 -16 3520.55 233.704  20
  -2  -2 -16 3306.94 227.707  20
  -2   2 -16 3185.90 222.118  19
  -2  -2 -16 3537.04 228.203  19
   2   2  16 3377.16 242.142   8
   2  -2  16 3751.63 263.238   8
   2   2  16 3667.49 258.655   5
   2  -2  16 3319.92 254.743   5
  -2   2 -17 24.4468 26.9183  19
  -2  -2 -17 33.5995 29.6527  19
  -2  -2 -17-8.88377 32.6323  20
   2  -2  17 115.696 41.6512   5
   2  -2  17 64.6770 40.0822   8
   2   2  17 104.086 41.8012   5
  -2   3  17 5488.24 304.656   8
   2  -3 -17 5009.35 295.784  10
  -2  -3  17 5087.01 299.587   8
   2   3 -17 4850.43 285.593  10
   2   3 -17 4634.91 278.481  40
   2  -3 -17 4897.04 287.436  31
  -2   3  17 4976.35 290.586  14
  -2   3  16 193.061 49.6479  14
   2   3 -16 247.162 54.5084  10
  -2   3  16 240.631 61.1349   8
  -2  -3  16 224.487 57.3398   8
   2   3 -16 230.525 60.8019  48
   2  -3 -16 88.1189 44.1950  48
   2  -3 -16 115.878 39.0690  20
   2  -3 -16 181.056 52.8556   3
   2   3 -16 218.136 56.8641   3
   2  -3 -16 137.727 48.0633  31
  -2  -3  15 99.7576 43.8152  14
  -2   3  15 221.100 61.4894  14
   2   3 -15 174.081 57.3249  10
   2  -3 -15 219.348 65.1267   3
   2   3 -15 276.779 69.9144   3
   2  -3 -15 174.370 38.8188  42
  -2  -3  15 298.281 74.6101   8
   2  -3 -15 253.745 66.5526  31
   2   3 -15 225.497 53.2906  31
   2   3 -15 247.183 57.6619  20
   2  -3 -15 243.682 55.6438  20
   2  -3 -15 184.766 64.6116  48
   2   3 -15 181.059 62.1421  48
   2   3 -14 224.642 71.4244   3
   2  -3 -14 228.231 71.0534   3
   2  -3 -14 329.690 57.0108  42
  -2  -3  14 288.236 63.7767  14
   2   3 -14 362.111 70.0292  31
   2  -3 -14 269.698 62.2484  20
   2   3 -14 276.215 65.0661  20
   2  -3 -14 399.075 91.6790  48
   2   3 -14 418.221 94.0991  48
   2  -3 -13 924.285 143.651  48
   2   3 -13 1100.86 153.034  48
   2   3 -13 980.182 98.2099  41
   2   3 -13 1167.14 118.198  42
   2  -3 -13 1405.76 123.576  42
  -2  -3  13 1044.59 123.271  14
   2   3 -13 1037.55 128.687  31
   2   3 -13 1145.74 131.258  20
   2  -3 -13 1230.75 132.249  20
   2   3 -13 1040.39 149.435   3
   2  -3 -13 1364.21 169.043   3
   2  -3 -13 868.612 240.037   4
   2   3 -13 589.403 203.319   4
   2   3 -12 539.253 110.695  48
   2  -3 -12 436.694 102.617  48
   2  -3 -12 452.878 80.8724  13
  -2  -3  12 425.835 81.0366  14
   2  -3 -12 435.039 184.745   4
   2   3 -12 216.757 136.736   4
   2   3 -12 423.920 150.935   2
   2   3 -12 519.208 68.3324  41
   2   3 -12 478.523 76.0552  42
   2  -3 -12 436.660 70.8941  42
   2   3 -12 442.741 84.7349  31
  -2   3  12 434.704 73.1819  23
   2  -3 -12 396.335 76.4516  20
   2   3 -12 512.043 87.7099  20
   2  -3 -11 1701.04 141.568  34
   2   3 -11 1455.49 136.743  34
   2  -3 -11 1663.13 194.007  48
   2   3 -11 1803.69 199.846  48
   2   3 -11 1887.18 176.863  31
   2  -3 -11 1730.41 162.312  13
  -2  -3  11 2094.94 172.225  14
   2  -3 -11 1856.40 346.150   4
   2   3 -11 2377.82 384.743   4
   2   3 -11 2297.20 340.953   2
   2   3 -11 1906.75 145.907  41
   2   3 -11 1922.76 159.698  42
  -2   3  11 1613.48 147.186  23
   2   3 -11 1491.07 155.964  20
   2  -3 -11 1919.76 167.821  20
   2   3 -10 9558.37 534.356  34
   2  -3 -10 9443.81 531.535  34
   2  -3 -10 9754.96 530.224  33
   2   3 -10 10922.4 625.784  48
   2   3 -10 10283.0 579.832  31
   2  -3 -10 9794.52 560.145  13
   2  -3 -10 8998.42 825.872   4
   2   3 -10 11579.9 916.572   4
   2   3 -10 9983.90 790.591   2
   2   3 -10 10397.6 558.151  42
   2   3 -10 10022.4 537.960  41
  -2   3  10 10158.9 526.386   7
  -2   3  10 9274.18 541.539  23
   2   3 -10 10045.5 564.976  20
   2   3  -9 4786.00 332.875  20
   2  -3  -9 5677.69 344.282  13
   2   3  -9 5617.46 355.471  31
   2  -3  -9 5383.61 315.554  33
   2   3  -9 5663.52 320.378  34
   2  -3  -9 5635.28 317.043  34
   2   3  -9 5566.64 318.907  33
   2   3  -9 6516.09 549.569   2
   2   3  -9 5406.21 333.432  42
   2  -3  -9 5940.38 331.467  39
   2   3  -9 5441.35 322.536  41
   2  -3  -9 4286.88 517.911   4
   2   3  -9 5783.27 594.477   4
   2  -3  -8 1578.44 267.903   4
   2   3  -8 1557.10 282.376   4
   2   3  -8 2229.52 280.252   2
   2   3  -7 7119.79 592.005   4
   2  -3  -7 6070.39 545.921   4
   2   3  -7 7446.21 540.087   2
   2  -3  -6 485.421 124.120   4
   2   3  -6 401.479 116.221   4
   2   3  -6 484.128 107.694   2
   2   3  -5 3162.16 306.672   4
   2  -3  -5 2761.91 288.543   4
   2  -3  -5 3302.56 209.290  48
   2   3  -5 3138.52 211.194  48
   2   3  -5 3467.15 282.490   2
   2   3  -4 15340.7 879.067   4
   2  -3  -4 15204.8 877.609   4
   2   3  -4 14409.9 823.403   2
   2  -3  -3 10749.4 632.248   4
   2   3  -3 9417.27 610.745   4
   2   3  -3 10045.6 562.544   2
   2   3  -2 654.009 94.9703  27
   2  -3  -2 520.817 85.7287  27
   2  -3  -2 686.505 108.131   4
   2   3  -2 481.175 93.9010   4
   2   3  -2 594.573 66.3967   2
   2   3  -1 11231.9 572.797   2
   2  -3  -1 12236.7 688.755   4
   2   3  -1 11872.1 680.202   4
   2  -3  -1 12582.0 670.064  27
   2   3  -1 12913.2 673.868  27
   2   3   0 117475. 5840.08   4
   2  -3   0 120051. 5842.31   4
   2  -3   0 121634. 5845.70  27
   2   3   0 122091. 5843.52  27
   2  -3   1 10629.0 622.189   4
   2   3   1 11293.8 628.805   4
   2  -3   1 10630.4 636.167  27
   2   3   1 10299.5 632.166  27
   2   3   2 20241.1 1084.89  27
   2  -3   2 20087.4 1083.82  27
   2   3   2 19129.5 1046.03  50
  -2  -3  -3 1769.00 150.567   2
   2   3   3 2201.99 215.917  27
   2  -3   3 2014.17 211.224  27
   2   3   3 1738.41 166.704  50
  -2  -3  -4 38596.5 1884.41   2
   2  -3   4 39305.8 1979.30  27
   2   3   4 41399.8 1987.96  27
   2   3   4 40083.3 1941.33  49
   2  -3   4 34051.3 1829.75  49
   2   3   4 35923.1 1880.16  50
  -2  -3  -5 34821.9 1806.34   2
   2  -3   5 35622.2 1908.93  27
   2   3   5 38109.9 1928.69  27
   2   3   5 36110.9 1856.85  49
   2  -3   5 33241.2 1742.14  49
   2   3   5 34382.4 1780.76  50
  -2  -3  -6 1666.57 200.418   2
   2  -3   6 1597.08 241.211  27
   2   3   6 1849.50 233.677  49
   2  -3   6 1389.52 151.790  49
   2   3   6 1424.97 159.386  50
  -2  -3  -7 904.909 159.296   2
   2  -3   7 766.062 185.391  27
   2   3   7 757.373 186.546  27
   2   3   7 1004.15 127.881  50
   2   3   7 927.346 168.333  49
   2  -3   7 765.860 117.339  49
  -2  -3  -8 5268.37 459.719   2
  -2   3  -8 5869.94 478.594   2
  -2   3  -8 5314.42 374.885  51
   2   3   8 5864.35 487.395  49
   2  -3   8 4768.67 372.948  49
   2   3   8 4992.90 357.205  50
   2   3   8 5479.94 553.195  27
  -2   3  -9 40337.8 2073.80  20
   2  -3   9 40174.8 2094.37  14
   2   3   9 43389.1 2083.40  14
   2  -3   9 38832.2 2382.67  27
   2   3   9 46520.8 2486.16  27
   2   3   9 40685.1 2079.35  23
   2   3   9 45035.2 2095.00   6
   2   3   9 41342.7 2072.00  17
   2   3   9 44319.1 2331.55  49
   2  -3   9 37361.1 2155.74  49
   2   3   9 43479.5 2094.90   8
  -2  -3  -9 41860.7 2312.04   2
  -2   3  -9 44413.3 2330.26   2
  -2   3 -10 18.1928 30.7310  20
  -2   3 -10 35.3511 50.8866   2
  -2  -3 -10 70.6823 62.2967   2
   2   3  10 182.600 59.3094   8
   2   3  10 30.1201 36.8605   6
   2  -3  10 11.1279 37.5796  14
   2   3  10 18.7383 38.1585  14
   2   3  10 229.356 105.428  49
   2  -3  10-44.3927 78.2440  27
   2   3  10 47.9217 97.5244  27
   2   3  11 12641.6 1068.47  27
   2  -3  11 12398.3 1034.84  27
   2   3  11 13381.6 764.551   8
  -2  -3 -11 14335.7 1022.08   2
  -2   3 -11 15093.8 1033.46   2
   2   3  11 13618.2 765.269   6
   2  -3  11 13377.2 778.235  14
   2   3  11 13620.3 759.877  14
   2   3  11 14239.0 974.943  49
  -2   3 -11 12667.4 751.364  20
  -2  -3 -11 14394.3 760.788  20
   2  -3  12 2446.70 403.137  27
   2   3  12 2392.59 408.071  27
   2   3  12 2761.68 231.528   8
  -2   3 -12 3019.59 411.647   2
  -2   3 -12 3620.94 416.394   4
  -2  -3 -12 2620.54 369.111   4
   2   3  12 2669.06 231.199   6
   2  -3  12 2511.89 236.263  14
   2   3  12 3122.87 238.626  14
   2   3  12 2316.36 333.640  49
  -2   3 -12 2735.53 224.129  19
  -2   3 -12 2597.76 224.064  20
  -2  -3 -12 3159.99 234.777  20
   2  -3  13 779.360 233.329  27
   2   3  13 582.713 197.766  27
  -2   3 -13 909.710 216.081   4
  -2  -3 -13 745.056 202.834   4
   2   3  13 538.801 149.926  49
  -2   3 -13 975.581 237.293   2
   2  -3  13 646.570 118.829  14
   2   3  13 781.358 113.866  14
   2   3  13 768.317 114.594   8
   2   3  13 764.049 111.022   6
  -2  -3 -13 801.489 108.312  20
  -2   3 -13 952.569 118.552  19
  -2   3 -13 819.651 114.137  20
   2   3  14 388.540 82.4156  14
   2   3  14 343.873 76.7530   8
   2   3  14 339.277 73.9234   6
  -2  -3 -14 630.834 92.4491  20
  -2   3 -14 440.754 80.7045  19
  -2   3 -14 516.910 86.2110  20
   2  -3  15 3501.38 271.247   5
   2   3  15 2867.33 224.613   6
   2   3  15 3847.00 275.564   5
   2   3  15 3333.93 250.179  14
   2   3  15 3222.23 246.621   8
  -2   3 -15 3359.36 242.571  20
  -2  -3 -15 3866.48 247.448  20
  -2   3 -15 3269.50 235.571  19
  -2  -3 -16 1314.10 116.605  19
  -2  -3 -16 1263.02 116.276  20
  -2   3 -16 1168.16 111.477  19
   2  -3  16 1623.10 151.498   5
   2   3  16 1213.04 131.298   5
  -2  -3 -17 11398.0 593.546  19
  -2  -3 -17 11573.4 596.082  20
   2  -3  17 12277.5 626.549   5
   2   3  17 11266.6 617.349   5
   2   4 -17 660.153 66.9303  40
  -2   4  17 814.931 81.3641  14
   2  -4 -17 894.089 83.0278  31
  -2  -4  17 856.385 84.6118   8
  -2   4  17 866.408 86.1771   8
   2   4 -17 706.663 68.9994  10
   2  -4 -16 734.005 92.8834  31
   2   4 -16 547.425 87.5301  48
   2  -4 -16 653.891 93.7953  48
   2  -4 -16 646.421 92.0005   3
   2   4 -16 590.751 89.4388   3
   2   4 -16 783.699 89.2126  10
  -2   4  16 843.380 99.8718   8
  -2  -4  16 771.823 97.8269   8
  -2   4  16 787.392 92.5107  14
   2  -4 -16 852.187 87.6784  20
   2  -4 -15 1274.31 136.605  31
  -2  -4  15 1339.44 141.371   8
   2   4 -15 1178.49 130.458  10
   2  -4 -15 1204.24 122.938  20
   2  -4 -15 1262.16 103.276  42
   2   4 -15 1263.49 144.566  48
   2  -4 -15 1277.28 148.159  48
  -2  -4  15 967.252 110.175  14
  -2   4  15 1683.45 148.169  14
   2  -4 -15 1067.46 135.900   3
   2   4 -15 1330.82 148.607   3
   2   4 -14 4046.56 306.537   3
   2  -4 -14 4055.08 308.809   3
   2   4 -14 3677.05 269.975  20
   2  -4 -14 4314.68 276.250  20
  -2  -4  14 4642.76 304.408   8
   2  -4 -14 3501.83 294.421  48
   2   4 -14 3314.79 287.870  48
  -2  -4  14 3474.24 258.513  14
   2  -4 -14 3795.40 245.577  42
   2   4 -14 3491.70 259.671  31
   2  -4 -13 1238.76 161.511   3
   2  -4 -13 962.410 260.839   4
   2   4 -13 1315.75 293.403   4
   2   4 -13 1115.19 151.903   3
   2   4 -13 1051.74 130.655  20
   2  -4 -13 1206.93 130.835  20
   2   4 -13 939.383 122.371  31
   2  -4 -13 1143.33 156.485  48
   2   4 -13 1305.74 161.576  48
  -2  -4  13 1086.61 123.276  14
   2  -4 -13 1243.08 130.171  13
   2  -4 -13 1366.88 123.344  42
   2   4 -13 1123.61 103.749  41
   2   4 -13 746.152 205.102   2
   2   4 -12 722.257 123.753   3
   2  -4 -12 679.000 120.210   3
   2   4 -12 459.683 167.357   2
   2   4 -12 670.640 100.793  31
   2  -4 -12 532.311 88.3952  13
  -2  -4  12 697.757 96.2677  14
   2  -4 -12 319.948 156.333   4
   2   4 -12 584.221 204.380   4
  -2   4  12 576.629 85.1716  23
   2   4 -12 709.625 123.640  48
   2  -4 -12 536.688 109.948  48
   2  -4 -12 678.458 97.7151  20
   2   4 -12 681.977 100.302  20
   2  -4 -12 674.573 87.9660  42
   2   4 -12 645.134 88.9032  42
   2   4 -12 638.802 77.2365  41
   2   4 -11 4744.53 512.593   2
   2  -4 -11 4749.10 349.016  48
   2   4 -11 5195.31 358.143  48
   2   4 -11 4258.83 306.812  31
   2  -4 -11 4584.81 303.332  13
  -2  -4  11 4995.01 307.546  14
   2   4 -11 2934.16 471.376   4
   2  -4 -11 3951.63 526.976   4
   2   4 -11 4083.80 302.530  20
  -2   4  11 4382.01 268.697   7
   2  -4 -11 4258.90 271.939  34
  -2   4  11 4075.64 284.959  23
   2   4 -11 4605.73 295.898  42
   2   4 -11 4426.90 277.180  41
   2   4 -10 36616.9 2105.50   2
   2  -4 -10 36263.4 1878.20  48
   2   4 -10 39055.8 1892.02  48
   2   4 -10 35300.7 1795.48  34
   2  -4 -10 33528.7 1788.20  33
   2  -4 -10 35886.7 1793.35  34
   2   4 -10 37271.9 1842.06  31
  -2  -4  10 39186.4 1827.03  14
   2  -4 -10 36228.8 1827.50  13
   2   4 -10 33783.3 2177.02   4
   2  -4 -10 30699.0 2123.55   4
   2   4 -10 36935.2 1819.59  42
   2   4 -10 38345.1 1805.70  41
  -2   4  10 37412.0 1792.68   7
  -2   4  10 35827.0 1810.07  23
   2   4 -10 36526.2 1833.39  20
   2   4  -9 2966.42 191.896  33
   2  -4  -9 2814.60 187.970  33
   2   4  -9 3230.03 196.512  34
   2  -4  -9 3068.97 192.247  34
   2   4  -9 2953.23 223.034  31
   2   4  -9 2789.58 346.548   2
   2  -4  -9 2858.98 240.968  48
   2   4  -9 3212.73 255.272  48
   2   4  -9 2428.95 205.561  20
   2   4  -9 2630.39 387.140   4
   2  -4  -9 2252.42 357.553   4
   2  -4  -9 3122.56 203.106  39
   2   4  -9 2752.24 204.259  42
   2   4  -9 2906.13 196.783  41
   2  -4  -9 2997.43 212.947  15
  -2   4   9 2623.08 195.675  23
  -2   4   9 2977.35 188.552   7
   2  -4  -8 34.1929 85.2326   4
   2   4  -8 74.1090 92.3627   4
   2   4  -8 21.9901 40.3728  48
   2   4  -8 54.7870 55.7696   2
   2   4  -7 566.376 149.498   4
   2  -4  -7 511.558 135.592   4
   2   4  -7 769.552 98.6210  48
   2   4  -7 460.127 115.884   2
   2  -4  -6 29263.2 1863.78   4
   2   4  -6 35214.5 1926.54   4
   2  -4  -6 34478.1 1727.13  48
   2   4  -6 36787.7 1740.80  48
   2   4  -6 35529.8 1858.20   2
   2  -4  -5 16220.6 1011.24   4
   2   4  -5 17434.8 1033.03   4
   2  -4  -5 16824.1 885.658  48
   2   4  -5 18155.3 894.842  48
   2   4  -5 17722.6 982.131   2
   2   4  -4 7974.20 493.089   2
   2  -4  -4 8125.47 543.156   4
   2   4  -4 7744.21 538.380   4
   2   4  -3 711.836 90.5922   2
   2   4  -3 692.427 116.730   4
   2  -4  -3 617.184 112.369   4
   2   4  -2 861.586 85.8447   2
   2   4  -2 908.502 111.605  27
   2  -4  -2 1018.61 118.890  27
   2   4  -2 813.748 122.075   4
   2  -4  -2 1080.66 140.084   4
   2   4  -1 26862.5 1336.32   2
   2   4  -1 27137.2 1421.19  27
   2  -4  -1 29211.2 1426.29  27
   2   4  -1 28683.9 1441.98   4
   2  -4  -1 29215.7 1449.37   4
   2   4   0 5692.18 386.723  27
   2  -4   0 5498.33 385.093  27
   2  -4   0 6077.91 390.784   4
   2   4   0 6596.90 399.030   4
   2  -4   1 1487.40 163.119  27
   2   4   1 1616.61 168.967  27
   2   4   2 3805.62 296.280  49
   2   4   2 3990.71 293.232  50
   2  -4   2 4064.02 313.341  27
   2   4   2 3999.46 309.707  27
   2   4   3 33613.1 1735.98  50
   2   4   3 33400.0 1767.09  27
   2  -4   3 34103.3 1771.94  27
  -2  -4  -4 44119.2 2324.71   2
   2   4   4 46055.9 2354.39  50
   2  -4   4 49521.4 2429.99  27
   2   4   4 49116.0 2427.25  27
  -2  -4  -5 300.709 74.9094   2
   2  -4   5 162.186 37.7102  49
   2   4   5 258.443 86.3531  49
   2   4   5 237.949 68.9730  50
   2  -4   5 207.009 84.9242  27
   2   4   5 188.611 87.0218  27
  -2  -4  -6 15724.9 916.861   2
   2   4   6 16947.0 988.460  49
   2  -4   6 14133.2 812.617  49
   2   4   6 15659.7 881.520  50
   2   4   6 17024.5 1035.23  27
   2  -4   6 15231.5 988.655  27
  -2  -4  -7 441.648 111.459   2
   2   4   7 405.505 124.252  49
   2  -4   7 410.422 75.7790  49
   2   4   7 269.730 75.1981  50
   2   4   7 310.931 127.946  27
   2  -4   7 506.069 144.983  27
   2  -4   8 4229.23 312.903  14
   2   4   8 5581.08 552.361  27
   2  -4   8 4379.79 481.848  27
   2  -4   8 4408.15 323.070   8
  -2  -4  -8 5211.05 453.334   2
   2   4   8 6330.78 514.984  49
  -2   4  -8 5348.94 388.861  51
   2   4   8 4608.07 361.206  50
   2   4   8 5507.32 322.923   6
  -2   4  -9 14798.2 846.324  51
   2   4   9 14352.2 984.263  49
   2   4   9 12527.0 815.466  50
   2  -4   9 13749.2 783.282  14
   2   4   9 15565.2 773.357  14
   2   4   9 15437.8 1103.45  27
   2  -4   9 11989.9 1002.57  27
   2   4   9 14473.0 777.634   8
   2  -4   9 13226.4 788.590   8
  -2   4  -9 13573.4 763.329  20
  -2  -4  -9 14329.7 763.904  15
   2   4   9 14666.6 767.824  17
  -2  -4  -9 13185.4 947.315   2
  -2   4  -9 14224.7 977.231   2
   2   4   9 14401.7 770.458  23
   2   4   9 15625.8 785.477   6
   2  -4  10 2362.04 214.248  14
   2   4  10 2534.17 204.457  14
   2   4  10 2927.63 427.086  27
   2  -4  10 2438.35 369.985  27
   2   4  10 2579.54 212.144   8
   2  -4  10 2311.56 219.686   8
  -2   4 -10 2786.38 214.270  20
   2   4  10 2750.48 217.446   6
   2   4  10 2522.34 198.903  17
  -2  -4 -10 3182.14 372.642   2
  -2   4 -10 2414.47 342.027   2
   2   4  10 2391.17 334.805  49
   2   4  11 15374.4 1206.58  27
   2  -4  11 14586.5 1158.21  27
   2  -4  11 14934.2 882.094   8
   2   4  11 15078.1 859.001   8
   2   4  11 16102.2 870.839   6
  -2  -4 -11 19411.7 1139.76   4
  -2   4 -11 20252.4 1157.04   4
   2  -4  11 14753.6 874.668  14
   2   4  11 15610.2 855.472  14
  -2   4 -11 15543.9 857.123  20
  -2  -4 -11 16594.5 860.814  20
   2   4  11 15566.3 1089.99  49
  -2   4 -11 15135.2 1121.38   2
  -2   4 -12 5026.34 551.964   2
   2  -4  12 4014.00 533.612  27
   2   4  12 4167.36 556.414  27
   2   4  12 4114.52 318.733   8
   2  -4  12 5072.08 361.394   8
   2   4  12 4509.03 330.807   6
   2  -4  12 4702.47 348.099  14
   2   4  12 4812.17 328.262  14
  -2   4 -12 4918.21 509.291   4
  -2  -4 -12 6168.67 560.076   4
  -2   4 -12 5166.15 331.925  19
  -2   4 -12 4657.54 326.485  20
  -2  -4 -12 4767.64 323.584  20
   2   4  12 3881.78 460.424  49
  -2   4 -13 2599.95 383.737   2
  -2  -4 -13 2710.61 364.856   4
  -2   4 -13 2578.24 354.233   4
   2   4  13 2008.54 193.943  14
   2   4  13 2131.06 201.958   8
   2  -4  13 2515.13 234.125   8
  -2   4 -13 2332.64 199.198  19
  -2   4 -13 2317.03 202.382  20
  -2  -4 -13 2265.48 197.145  20
   2   4  13 2003.15 368.428  27
   2  -4  13 2837.09 424.342  27
   2   4  13 2592.35 216.831   6
   2   4  13 2084.69 314.066  49
   2  -4  14 5977.90 397.127   8
   2   4  14 4978.04 352.092   8
   2   4  14 5004.39 329.043  38
   2   4  14 5021.80 352.234  14
  -2   4 -14 5330.81 353.668  20
  -2  -4 -14 5831.83 355.552  20
  -2   4 -14 5675.99 352.670  19
   2   4  14 5643.47 360.341   6
   2   4  15 2587.73 210.481  14
   2  -4  15 2898.01 239.598   8
  -2  -4 -15 2813.09 206.095  20
  -2   4 -15 2691.43 201.557  19
   2   4  15 2818.66 229.367   5
   2  -4  15 2643.76 228.487   5
   2   4  15 2560.33 200.502   6
   2  -4  16 744.344 102.818   8
   2  -4  16 920.166 108.664   5
   2   4  16 624.205 90.6804   5
  -2  -4 -16 678.689 78.9483  19
  -2  -4 -16 651.554 78.1715  20
  -2   4 -16 684.825 77.7358  19
   2   4  16 490.149 78.2659  14
   2  -4  17 360.391 60.3337   5
   2  -4  17 354.947 63.7765   8
  -2  -4 -17 454.279 51.5921  19
  -2  -4 -17 388.774 48.6097  20
  -2  -5  17 4.66839 24.6817   8
   2   5 -17 14.1168 22.9620  43
   2   5 -17 3.08858 13.6999  40
   2  -5 -17 29.2249 22.7113  10
  -2   5  17-4.87752 23.8008  14
   2  -5 -17-4.80399 22.9268  31
   2  -5 -16 886.729 97.3880  31
   2   5 -16 619.014 87.4410   3
   2  -5 -16 676.037 90.5407   3
  -2   5  16 845.435 95.7823  14
   2   5 -16 766.309 84.4795  40
   2  -5 -16 689.830 92.6427  48
   2   5 -16 674.527 89.5830  48
   2  -5 -16 684.356 79.3779  20
   2   5 -16 746.392 82.9615  10
  -2   5  16 937.473 100.292   8
  -2  -5  16 801.026 93.2526   8
   2  -5 -15 13451.2 686.159  31
  -2   5  15 15446.7 699.947  14
  -2  -5  15 12955.6 682.501   8
   2   5 -15 12631.5 671.493  10
   2  -5 -15 10547.4 677.660   3
   2   5 -15 10777.8 679.132   3
   2  -5 -15 12795.7 664.144  20
   2  -5 -15 10491.9 678.796  48
   2   5 -15 10965.1 680.305  48
   2   5 -14 115.020 47.9058  10
   2  -5 -14 144.363 51.4176  20
   2   5 -14 68.5454 41.4583  20
  -2  -5  14 215.619 68.7289   8
   2  -5 -14 125.470 37.6374  42
   2  -5 -14 104.895 56.8747   3
   2   5 -14 77.0823 55.7375   3
   2  -5 -14 225.324 71.5772  48
   2   5 -14 102.234 52.3086  48
  -2  -5  14 111.839 42.6028  14
   2  -5 -13 825.297 106.931  20
   2   5 -13 770.008 107.814  20
  -2  -5  13 1066.57 132.585   8
   2   5 -13 817.384 104.871  31
  -2  -5  13 738.641 99.2035  14
   2  -5 -13 894.907 106.624  13
   2   5 -13 835.856 118.900  10
   2   5 -13 358.066 168.900   4
   2  -5 -13 416.338 171.691   4
  -2   5  13 758.575 97.0898  23
   2   5 -13 785.029 125.628   3
   2  -5 -13 740.651 125.031   3
   2   5 -13 724.127 195.699   2
   2  -5 -13 902.453 136.193  48
   2   5 -13 676.882 117.443  48
   2  -5 -13 1018.86 103.245  42
   2   5 -12 15352.8 794.817  41
   2  -5 -12 16004.8 811.913  42
  -2   5  12 14049.0 784.957   7
   2   5 -12 15369.1 829.885  31
   2  -5 -12 14733.0 821.689  13
  -2  -5  12 14835.3 818.126  14
   2   5 -12 16689.1 890.824   3
   2  -5 -12 15728.1 881.549   3
   2   5 -12 12871.9 1127.51   4
   2  -5 -12 12454.8 1122.75   4
  -2   5  12 16150.7 821.133  23
   2   5 -12 14450.1 1082.20   2
   2  -5 -12 14365.3 868.242  48
   2   5 -12 15495.1 878.055  48
   2   5 -12 15420.7 838.940  20
   2  -5 -12 15955.1 836.182  20
   2   5 -11 1163.19 122.974  42
   2   5 -11 1143.35 111.466  41
  -2   5  11 1257.31 111.822   7
   2  -5 -11 1058.15 105.262  34
   2   5 -11 1378.05 262.152   2
   2   5 -11 1243.89 134.818  31
   2  -5 -11 1112.08 125.100  13
   2  -5 -11 1199.47 269.706   4
   2   5 -11 1373.96 288.698   4
  -2   5  11 886.537 109.667  23
   2  -5 -11 1083.68 148.152  48
   2   5 -11 1434.74 164.510  48
   2   5 -11 1168.54 133.436  20
   2   5 -10 2347.89 179.694  41
   2   5 -10 2616.87 196.570  42
  -2   5  10 2615.34 177.417   7
   2  -5 -10 2566.08 200.325  15
   2   5 -10 2413.11 175.798  34
   2  -5 -10 2496.35 174.754  34
   2   5 -10 2680.20 354.256   2
   2   5 -10 2585.63 207.264  31
   2  -5 -10 2375.48 198.433  13
   2   5 -10 2472.10 384.059   4
   2  -5 -10 2450.40 376.881   4
  -2   5  10 2426.05 187.360  23
   2  -5 -10 2402.30 226.197  48
   2   5 -10 2778.56 242.390  48
   2   5 -10 2581.08 205.810  20
   2  -5  -9 207.359 46.3430  39
   2  -5  -9 208.998 41.2796  34
   2   5  -9 170.411 39.9497  34
   2   5  -9 97.7597 41.2119  31
   2   5  -9 191.344 42.2917  33
   2  -5  -9 171.124 39.4701  33
   2   5  -9 258.624 138.909   4
   2  -5  -9 79.9035 81.6834   4
   2   5  -9 177.005 42.9187  41
   2   5  -9 180.494 45.9607  42
   2   5  -9 224.697 98.2983   2
  -2   5   9 218.525 47.7890  23
   2  -5  -9 87.0810 36.8876  15
   2   5  -9 154.694 45.2886  20
   2  -5  -9 140.553 57.7016  48
   2   5  -9 149.436 59.9570  48
  -2   5   9 223.360 44.6705   7
   2  -5  -8 41140.1 2092.79  48
   2   5  -8 46083.0 2116.40  48
   2   5  -8 42109.1 2049.22  41
   2   5  -8 40258.5 2057.77  42
   2   5  -8 39803.1 2353.20   4
   2  -5  -8 37779.2 2306.91   4
   2   5  -8 43163.2 2288.03   2
   2  -5  -7 2433.76 198.343  48
   2   5  -7 2760.36 213.502  48
   2   5  -7 2669.28 340.093   4
   2  -5  -7 2974.60 336.005   4
   2   5  -7 3233.29 317.548   2
   2  -5  -6 11279.2 612.907  48
   2   5  -6 12158.8 624.509  48
   2  -5  -6 10034.1 741.300   4
   2   5  -6 10740.0 773.893   4
   2   5  -6 11069.6 718.805   2
   2  -5  -5 4066.35 248.918  48
   2   5  -5 3845.37 249.137  48
   2   5  -5 3808.43 249.920   3
   2  -5  -5 4184.93 252.206   3
   2  -5  -5 3413.36 337.314   4
   2   5  -5 4097.23 364.968   4
   2   5  -5 3967.13 317.975   2
   2   5  -4 1098.50 160.594   4
   2  -5  -4 1279.03 173.938   4
   2   5  -4 1136.99 137.512   2
   2  -5  -3 2062.43 215.420   4
   2   5  -3 1825.84 198.894   4
   2   5  -3 1823.23 163.849   2
   2   5  -2 58895.7 2716.76  27
   2  -5  -2 56539.2 2755.65   4
   2  -5  -1 22242.5 1176.71  27
   2   5  -1 22162.0 1180.29  27
   2   5  -1 22469.9 1197.79   4
   2  -5  -1 23948.2 1210.54   4
   2  -5   0 572.186 95.1850  27
   2   5   0 425.920 83.1467  27
   2   5   0 693.923 98.4760   4
   2  -5   0 520.670 88.2452   4
   2   5   1 24.0184 29.9401  27
   2  -5   1 11.7775 26.8064  27
   2   5   2 1708.86 183.168  27
   2  -5   2 1773.76 185.233  27
   2   5   2 1549.09 174.405  49
   2   5   2 1630.58 175.347  50
   2   5   3 19125.6 1082.25  27
   2  -5   3 18655.4 1079.57  27
   2   5   3 19624.7 1082.78  49
   2   5   3 19892.8 1073.80  50
   2   5   4 73726.8 3667.03  27
   2  -5   4 71794.8 3664.30  27
   2   5   4 72823.5 3631.67  50
   2  -5   5 8194.75 580.720  27
   2   5   5 6738.36 552.808  27
   2   5   5 7947.82 524.359  50
   2   5   6 45134.8 2346.10  27
   2  -5   6 41111.6 2306.50  27
   2   5   6 42245.1 2212.13  50
   2  -5   7 9429.36 778.983  27
   2   5   7 11063.4 836.679  27
   2   5   7 11266.5 704.050  50
   2  -5   8 28.9515 34.1760  14
   2   5   8 40.0498 81.5633  27
   2   5   8 44.9441 30.6669  23
   2  -5   8 41.8457 38.5211   8
  -2   5  -8 70.0297 50.4915  51
   2   5   8 97.6448 74.1231  49
   2   5   8 176.686 67.3443  50
   2   5   8 137.535 41.2709  17
  -2   5  -8 110.380 35.1243  19
  -2   5  -8 53.9357 34.3334  20
   2  -5   9 43.2935 42.9321  14
  -2  -5  -9 149.023 46.3980  15
   2  -5   9 120.965 100.608  27
   2   5   9 45.0669 79.5703  27
   2   5   9 112.468 45.1510  23
  -2   5  -9 33.3086 67.9561   2
   2  -5   9 93.0045 54.4261   8
   2   5   9 173.511 51.1278   8
   2   5   9 85.4070 42.3720   6
   2   5   9 88.1402 47.7065  50
  -2   5  -9 108.421 58.3461  51
   2   5   9 177.285 102.153  49
   2   5   9 110.248 39.8454  17
  -2   5  -9 122.188 43.7793  20
   2  -5  10 167.967 61.4034  14
   2   5  10 182.029 52.8133  14
   2  -5  10 177.858 111.017  27
   2   5  10 116.594 49.8834  23
  -2   5 -10 146.410 49.1136  20
  -2   5 -10 223.905 114.101   2
   2   5  10 75.3554 76.9630  49
   2  -5  10 115.995 52.8813   8
   2   5  10 109.348 47.9136   8
   2   5  10 177.132 52.3686   6
   2   5  10 117.302 45.4754  17
   2   5  11 535.363 89.7001  14
   2   5  11 574.897 193.853  27
   2  -5  11 625.455 197.889  27
  -2   5 -11 488.478 91.0650  20
  -2   5 -11 744.826 195.046   2
  -2   5 -11 760.212 188.230   4
  -2  -5 -11 617.620 166.234   4
   2   5  11 583.254 170.275  49
   2   5  11 737.252 102.871   8
   2   5  11 754.096 108.195   6
   2  -5  11 610.523 113.049   8
   2   5  11 532.958 84.6003  17
  -2   5 -12 38373.9 2053.93   4
  -2  -5 -12 36320.4 2032.51   4
   2  -5  12 29201.1 2075.73  27
   2   5  12 30974.2 2121.57  27
   2  -5  12 34092.3 1795.97   8
   2   5  12 33241.9 1755.53   8
   2   5  12 34729.4 1769.29   6
  -2   5 -12 34889.2 1764.50  20
  -2  -5 -12 36825.9 1762.71  20
  -2   5 -12 35425.4 1760.34  19
   2   5  12 33598.5 1752.72  14
  -2   5 -12 33764.2 2078.42   2
   2   5  12 34169.9 2030.35  49
  -2  -5 -13 2417.44 340.282   4
  -2   5 -13 1922.99 315.004   4
   2   5  13 2285.04 193.845  14
   2  -5  13 1876.07 207.090   8
   2   5  13 2077.28 187.565   8
   2   5  13 2255.53 197.233   6
  -2   5 -13 2152.62 192.076  20
  -2  -5 -13 2247.91 188.522  20
  -2   5 -13 1905.63 179.866  19
   2  -5  13 1323.02 295.270  27
   2   5  13 1507.23 318.949  27
   2   5  13 1696.05 287.455  49
  -2   5 -13 2215.74 354.781   2
   2   5  14-9.93920 45.2240  14
   2  -5  14-27.8473 67.9388   8
   2   5  14-20.6124 41.9433   6
   2   5  14 12.5359 45.9866   5
   2  -5  14 25.9167 43.7269   5
  -2  -5 -14 9.17495 34.9279  20
  -2   5 -14 9.11364 38.2314  19
   2   5  15 138.305 50.0550  14
   2  -5  15 158.406 63.4546   8
   2   5  15 104.720 49.1354   5
   2  -5  15 156.325 57.0704   5
   2   5  15 162.963 48.6531   6
  -2   5 -15 59.9038 39.2365  19
  -2  -5 -15 100.050 40.3059  20
  -2  -5 -16 2422.85 175.776  20
  -2  -5 -16 2731.37 180.241  19
  -2   5 -16 2362.88 171.817  19
   2   5  16 2483.46 191.261   5
   2  -5  16 2753.29 202.959   5
   2   5  16 2435.97 182.356  14
   2  -5  16 2688.79 210.256   8
  -2  -5 -17 2526.11 154.315  20
   2  -5  17 2322.48 164.621   5
   2  -5  17 2747.82 183.764   8
   2  -6 -17 4231.07 220.602  31
   2  -6 -17 3416.08 210.311  10
  -2  -6  17 2847.62 199.577   8
  -2   6  17 4156.09 221.828  14
   2   6 -17 3624.89 213.189  43
   2  -6 -16 758.177 89.2775  31
  -2  -6  16 689.261 84.5645   8
   2   6 -16 722.964 75.7026  10
   2  -6 -16 796.649 82.5154  20
  -2   6  16 832.406 92.5195  14
   2   6 -16 792.360 80.5310  40
  -2   6  15 2120.75 164.899  14
   2   6 -15 1300.56 128.818  10
  -2  -6  15 1451.06 141.739   8
   2  -6 -15 1201.36 137.363  48
   2   6 -15 1171.78 134.612  48
   2  -6 -15 1587.55 134.907  20
   2   6 -15 1406.49 144.005   3
   2  -6 -15 1141.41 134.518   3
   2   6 -15 1485.76 135.054  40
   2  -6 -15 1853.88 157.124  31
   2  -6 -14 1874.49 187.501   3
   2   6 -14 1963.14 189.503   3
   2   6 -14 1636.32 177.920  48
   2  -6 -14 1755.92 185.682  48
   2  -6 -14 1894.35 167.328  20
   2  -6 -14 2078.16 150.678  42
   2   6 -14 2102.57 180.629  10
  -2  -6  14 2115.82 186.027   8
   2  -6 -13 581.810 88.6304  13
   2   6 -13 557.159 94.7689  10
  -2   6  13 583.071 86.7670  23
   2   6 -13 537.432 104.143  48
   2  -6 -13 472.279 100.708  48
   2   6 -13 595.165 108.351   3
   2  -6 -13 495.525 100.841   3
   2  -6 -13 586.197 89.2628  20
   2  -6 -13 662.217 83.0332  42
  -2  -6  13 674.747 105.962   8
   2   6 -12 1511.21 128.083  41
   2  -6 -12 1283.41 163.818  48
   2   6 -12 1368.49 165.909  48
   2  -6 -12 1474.13 144.919  13
   2   6 -12 1501.25 160.207  10
   2   6 -12 1692.22 181.595   3
   2  -6 -12 1253.10 164.965   3
   2   6 -12 1316.35 298.926   4
   2  -6 -12 1331.64 293.104   4
  -2   6  12 1539.98 143.842  23
   2   6 -12 1238.55 145.464  20
   2   6 -12 1635.70 286.156   2
  -2   6  12 1264.19 120.738   7
   2   6 -11 57.3223 50.5109   3
   2   6 -11-38.8134 68.4005   2
   2  -6 -11 56.2840 47.4850   3
   2   6 -11 7.14062 26.2013  41
   2   6 -11 21.5274 42.4181  20
   2   6 -11 19.1158 33.6916  31
   2  -6 -11 29.1295 39.5206  13
   2   6 -11 49.8514 71.7311   4
   2  -6 -11-48.9297 70.4050   4
  -2   6  11-8.64830 39.3547  23
   2  -6 -11 14.0500 42.8886  48
   2   6 -11 28.1223 47.4517  48
  -2   6  11 39.7801 35.6990   7
   2  -6 -10 3883.12 244.934  34
   2   6 -10 4102.78 447.671   2
   2   6 -10 4005.92 258.714  41
   2   6 -10 3851.19 281.473  20
   2   6 -10 3895.17 277.983  31
   2  -6 -10 3788.27 272.025  15
   2  -6 -10 3023.36 442.369   4
   2   6 -10 3424.14 471.436   4
   2   6 -10 4275.58 319.283   3
   2  -6 -10 3988.82 306.994   3
  -2   6  10 4303.95 272.678  23
   2  -6 -10 3766.72 300.844  48
   2   6 -10 3945.60 311.409  48
  -2   6  10 4239.16 255.159   7
   2  -6  -9 3082.26 194.699  34
   2   6  -9 3044.42 196.956  34
   2  -6  -9 2825.34 190.781  33
   2   6  -9 3785.18 396.773   2
   2   6  -9 2921.73 214.538  42
   2  -6  -9 3242.90 209.143  39
   2   6  -9 3085.54 207.992  41
   2   6  -9 2782.38 221.403  20
   2   6  -9 2829.29 221.073  31
   2  -6  -9 2943.30 218.797  15
  -2   6   9 2901.17 210.721  23
  -2   6   9 3277.26 204.935   7
   2  -6  -9 2857.06 240.427  48
   2   6  -9 2838.60 247.165  48
   2  -6  -9 2021.25 342.899   4
   2   6  -9 2949.92 413.987   4
   2  -6  -8 17542.9 918.796  15
   2   6  -8 16426.9 919.761  20
   2   6  -8 18374.2 1119.95   2
  -2   6   8 17878.7 910.627  23
   2  -6  -8 14230.2 1106.72   4
   2   6  -8 18056.2 1196.86   4
  -2   6   8 18760.3 897.865   7
   2   6  -8 17255.1 904.797  41
   2   6  -8 17332.6 914.341  42
   2  -6  -8 16810.8 941.118  48
   2   6  -8 19601.9 965.341  48
   2  -6  -8 17997.2 887.948  34
   2  -6  -8 17460.6 887.433  33
   2   6  -7 46.9649 53.5658   2
   2  -6  -7 85.2379 38.0029   3
   2   6  -7 191.159 102.579   4
   2  -6  -7 28.9148 58.9665   4
   2  -6  -7 92.9591 42.3024  48
   2   6  -7 101.244 46.0420  48
   2   6  -6 4178.89 351.112   2
   2   6  -6 3932.44 258.596   3
   2  -6  -6 3712.49 249.154   3
   2   6  -6 4087.00 392.240   4
   2  -6  -6 2884.02 333.688   4
   2  -6  -6 3716.24 248.085  48
   2   6  -6 3878.68 255.672  48
   2   6  -5 16073.7 893.779   2
   2   6  -5 15752.8 948.762   4
   2   6  -5 15747.4 796.151   3
   2  -6  -5 16262.6 794.569   3
   2  -6  -5 15296.9 936.650   4
   2   6  -5 13896.3 932.573  51
   2  -6  -5 14564.8 787.838  48
   2   6  -5 14326.6 787.516  48
   2   6  -4 945.642 127.308   2
   2  -6  -4 1074.67 167.225   4
   2   6  -4 904.072 149.943   4
   2   6  -4 714.890 145.119  51
   2   6  -3 60.8971 43.8787   4
   2  -6  -3 82.4206 55.6775   4
   2   6  -3 18.6127 46.4500  51
   2   6  -2 205.583 60.8852   4
   2  -6  -2 260.360 70.5517   4
   2   6  -1 3899.77 269.389  27
   2  -6  -1 3839.25 265.766  27
   2   6  -1 3552.77 277.778   4
   2  -6  -1 3973.60 291.151   4
   2   6   0 48.7518 29.8029  27
   2  -6   0 29.0015 24.1443  27
   2  -6   0 30.4950 27.4085   4
   2   6   0 29.7891 24.7972   4
   2  -6   1 169.298 51.8683  27
   2   6   1 137.039 52.4694  27
   2   6   2 3950.27 317.668  49
   2   6   2 3743.60 299.116  27
   2  -6   2 3621.09 293.000  27
   2   6   3 1887.61 214.518  49
   2   6   3 1870.17 212.422  50
   2   6   3 2200.73 221.731  27
   2  -6   3 1971.79 212.018  27
   2   6   4 5496.88 419.443  49
   2   6   4 5098.27 396.135  50
   2   6   4 4833.05 402.847  27
   2  -6   4 4609.45 393.665  27
   2   6   5 35518.5 2020.82  49
   2   6   5 38363.9 1999.72  50
   2   6   5 39109.4 2044.73  27
   2  -6   5 37559.7 2029.69  27
   2   6   6 3632.86 330.923  50
   2   6   6 3643.21 379.472  27
   2  -6   6 3181.39 354.119  27
   2   6   7 11715.5 758.819  50
   2  -6   7 11271.1 837.922  27
   2   6   7 12584.8 883.993  27
   2   6   8 2320.05 181.239  45
   2   6   8 2468.86 329.382  49
  -2   6  -8 2578.82 265.661  51
   2   6   8 2384.97 262.401  50
  -2  -6  -8 2793.72 194.285  15
   2   6   8 2276.01 347.342  27
   2  -6   8 1619.38 288.228  27
   2  -6   8 2598.30 219.373   8
   2   6   8 2638.10 192.734  17
   2   6   8 2562.88 190.362  23
  -2   6  -8 2210.61 187.995  20
  -2   6  -8 2284.79 187.429  19
  -2   6  -9 18867.8 1065.09  51
   2   6   9 19610.8 1239.49  49
   2   6   9 17099.5 1048.91  50
  -2  -6  -9 18466.4 950.127  15
   2  -6   9 14804.0 1188.81  27
   2   6   9 17373.4 1263.41  27
   2  -6   9 17443.4 982.289   8
  -2   6  -9 16550.2 947.522  20
   2   6   9 18362.5 951.580  17
  -2   6  -9 18940.8 1201.57   2
   2   6   9 18497.4 951.578  23
   2   6   9 18822.5 965.864   6
   2   6  10 2168.48 336.688  49
   2   6  10 2501.80 192.882  14
   2   6  10 2860.09 415.487  27
   2  -6  10 1688.43 318.517  27
   2  -6  10 2121.22 213.286   8
   2   6  10 2296.51 193.419   8
  -2   6 -10 1932.57 187.049  20
  -2  -6 -10 2192.95 189.054  15
   2   6  10 2245.55 190.342  17
  -2   6 -10 2378.37 346.573   2
  -2   6 -10 3167.87 357.604   4
  -2  -6 -10 2963.47 348.739   4
   2   6  10 2454.70 205.114   6
   2   6  10 2083.77 188.174  23
   2   6  11 3349.60 261.313   6
  -2   6 -11 3854.25 413.962   4
  -2   6 -11 2925.63 248.793  20
  -2  -6 -11 4198.86 434.094   4
   2   6  11 3322.93 246.511  14
   2   6  11 3795.65 501.322  27
   2  -6  11 2584.14 411.395  27
   2   6  11 3193.43 250.591  23
   2   6  11 3426.02 254.791   8
   2  -6  11 3297.74 282.220   8
   2   6  11 3242.81 243.634  17
   2   6  11 3576.95 436.892  49
  -2   6 -11 3699.94 447.917   2
  -2   6 -12 1844.04 321.290   2
  -2   6 -12 1332.30 250.043   4
  -2  -6 -12 1427.64 255.863   4
   2   6  12 1374.00 147.936  14
  -2   6 -12 1640.80 163.227  20
  -2  -6 -12 1386.26 149.132  20
  -2   6 -12 1550.51 156.652  19
   2   6  12 1339.68 148.707   8
   2  -6  12 1388.56 176.398   8
   2  -6  12 1096.48 262.855  27
   2   6  12 1365.97 296.087  27
   2   6  12 1717.65 171.467   6
   2   6  12 1578.48 281.815  49
   2  -6  13 10216.0 655.247   8
  -2  -6 -13 11814.0 625.084  20
  -2   6 -13 9904.69 610.339  19
   2   6  13 11231.7 654.229   5
   2  -6  13 11565.2 658.022   5
   2   6  13 10741.5 629.499   6
   2   6  13 10365.2 613.775  14
  -2  -6 -14 764.684 101.417  20
  -2   6 -14 862.549 106.539  19
   2   6  14 929.090 111.788  14
   2  -6  14 882.625 134.591   8
   2   6  14 988.273 119.324   6
   2   6  14 930.349 127.568   5
   2  -6  14 913.218 125.088   5
   2  -6  15 1992.71 187.660   8
  -2  -6 -15 2022.14 158.271  20
  -2   6 -15 1816.19 151.781  19
   2   6  15 1925.33 170.718   5
   2  -6  15 2126.93 184.570   5
   2   6  15 1901.07 160.461   6
   2   6  15 1513.01 132.916  38
   2   6  15 1944.03 160.310  14
  -2  -6 -16 479.458 61.9212  20
  -2   6 -16 452.483 60.0259  19
   2  -6  16 485.157 82.4988   8
   2  -6  16 386.183 67.6587   5
  -2  -6 -17 159.319 26.9679  20
   2  -6  17 119.637 36.5192   8
   2   7 -17 49.0093 18.9843  43
   2  -7 -17 65.9383 25.6766  31
  -2   7  17 31.3703 23.7129  14
  -2  -7  16 21.6288 28.0517   8
  -2   7  16-6.42233 33.3181  14
   2   7 -16 49.4180 34.4236  43
   2   7 -16-8.84044 20.1122  40
   2  -7 -16-10.0363 27.0160  20
   2  -7 -16-6.44847 29.3408  31
   2  -7 -15 3238.16 224.302  31
   2   7 -15 2548.39 196.666  10
  -2  -7  15 2842.21 210.517   8
   2   7 -15 3182.87 210.938  40
  -2   7  15 2970.74 194.042   6
  -2   7  15 3356.40 219.161   8
   2  -7 -15 2566.31 213.091  48
   2  -7 -15 2154.62 199.225   3
   2  -7 -15 2933.57 205.567  20
  -2   7  15 3990.81 239.879  14
   2  -7 -14 5740.85 308.381  42
   2   7 -14 5931.14 347.429  40
   2  -7 -14 5805.47 339.449  20
   2  -7 -14 4475.85 341.595  48
   2   7 -14 4645.30 341.887  48
   2   7 -14 4948.18 347.276   3
   2  -7 -14 4517.77 342.364   3
   2   7 -14 5236.34 334.533  10
  -2  -7  14 4953.51 337.350   8
   2  -7 -13 9.67424 35.4955  20
   2   7 -13 83.6836 46.3956  10
  -2   7  13-8.72369 30.7542  23
   2  -7 -13-13.0404 45.9656  48
   2   7 -13-12.5183 40.2819  48
   2  -7 -13 26.9622 28.9243  13
  -2  -7  13 21.2090 47.0344   8
   2   7 -13 25.1322 38.3615   3
   2  -7 -13 12.7710 43.1001   3
   2  -7 -13 42.2544 31.2398  42
   2   7 -12 48.6959 85.9319   4
   2  -7 -12 97.7705 99.5763   4
   2   7 -12 67.7013 43.1917  10
  -2   7  12 137.419 46.8228  23
   2   7 -12 66.9884 52.9860  48
   2  -7 -12 68.5813 48.5530  48
   2  -7 -12 107.571 46.8858  13
   2   7 -12 81.0861 53.4440   3
   2  -7 -12 108.566 58.7526   3
   2   7 -12 116.307 88.3158   2
  -2  -7  12 144.129 57.6940   8
  -2   7  12 96.8391 43.6173   7
   2   7 -11 810.994 94.9389  41
   2  -7 -11 892.539 129.130  48
   2   7 -11 715.576 119.841  48
   2  -7 -11 994.272 117.291  15
   2  -7 -11 1023.02 119.070  13
   2   7 -11 875.247 240.855   4
   2  -7 -11 525.540 186.544   4
   2   7 -11 854.123 117.482  10
   2   7 -11 919.332 130.828   3
   2  -7 -11 726.476 120.247   3
   2   7 -11 1065.98 223.000   2
  -2   7  11 974.561 112.592  23
  -2   7  11 910.996 97.6155   7
   2  -7 -10 79.9429 31.8314  39
   2  -7 -10 27.3724 24.3306  34
   2   7 -10 10.4724 41.2969  20
   2  -7 -10-25.2553 42.6404  48
   2   7 -10 90.6382 49.3179  48
   2  -7 -10 9.34178 36.8453  15
   2   7 -10 46.1721 105.055   4
   2  -7 -10 88.3560 89.9092   4
   2   7 -10 76.6770 47.3097  10
   2   7 -10 26.3875 48.4257   3
   2  -7 -10-25.2621 36.3833   3
   2   7 -10 71.4210 62.9500   2
   2   7 -10 109.197 37.8000  41
  -2   7  10 127.942 43.4194  23
  -2   7  10 26.2990 29.9578   7
   2  -7  -9 1940.68 143.642  34
   2   7  -9 2035.78 182.450  20
   2  -7  -9 1994.26 187.384  48
   2   7  -9 2202.00 198.477  48
   2  -7  -9 2158.16 175.595  15
   2   7  -9 2188.16 200.574   3
   2  -7  -9 1679.88 177.766   3
   2   7  -9 2392.76 362.689   4
   2  -7  -9 1462.43 275.013   4
   2   7  -9 1965.81 184.179  10
   2   7  -9 1828.63 282.213   2
   2  -7  -9 2324.46 163.021  39
   2   7  -9 1932.50 157.752  41
  -2   7   9 2157.92 169.052  23
  -2   7   9 2078.99 154.520   7
   2   7  -8 5645.72 336.365  34
   2  -7  -8 5741.72 334.665  33
   2  -7  -8 6234.91 338.339  34
   2  -7  -8 5638.41 363.521  15
   2  -7  -8 5574.14 380.597  48
   2   7  -8 6735.23 402.096  48
   2   7  -8 6504.29 389.195  10
  -2   7   8 6814.66 355.049   7
   2   7  -8 6071.18 378.598  20
   2   7  -8 6279.99 525.746   2
  -2   7   8 6459.25 367.571  23
   2   7  -8 6229.13 399.003   3
   2  -7  -8 6231.10 390.475   3
   2  -7  -8 4645.07 511.156   4
   2   7  -8 6337.69 591.165   4
   2  -7  -8 6105.95 355.618  39
   2   7  -8 6234.60 359.242  41
   2   7  -7 3098.92 210.273  41
   2   7  -7 3077.06 215.807  42
   2   7  -7 3574.18 246.554   3
   2  -7  -7 3377.97 237.187   3
   2   7  -7 3350.79 386.203   4
   2  -7  -7 2450.83 326.710   4
   2  -7  -7 3472.59 230.872  21
   2   7  -7 2879.69 320.918   2
   2  -7  -7 3082.55 231.116  48
   2   7  -7 3658.66 245.747  48
   2   7  -6 822.901 99.8585   3
   2  -7  -6 924.931 100.502   3
   2  -7  -6 1019.09 181.439   4
   2   7  -6 694.504 157.825   4
   2   7  -6 1345.77 182.578   2
   2   7  -6 1188.36 206.443  51
   2  -7  -6 897.281 100.000  48
   2   7  -6 1073.60 107.492  48
   2   7  -5 419.278 110.610   4
   2  -7  -5 576.693 130.143   4
   2  -7  -5 512.661 70.6731   3
   2   7  -5 522.232 68.5403   3
   2   7  -5 570.112 112.133   2
   2   7  -5 448.918 128.534  51
   2  -7  -5 544.822 69.2475  48
   2   7  -5 593.423 72.2498  48
   2   7  -4 472.978 104.594   4
   2  -7  -4 463.738 109.155   4
   2   7  -4 216.136 99.3604  51
   2   7  -3 1626.48 183.616   4
   2  -7  -3 1471.61 183.191   4
   2   7  -3 1406.31 200.954  51
   2   7  -2 56545.5 2832.27   4
   2  -7  -2 57048.1 2843.40   4
   2  -7  -1 7336.32 458.552   4
   2   7  -1 7045.55 452.343   4
   2   7  -1 7505.85 508.396  51
   2   7  -1 7093.54 397.953   1
   2   7  -1 8270.47 448.574  27
   2   7   0 2496.45 235.590  50
   2   7   0 2382.42 161.788   1
   2   7   0 2669.38 202.012  27
   2  -7   0 2475.42 194.691  27
   2   7   1 2786.22 256.046  50
   2   7   1 2542.92 169.435   1
   2  -7   1 2694.85 218.451  27
   2   7   1 2609.96 216.461  27
   2   7   2 5523.54 399.397  49
   2   7   2 4875.31 352.066  27
   2  -7   2 4443.78 341.428  27
   2   7   3 865.465 135.085  27
   2  -7   3 736.024 125.397  27
   2   7   3 947.117 153.871  49
   2   7   3 1097.89 159.687  50
   2   7   4 5386.06 442.267  49
   2   7   4 5673.11 441.532  50
   2  -7   4 5178.07 420.615  27
   2   7   4 5413.55 425.535  27
   2   7   5 5675.80 487.403  49
   2   7   5 6224.23 479.364  50
   2   7   5 5820.02 475.045  27
   2  -7   5 5663.34 468.666  27
   2   7   6 3186.70 346.168  49
   2   7   6 2676.38 290.099  50
   2   7   6 2386.21 303.840  27
   2  -7   6 2686.49 316.700  27
   2   7   7 336.276 125.335  27
   2  -7   7 661.335 167.958  27
   2   7   7 446.074 65.9238  23
   2  -7   7 540.817 89.7652   8
  -2   7  -7 423.360 69.8702  19
   2   7   7 418.827 115.679  50
   2   7   7 517.272 72.6072  17
   2   7   8 7197.47 425.388  17
   2   7   8 7204.99 420.994  45
   2   7   8 7822.35 679.356  27
   2  -7   8 6852.93 626.007  27
   2   7   8 7264.96 422.633  23
  -2   7  -8 7370.69 541.501  51
   2   7   8 7547.34 559.058  50
  -2  -7  -8 7157.52 424.412  15
  -2   7  -8 7577.08 435.705  19
  -2   7  -8 6644.15 427.767  20
   2  -7   8 6847.74 455.366   8
   2   7   9 25538.0 1282.91  17
   2   7   9 25500.5 1270.34  45
  -2  -7  -9 24963.4 1279.29  15
   2  -7   9 21855.0 1531.77  27
   2   7   9 24383.2 1602.30  27
   2   7   9 26124.3 1281.60  23
  -2   7  -9 26233.6 1420.74  51
   2   7   9 24885.8 1568.90  49
   2   7   9 23028.9 1399.03  50
   2  -7   9 24120.7 1316.47   8
  -2   7  -9 23425.2 1281.09  20
  -2   7 -10-30.8780 54.4139   4
  -2  -7 -10-30.8932 54.4408   4
  -2  -7 -10 9.67708 27.8478  15
   2   7  10 17.8780 32.7916  14
   2   7  10-48.5981 69.9253  27
   2  -7  10 44.1112 77.7338  27
   2   7  10-19.6242 38.6641  23
   2   7  10 22.0103 44.7875  50
  -2   7 -10-23.8297 34.2874  51
   2   7  10 42.4005 74.7192  49
   2   7  10-9.78404 31.4789  17
   2  -7  10 41.7590 52.9900   8
   2   7  10 54.5406 41.5255   6
  -2   7 -10 40.8464 58.7719   2
  -2   7 -10-10.6201 51.8197  20
  -2   7 -11 33.2926 75.7436   4
  -2  -7 -11 66.1554 67.3104   4
   2   7  11 37.7531 38.4153  14
   2   7  11-50.8995 73.2390  27
   2  -7  11 47.1526 67.8480  27
   2   7  11 10.4691 39.8585  23
   2   7  11-42.9532 61.8060  49
  -2   7 -11-43.6815 88.8867   2
   2   7  11 9.83869 30.0361  17
   2  -7  11 59.3030 47.7035   8
   2   7  11 11.4847 35.0593   6
  -2   7 -12 10414.2 827.007   4
  -2  -7 -12 10349.9 824.370   4
   2   7  12 10460.7 612.583  14
   2  -7  12 11418.4 675.955   8
  -2   7 -12 10929.0 628.675  19
   2   7  12 9516.56 905.772  27
   2  -7  12 9555.07 893.752  27
   2   7  12 11110.1 885.456  49
   2   7  12 11856.2 663.639   5
   2   7  12 11150.9 638.643   6
   2  -7  12 10346.6 645.951   5
  -2   7 -12 12123.3 938.143   2
   2   7  13 793.825 107.877  14
   2  -7  13 886.600 141.629   8
   2   7  13 884.192 122.775   6
   2  -7  13 934.694 131.985   5
   2   7  13 1087.23 135.891   5
  -2  -7 -13 937.331 116.711  20
  -2   7 -13 1103.31 125.225  19
   2  -7  14 12995.7 730.558   8
  -2  -7 -14 12513.1 678.752  20
  -2   7 -14 12317.6 677.082  19
   2   7  14 11873.3 672.646  14
   2  -7  14 11422.5 696.504   5
   2   7  14 12988.3 694.897   6
   2  -7  15 490.471 94.3150   8
   2  -7  15 664.501 94.7209   5
   2   7  15 756.013 92.5198   6
  -2  -7 -15 534.615 77.7428  20
  -2   7 -15 645.567 82.5526  19
   2   7  15 546.108 77.7879  14
   2   7  15 566.472 70.1909  38
  -2   7 -16 2138.74 150.393  19
  -2  -7 -16 2424.34 157.029  20
   2  -7  16 2401.82 182.953   8
   2  -7  16 2039.60 157.168   5
   2  -7  17 2366.24 155.102   8
  -2   8  17 504.022 49.7156  14
   2  -8 -17 461.038 48.3938  31
   2   8 -16 3956.99 231.906  43
  -2   8  16 4467.05 240.858  14
   2  -8 -15 3102.48 211.300  20
  -2   8  15 3093.93 204.032   6
   2   8 -15 2856.95 205.450  40
   2   8 -15 3427.07 230.490  43
  -2  -8  15 2831.87 209.668   8
   2   8 -14 67.7732 36.8396  10
   2  -8 -14 69.9793 42.0212  48
  -2  -8  14 8.62091 36.2618   8
   2  -8 -14 37.5539 34.5429   3
   2   8 -14 92.5313 42.0121  40
   2  -8 -14 78.0547 33.9668  13
   2  -8 -14 65.4360 37.3120  20
   2  -8 -13 75.7939 46.2845  20
   2   8 -13 103.827 49.0200  10
  -2   8  13 61.3130 42.7992  23
   2   8 -13 11.2693 42.9611   3
   2  -8 -13 102.789 50.7015   3
   2  -8 -13 79.0877 43.8591  13
   2   8 -13 40.4954 39.9576  40
   2  -8 -13 13.3993 23.7224  42
   2  -8 -13 35.5622 40.0652  48
  -2  -8  13 78.6831 46.9910   8
  -2   8  12 4858.58 301.851   7
   2   8 -12 4830.75 331.412  10
  -2  -8  12 5192.03 336.475   8
  -2   8  12 5308.92 328.786  23
   2  -8 -12 5240.17 331.356  13
   2   8 -12 4417.75 488.114   2
   2   8 -12 4916.67 308.677  29
   2   8 -12 4146.17 521.516   4
   2  -8 -12 4155.04 333.369   3
   2   8 -12 4913.33 348.381   3
   2   8 -12 4765.93 344.453  48
   2  -8 -12 4431.35 341.272  48
   2   8 -11 629.152 108.877   3
   2  -8 -11 618.371 104.799   3
   2   8 -11 596.604 171.891   2
   2   8 -11 527.025 93.5322  10
  -2   8  11 580.843 90.1150  23
   2   8 -11 553.072 183.698   4
   2  -8 -11 593.529 187.844   4
   2  -8 -11 631.247 97.4236  15
   2  -8 -11 567.259 90.5360  13
  -2  -8  11 570.759 94.9257   8
  -2   8  11 661.167 82.4799   7
   2  -8 -11 449.747 94.6890  48
   2   8 -11 571.326 100.527  48
   2   8 -10 232.600 60.2689  41
   2  -8 -10 168.546 60.6483   3
   2   8 -10 300.246 84.8867   3
   2   8 -10 140.750 88.1333   2
   2  -8 -10 173.924 58.8217  15
   2  -8 -10 42.9141 76.1345   4
   2   8 -10 133.607 120.206   4
   2   8 -10 139.910 59.6197  10
  -2   8  10 180.350 53.4337  23
   2   8 -10 246.912 72.6903  48
   2  -8 -10 158.158 60.0113  48
  -2  -8  10 454.895 90.4203   8
  -2   8  10 164.644 46.6073   7
   2   8  -9 7.26124 27.6568  41
   2   8  -9 58.0891 45.7882   3
   2  -8  -9 32.9192 35.3157   3
   2   8  -9 32.0621 56.5076   2
   2  -8  -9 24.7732 21.4056  34
   2  -8  -9 27.0847 30.4780  15
   2   8  -9 122.822 93.1450   4
   2  -8  -9 38.9130 55.9971   4
   2   8  -9-10.1662 32.7207  10
  -2   8   9 8.41539 25.7015  23
  -2   8   9 19.0462 30.9907   7
   2  -8  -9 6.54205 23.0744  39
   2   8  -9 11.4340 32.9158  48
   2  -8  -9 44.2614 37.3496  48
  -2   8   8 6091.76 341.016  16
   2  -8  -8 5698.36 363.401  15
   2  -8  -8 5194.21 368.291  48
   2   8  -8 6214.18 385.530  48
   2   8  -8 5441.33 368.414  10
   2   8  -8 5642.07 507.820   2
  -2   8   8 6112.72 344.348   7
  -2   8   8 6243.18 364.543  23
   2  -8  -8 6786.98 384.972  21
   2   8  -8 6147.93 387.544   3
   2  -8  -8 5611.68 373.486   3
   2   8  -8 4909.27 529.347   4
   2  -8  -8 5320.59 530.522   4
   2  -8  -8 6329.26 352.719  39
   2   8  -8 5680.85 350.062  41
  -2   8   7 334.014 59.8861  23
   2  -8  -7 323.676 62.4311  48
   2   8  -7 335.920 64.6183  48
   2  -8  -7 382.837 67.5515  21
   2   8  -7 250.933 111.866   4
   2  -8  -7 208.834 102.113   4
   2   8  -7 351.402 57.8767  41
   2  -8  -7 501.139 75.7922   3
   2   8  -7 401.490 74.0534   3
   2   8  -7 565.383 133.442   2
   2   8  -6 1486.13 201.737   2
   2  -8  -6 1120.01 194.092   4
   2   8  -6 1421.07 220.020   4
   2   8  -6 1485.17 130.357   3
   2  -8  -6 1283.72 122.667   3
   2   8  -6 1306.19 125.407  48
   2   8  -6 1358.91 235.910  51
   2  -8  -6 1239.41 121.168  48
   2   8  -5 515.162 109.098   2
  -2   8   5 565.624 68.1376   1
   2   8  -5 586.462 130.048   4
   2  -8  -5 563.140 126.601   4
   2   8  -5 700.412 77.8245   3
   2   8  -5 567.695 71.6357  48
   2   8  -5 654.997 159.907  51
  -2   8   4 4183.57 245.857   1
   2  -8  -4 3841.73 345.974   4
   2   8  -4 4194.93 348.073   4
   2   8  -4 4167.41 402.681  51
   2   8  -3 4389.60 334.512   4
   2  -8  -3 4347.85 341.482   4
   2   8  -2 77.3621 39.1178   4
   2  -8  -2 126.568 48.4021   4
   2   8  -2 21.2455 48.4682  51
   2   8  -1 5699.43 308.992   1
   2   8  -1 4782.18 402.803  51
   2  -8  -1 5184.49 344.010   4
   2   8  -1 4935.87 336.700   4
   2  -8   0 721.968 86.5436  27
   2   8   0 554.545 67.1668   1
   2   8   0 591.993 112.330  50
   2   8   0 519.862 76.5147  27
   2   8   1 3539.01 220.696   1
   2   8   1 3177.37 246.066  27
   2  -8   1 3483.60 246.789  27
   2   8   1 3954.44 327.910  50
   2   8   2 11307.8 581.955   1
   2   8   2 11925.8 715.440  49
   2   8   2 10178.2 632.049  27
   2  -8   2 10365.3 629.751  27
   2   8   3 605.457 128.117  49
   2   8   3 539.997 104.741  27
   2  -8   3 470.402 95.5085  27
   2   8   4 1338.86 202.362  49
   2   8   4 1399.17 205.177  50
   2  -8   4 1035.33 159.836  27
   2   8   4 1172.95 171.935  27
   2   8   5 11882.9 771.937  49
   2   8   5 10908.8 738.139  50
   2  -8   5 9805.90 706.285  27
   2   8   5 9926.50 706.870  27
   2   8   6 5166.61 301.225  30
   2   8   6 4740.63 302.969  17
  -2   8  -6 4906.55 312.591  19
   2   8   6 5044.62 476.967  49
   2   8   6 5506.30 459.344  50
   2  -8   6 4884.75 448.749  27
   2   8   6 4995.62 457.108  27
   2   8   7 53.6182 31.4011  30
   2  -8   7 93.6295 77.8412  27
   2   8   7 131.573 74.8966  27
   2   8   7 109.437 36.2917  23
  -2   8  -7 75.3638 34.2183  19
   2   8   7 60.8971 33.0031  17
   2   8   7 88.0135 35.6183  45
   2  -8   7 67.2143 42.7574   8
  -2   8  -7 67.7234 46.0392  51
   2   8   7-35.1101 61.9488  49
   2   8   7 131.479 75.7346  50
  -2  -8  -8 11390.5 617.274  15
  -2   8  -8 13024.8 778.337  51
   2   8   8 10987.5 862.875  49
   2   8   8 11111.0 771.717  50
   2  -8   8 8627.53 785.752  27
   2   8   8 9648.39 822.534  27
   2  -8   8 10522.7 645.699   8
   2   8   8 11341.1 614.350  45
  -2   8  -8 11026.2 621.431  19
   2   8   8 10452.2 604.097  23
   2   8   8 11639.3 618.026  17
  -2  -8  -9 269.830 64.6150  15
  -2   8  -9 443.025 127.256   4
  -2  -8  -9 770.258 164.181   4
   2   8   9 432.298 153.413  27
   2  -8   9 435.677 157.096  27
   2   8   9 427.102 74.0597  23
   2   8   9 290.285 64.9968  17
   2   8   9 465.639 72.2391  45
   2  -8   9 390.356 93.6031   8
   2   8   9 331.365 108.421  50
  -2   8  -9 394.190 116.259  51
   2   8  10 4682.19 317.369  17
  -2   8 -10 4013.79 489.080   2
  -2   8 -10 5052.10 478.795   4
  -2  -8 -10 5260.11 474.530   4
   2  -8  10 4144.59 503.083  27
   2   8  10 4226.26 528.316  27
   2   8  10 4620.61 315.226  23
   2   8  10 4928.99 331.077   6
   2   8  10 4611.89 338.792   5
  -2  -8 -10 5257.95 327.842  15
   2   8  10 4854.09 309.946  14
   2  -8  10 4367.49 346.381   8
  -2   8 -10 4110.37 406.801  51
   2   8  10 3681.94 387.462  50
  -2  -8 -11 256.086 66.3221  15
   2   8  11 412.027 74.0142  14
  -2   8 -11 354.960 123.942   4
   2   8  11 341.342 157.751  27
   2   8  11 352.742 77.1593  23
   2   8  11 623.269 181.926  49
   2   8  11 402.984 76.4174  17
   2  -8  11 377.973 96.2422   8
   2   8  11 219.550 73.8291   5
   2  -8  11 239.823 75.5883   5
   2   8  11 601.872 96.3595   6
  -2   8 -11 403.946 152.345   2
   2   8  12 4911.97 341.852   6
   2   8  12 5005.13 352.126   5
   2  -8  12 4786.25 348.549   5
   2   8  12 3926.33 516.175  27
   2  -8  12 5560.48 382.046   8
  -2   8 -12 4141.80 466.009   4
   2   8  12 4960.34 539.757  49
   2   8  12 4758.46 317.864  14
   2   8  12 4708.87 318.361  17
  -2   8 -12 4856.29 331.964  19
  -2   8 -12 5450.80 584.548   2
   2   8  13 1758.58 159.258  14
   2  -8  13 1890.63 199.779   8
  -2   8 -13 1814.73 167.625  19
  -2  -8 -13 1974.48 171.558  20
   2   8  13 1626.26 168.735   6
   2  -8  13 1646.74 175.003   5
   2   8  14 10106.1 609.340  14
   2  -8  14 11982.3 673.792   8
  -2   8 -14 11385.2 625.184  19
  -2  -8 -14 12142.7 628.012  20
   2   8  14 11864.7 640.000   6
   2  -8  14 10746.5 636.513   5
   2  -8  15 981.211 121.582   8
  -2   8 -15 903.345 93.8066  19
  -2  -8 -15 1008.01 97.8239  20
   2   8  15 1002.42 105.492   6
   2  -8  15 816.696 97.2471   5
   2   8  15 819.999 86.3972  38
   2  -8  16 5708.94 343.725   8
  -2   8 -16 5531.96 314.236  19
  -2  -8 -16 5918.40 316.543  20
   2   9 -16 1098.88 94.2034  43
  -2   9  15 9970.73 518.545   6
   2  -9 -15 9014.49 530.651  31
   2  -9 -15 9704.69 521.528  20
   2   9 -15 10057.3 538.673  43
   2   9 -15 9511.87 514.913  40
   2  -9 -14 53.9025 36.0906  20
   2   9 -14 85.2015 44.2916  43
   2   9 -14 53.0969 33.8405  40
   2  -9 -14 78.3805 34.7269  13
  -2  -9  14 147.003 45.0200   8
   2   9 -13 525.900 81.0746  10
   2  -9 -13 778.809 100.367  20
   2  -9 -13 596.430 77.0933  42
   2   9 -13 693.050 99.0580  40
   2  -9 -13 667.011 91.2589  13
  -2  -9  13 606.071 90.9251   8
  -2   9  13 799.662 98.9250  23
   2   9 -12-9.54630 30.7150  10
  -2   9  12 9.47499 37.3367  23
   2  -9 -12-10.9702 37.0189   3
   2   9 -12-10.7691 43.8278  40
   2  -9 -12 29.0975 39.4733  13
   2  -9 -12 11.5098 38.8397  48
  -2  -9  12 38.8166 41.8892   8
  -2   9  12 35.5347 33.1364   7
  -2   9  11 1301.20 121.444   7
   2   9 -11 1464.53 153.010  40
   2   9 -11 1065.42 115.785  29
  -2  -9  11 1184.19 133.066   8
   2   9 -11 1291.44 138.266  10
  -2   9  11 1279.23 134.551  23
   2  -9 -11 812.972 121.112   3
   2   9 -11 1409.95 253.010   2
   2  -9 -11 1367.83 141.522  15
   2  -9 -11 1425.18 143.709  13
   2  -9 -11 1080.74 135.876  48
   2   9 -11 1042.02 134.089  48
   2   9 -11 1047.67 134.689   3
  -2   9  10 2766.28 182.965   7
   2   9 -10 2372.93 205.944  40
   2   9 -10 2189.62 316.600   2
   2   9 -10 2347.09 198.908  10
  -2   9  10 2412.52 193.192  23
   2  -9 -10 2473.10 200.696  15
   2   9 -10 1956.18 178.973  29
   2   9 -10 2048.64 330.400   4
   2   9 -10 1954.04 194.904   3
   2  -9 -10 2138.10 198.027   3
   2   9 -10 2277.07 203.158  48
   2  -9 -10 1953.11 193.432  48
   2  -9  -9 625.412 92.0102  15
   2   9  -9 659.700 182.738   4
   2   9  -9 538.303 88.6493  10
  -2   9   9 564.745 84.5357  23
   2   9  -9 505.036 90.4880  48
   2  -9  -9 531.601 89.6100  48
   2  -9  -9 405.111 83.8128   3
   2   9  -9 450.534 137.413   2
   2   9  -9 487.026 89.7462   3
  -2   9   9 666.319 80.5908   7
  -2   9   8 544.607 71.6623  16
   2   9  -8 487.423 135.678   2
   2   9  -8 426.737 79.8764   3
  -2   9   8 478.545 72.6901   1
   2   9  -8 525.125 88.2119  40
   2  -9  -8 528.155 69.4572  39
   2   9  -8 458.020 69.8963  41
   2   9  -8 415.733 76.5501  48
   2  -9  -8 410.216 75.6281  48
   2  -9  -8 579.850 83.2474  15
   2   9  -8 522.865 160.291   4
   2  -9  -8 603.867 161.768   4
   2   9  -8 419.541 75.8731  10
   2  -9  -8 540.629 86.5435  21
  -2   9   8 560.760 80.9727  23
  -2   9   8 471.206 67.3125   7
   2   9  -7 12602.3 917.218   4
   2   9  -7 13017.1 741.432   3
   2  -9  -7 11966.7 903.286   4
   2   9  -7 14556.5 750.977  10
   2  -9  -7 14902.1 762.606  21
  -2   9   7 14872.6 745.898  23
  -2   9   7 14410.8 718.179  16
   2   9  -7 13590.5 743.411  48
   2   9  -7 14467.0 909.596   2
  -2   9   7 12942.9 725.667   1
   2   9  -7 12613.2 721.986  41
   2   9  -7 14628.9 762.955  40
   2  -9  -6 682.893 90.5469  11
   2   9  -6 540.290 80.6186  29
  -2   9   6 623.216 80.2752  18
   2  -9  -6 524.757 80.8742  21
  -2   9   6 669.509 80.9594  23
   2   9  -6 486.993 70.2150  41
   2   9  -6 510.958 90.2857  40
   2   9  -6 699.530 183.536  51
   2   9  -6 569.167 136.450   2
  -2   9   6 569.084 75.1282   1
   2   9  -6 630.800 140.969   4
   2  -9  -6 743.331 158.883   4
  -2   9   6 588.788 68.2214  16
   2   9  -5 287.118 86.4547   4
   2  -9  -5 172.521 79.5685   4
   2   9  -5 232.867 117.558  51
   2   9  -5 320.662 86.2491   2
  -2   9   5 132.463 37.5774   1
   2  -9  -4 773.955 133.845   4
   2   9  -4 774.465 127.283   4
   2   9  -4 920.731 191.001  51
  -2   9   4 767.719 80.5609   1
   2   9  -3 1451.57 158.227   4
  -2   9   3 1308.73 107.770   1
   2   9  -2 8889.30 518.632   4
  -2   9   2 8787.38 470.460   1
   2   9  -2 9667.00 660.122  51
   2   9  -1 17576.2 893.868   1
   2   9  -1 17015.5 1034.88  51
   2   9   0 1023.00 98.6548   1
   2   9   0 1270.71 173.643  50
   2   9   1 184.465 40.5825  27
   2   9   1 108.060 38.3422   1
   2   9   1 221.930 79.8297  50
   2   9   2 86.7724 34.1015  27
   2   9   2 44.7434 30.6377   1
   2   9   2 43.8389 49.9497  50
   2   9   3 284.468 70.2627  27
   2   9   3 184.145 78.8747  49
   2   9   3 347.385 58.6179   1
   2   9   4 10197.9 669.933  27
   2   9   4 10772.2 745.087  49
   2   9   4 11024.7 753.129  50
   2  -9   5 15634.5 1017.28  27
   2   9   5 16921.6 1039.09  27
   2   9   5 18383.9 1121.87  49
   2   9   5 19471.9 1125.04  50
   2   9   6 6407.52 360.452  30
   2  -9   6 5612.57 388.349   8
   2   9   6 5623.09 349.354  23
   2   9   6 6658.86 378.407  45
   2  -9   6 5449.26 494.532  27
   2   9   6 5380.29 493.046  27
  -2   9  -6 5818.56 367.652  19
   2   9   6 6549.59 367.836  17
   2   9   6 6270.52 560.476  49
   2   9   6 6909.20 549.518  50
   2   9   7 11349.5 596.473  30
   2   9   7 10084.0 786.959  27
   2  -9   7 8966.07 753.905  27
   2  -9   7 10260.6 631.606   8
   2   9   7 10157.8 587.917  23
  -2   9  -7 11246.5 615.076  19
   2   9   7 10933.8 607.421  45
  -2   9  -7 12289.2 772.587  51
   2   9   7 11885.5 860.028  49
   2   9   7 11562.7 799.565  50
   2   9   7 11183.2 603.913  17
  -2  -9  -8 4578.37 304.811  15
   2   9   8 3988.32 464.816  27
   2  -9   8 4202.49 328.744   8
   2   9   8 4366.52 297.842  45
   2   9   8 4403.61 292.897  23
  -2   9  -8 5665.15 453.264   4
  -2   9  -8 4513.91 310.223  19
  -2   9  -8 4855.46 428.365  51
   2   9   8 4970.19 525.482  49
   2   9   8 4186.43 428.750  50
   2   9   8 4541.23 302.143  17
   2   9   9 48.3632 35.5035  17
  -2  -9  -9 48.4400 32.7137  15
   2   9   9 164.034 102.207  27
   2   9   9 81.1044 41.0211  23
   2  -9   9-69.6445 53.0389   8
  -2   9  -9 26.5900 46.8731   4
   2   9   9 26.7029 31.3945  45
   2   9   9 56.2539 57.2467  50
  -2   9  -9 79.4907 66.0456  51
   2   9   9 44.1343 77.7839  49
  -2   9 -10 496.595 145.412   4
  -2  -9 -10 670.450 101.137  15
   2   9  10 597.009 86.1138  14
   2   9  10 586.442 91.3467  23
   2   9  10 585.384 143.585  50
  -2   9 -10 674.776 154.079  51
   2  -9  10 602.454 112.580   8
   2   9  10 466.286 91.0158   5
   2   9  10 628.103 101.384   6
  -2   9 -10 884.597 222.327   2
   2   9  10 734.612 102.074  17
   2   9  10 573.363 176.161  27
  -2   9 -11 363.048 139.751   2
  -2  -9 -11 390.236 78.2929  15
   2   9  11 362.133 68.5909  14
   2   9  11 469.287 81.1951  17
   2   9  11 375.644 75.3576  23
   2  -9  11 300.414 87.0863   8
   2   9  11 340.897 77.8811   5
   2  -9  11 424.834 86.0676   5
   2   9  11 510.320 92.5171   6
   2   9  12 5312.58 346.115  14
   2  -9  12 6184.61 411.422   8
  -2   9 -12 5597.00 367.186  19
   2   9  12 5312.41 351.761  17
   2   9  12 5798.52 378.827   6
   2  -9  12 5373.32 371.998   5
   2   9  13 336.144 75.5887   6
   2  -9  13 467.166 83.4989   5
   2  -9  13 503.942 103.135   8
  -2  -9 -13 535.662 83.8419  20
  -2   9 -13 459.006 82.0179  19
   2  -9  14 8305.29 516.550   5
   2   9  14 9191.71 533.332   6
  -2   9 -14 9503.18 524.791  19
  -2  -9 -14 10139.7 526.582  20
   2  -9  14 9389.53 560.072   8
   2   9  15 3148.69 218.142  38
   2   9  15 3679.44 240.637   1
  -2   9 -15 3523.24 227.187  19
  -2  -9 -15 4313.09 236.455  20
   2  -9  15 3634.69 255.789   8
   2   9  15 3466.96 236.177   6
   2  -9  16 10.4547 27.1195   8
  -2  -9 -16 3.30382 17.4677  20
   2  10 -16 230.071 35.3461  43
   2 -10 -16 196.369 37.1970  31
  -2  10  15 3142.22 190.570   6
   2 -10 -15 2948.39 199.319  31
   2  10 -15 2578.13 174.593  40
   2  10 -15 2946.77 199.202  43
   2 -10 -15 2903.52 188.317  20
   2  10 -14 32.8698 29.1734  40
   2  10 -14 17.3474 33.0362  43
   2 -10 -14-7.05623 35.9112  20
   2 -10 -14 46.3603 28.9035  13
  -2  10  13 671.034 91.9094  23
   2 -10 -13 673.843 89.2849  13
   2 -10 -13 617.848 89.4469  20
   2  10 -13 584.954 96.8313  43
   2 -10 -13 666.566 75.3184  42
   2  10 -13 650.624 90.0704  40
   2 -10 -12 707.565 97.1664  13
  -2  10  12 602.818 82.2970   7
  -2  10  12 688.591 97.1528  23
   2  10 -12 516.650 97.6747  43
   2  10 -12 601.845 95.1797  40
  -2  10  11 3197.26 409.334  49
   2 -10 -11 3456.84 261.759  15
   2  10 -11 3213.96 264.548  40
  -2  10  11 3635.13 240.826   7
  -2  10  11 3779.02 265.147  23
  -2  10  10 12968.9 701.791  23
   2 -10 -10 12762.4 704.146  15
   2  10 -10 11891.5 708.569  40
  -2  10  10 13101.9 681.230  17
   2  10 -10 11002.1 881.112   2
  -2  10  10 13262.6 675.887   7
   2  10 -10 11489.6 673.805  29
  -2  10   9 17199.5 887.067  23
   2 -10  -9 16502.6 889.722  15
   2  10  -9 15730.2 895.677  40
   2  10  -9 15162.1 1071.95   2
  -2  10   9 17473.8 861.099   7
   2  10  -9 15561.6 866.545  29
   2  10  -8 799.401 102.156  29
   2 -10  -8 976.579 120.016  21
  -2  10   8 994.874 111.615  23
   2  10  -8 856.180 99.9777  19
   2  10  -8 740.683 115.486  40
  -2  10   8 767.602 91.4695  16
   2  10  -8 842.374 177.041   2
   2 -10  -8 830.055 104.937  15
  -2  10   8 926.939 95.8995   7
   2  10  -7 12398.9 695.036  29
  -2  10   7 12614.0 676.199  16
   2  10  -7 13487.9 724.423  40
   2  10  -7 13345.0 732.185  43
   2 -10  -7 13082.5 721.845  11
   2  10  -7 12343.1 853.763   2
  -2  10   7 12298.2 688.145   1
   2 -10  -7 13503.9 725.647  21
  -2  10   7 13057.6 703.618  23
   2  10  -6 1733.85 146.602  29
   2  10  -6 1608.46 278.293  51
  -2  10   6 1597.16 145.873  18
   2 -10  -6 1658.53 156.682  21
  -2  10   6 1610.58 128.517  16
   2  10  -6 1520.24 154.614  40
   2  10  -6 1735.08 165.873  43
   2 -10  -6 1621.35 155.694  11
  -2  10   6 1635.66 139.375   1
   2  10  -6 1621.73 222.030   2
  -2  10   6 1716.34 146.990  23
   2  10  -5 35363.7 1818.37  29
   2  10  -5 37032.0 2117.64  51
   2 -10  -5 38220.1 1844.60  21
  -2  10   5 35799.0 1809.49   1
   2  10  -5 35720.0 1835.81  40
   2  10  -5 35474.1 1840.65  43
   2 -10  -5 36608.6 1840.99  11
  -2  10   5 37802.2 1825.49  23
   2 -10  -5 39177.9 1884.00  22
  -2  10   5 36887.1 1826.98  18
   2  10  -4 8910.12 519.874  43
   2 -10  -4 9700.20 555.704  22
   2 -10  -4 8893.58 518.915  11
  -2  10   4 9135.51 497.048   1
  -2  10   3 27374.5 1361.13   1
   2  10  -2 464.153 138.134  51
  -2  10   2 588.000 93.6343  49
  -2  10   2 470.025 61.2328   1
   2  10  -1 546.165 137.508  51
   2  10  -1 616.027 77.8441   1
   2  10   0 529.757 127.372  50
   2  10   0 660.189 79.8074   1
   2  10   1 157.648 68.9692  50
   2  10   1 107.821 36.0659   1
   2  10   2 2366.51 281.693  50
   2  10   2 2387.06 179.953   1
   2  10   3 5125.94 424.459  49
   2  10   3 3680.83 257.589   1
   2  10   4 3802.44 385.081  49
   2  10   4 3476.78 385.127  50
   2  10   4 3466.31 230.823  30
  -2  10  -4 3933.46 251.607  19
   2  10   5 2867.78 211.448  45
  -2  10  -5 2676.25 207.669  19
   2  10   5 2828.59 196.086  30
   2  10   5 3232.47 367.561  49
   2  10   5 2725.48 340.820  50
   2  10   6 387.817 139.367  49
  -2  10  -6 414.058 123.994  51
   2  10   6 225.451 109.245  50
  -2  10  -6 250.366 56.4395  19
   2  10   6 234.570 52.1333  17
   2 -10   6 283.854 72.9906   8
   2  10   6 228.425 58.3014  45
   2  10   6 257.937 52.3367  30
   2  10   6 168.716 41.1383  23
   2  10   7 117.617 98.0283  49
  -2  10  -7 239.263 97.8450  51
   2  10   7 162.563 104.905  50
   2  10   7 95.2497 37.3724  23
   2  10   7 152.279 46.2322  17
   2 -10   7 235.440 68.3555   8
   2  10   7 204.871 47.6252  30
   2  10   7 248.197 61.1294  45
  -2  10  -7 183.044 56.0123  19
  -2 -10  -8 1192.80 132.647  15
   2  10   8 1238.09 126.207  23
   2  10   8 1234.96 134.149  45
   2 -10   8 1426.70 163.353   8
   2  10   8 1307.99 134.149  17
  -2  10  -8 1337.01 142.943  19
   2  10   8 1731.21 259.838  50
  -2  10  -8 1108.88 204.610  51
   2  10   8 1116.18 246.805  49
   2  10   9 10279.2 579.277  23
   2  10   9 10751.3 585.515  45
  -2 -10  -9 10675.2 593.074  15
   2  10   9 10281.2 587.950  17
  -2  10  -9 9919.12 741.005  51
   2  10   9 11141.4 888.248  49
   2  10   9 9313.16 741.747  50
   2 -10   9 8917.55 612.488   8
  -2 -10 -10 92.7413 48.1035  15
   2  10  10 125.034 43.3097  14
   2  10  10 67.7603 38.2185  23
   2  10  10 44.4217 37.3457  45
  -2  10 -10 180.852 121.729   2
   2 -10  10-29.3108 81.7041   8
   2  10  10 46.7646 95.1883  49
   2  10  10 57.1327 58.1770  50
  -2  10 -10 29.6156 52.2440  51
   2  10  10 20.6666 33.3317  17
  -2  10 -11 181.588 131.250   2
  -2 -10 -11 284.833 68.2578  15
   2  10  11 306.865 62.1501  14
   2  10  11 233.659 62.4446  17
   2  10  11 334.061 77.8881   6
   2 -10  11 219.569 81.1929   8
   2  10  11 246.446 61.4934  23
   2  10  12 1684.46 173.069   6
   2 -10  12 1773.43 192.712   8
  -2  10 -12 2066.94 180.721  19
   2  10  12 1939.35 169.617  17
   2 -10  13 11257.2 680.633   8
   2  10  13 11388.2 656.680   6
  -2  10 -13 11723.0 650.274  19
  -2 -10 -13 12270.7 650.694  20
   2 -10  14 315.514 68.9539  12
  -2 -10 -14 217.696 54.2632  20
  -2  10 -14 227.567 55.2232  19
   2 -10  14 201.949 60.8801   8
   2  10  14 310.015 64.1474   6
   2  10  14 160.542 51.2905   1
   2  10  15 122.561 35.3004  38
  -2 -10 -15 162.708 38.6795  20
  -2  10 -15 155.344 37.4394  19
   2  10  15 124.109 43.4008   6
   2 -10  15 196.413 50.9592   8
   2  10  15 153.043 40.5035   1
   2 -10  16-12.6557 19.2041  24
  -2  11  16 165.110 27.4232  14
  -2 -11  16 201.766 33.8410  12
  -2  11  15 4698.46 278.089   6
   2 -11 -15 4613.70 284.080  31
   2  11 -15 4657.72 286.125  43
   2 -11 -14 691.740 70.9557  13
   2 -11 -14 515.972 72.4734  20
   2  11 -14 616.117 83.5830  43
   2  11 -14 543.158 68.3876  40
   2 -11 -13 1963.27 155.196  13
  -2  11  13 1752.88 155.074  23
   2 -11 -13 1905.06 159.302  20
   2  11 -13 1708.20 166.103  43
   2  11 -13 1849.27 156.144  40
   2 -11 -12 484.299 80.1910  13
  -2  11  12 491.461 72.4373   7
   2  11 -12 470.334 80.9693  40
   2  11 -12 548.914 96.9612  43
  -2  11  12 632.958 90.9271  23
   2 -11 -11 2133.85 186.295  15
  -2  11  11 2011.46 164.761   7
  -2  11  11 2104.37 184.370  23
   2  11 -11 2004.93 198.478  43
   2  11 -11 2128.10 191.657  40
  -2  11  10 4389.77 481.615  49
  -2  11  10 4172.02 279.186   7
   2  11 -10 4808.53 337.835  43
   2  11 -10 4606.27 320.096  40
   2 -11 -10 4366.18 307.180  15
  -2  11  10 4532.21 292.321  17
  -2  11  10 4241.86 303.567  23
   2  11  -9 630.514 87.8789  29
  -2  11   9 795.608 183.358  49
  -2  11   9 802.095 93.2275   7
   2  11  -9 727.616 118.815  43
   2  11  -9 643.452 101.797  40
   2 -11  -9 755.637 102.036  15
   2  11  -9 788.312 178.903   2
  -2  11   9 658.850 96.6277  23
   2 -11  -8 1077.75 128.950  21
  -2  11   8 897.393 111.865  23
  -2  11   8 975.192 99.9714   7
   2  11  -8 845.418 185.086   2
   2  11  -8 887.536 127.192  43
   2  11  -8 696.299 109.889  40
   2  11  -8 916.317 104.177  29
   2 -11  -8 853.487 110.305  15
  -2  11   8 753.814 93.8309  16
  -2  11   7 62314.4 3013.46  16
   2  11  -7 62884.4 3073.34  43
   2  11  -7 63444.4 3062.31  40
  -2  11   7 57087.2 3018.92   1
   2  11  -7 60378.0 3221.32   2
   2  11  -7 58427.5 3024.88  29
   2 -11  -7 64997.2 3070.43  11
   2 -11  -7 64182.9 3065.15  21
  -2  11   7 66077.9 3047.50  23
   2 -11  -6 9238.02 536.741  11
   2  11  -6 8863.46 762.243  51
  -2  11   6 8610.41 489.246  16
   2  11  -6 9105.12 533.015  40
   2  11  -6 9389.59 544.705  43
   2  11  -6 9966.01 662.636   2
  -2  11   6 8954.63 504.122   1
   2  11  -6 8103.86 502.668  29
   2 -11  -6 9323.88 537.470  21
  -2  11   6 8837.68 515.368  18
  -2  11   6 9476.21 519.319  23
   2 -11  -5 1486.19 145.983  11
   2  11  -5 1646.48 288.139  51
  -2  11   5 1272.89 200.123  49
  -2  11   5 1506.63 122.952  16
   2  11  -5 1374.07 147.967  43
   2  11  -5 1213.17 140.253  40
  -2  11   5 1308.29 123.686   1
   2  11  -5 1340.46 128.907  29
   2 -11  -5 1424.51 145.428  21
  -2  11   5 1696.29 144.992  18
  -2  11   5 1458.71 134.222  23
   2 -11  -5 1527.29 168.614  22
  -2  11   4 7891.91 537.101  49
  -2  11   4 7651.09 487.877  51
  -2  11   4 7169.79 427.828  18
   2  11  -4 7323.36 445.266  43
   2  11  -4 7042.05 436.915  40
  -2  11   4 7225.94 416.311   1
   2 -11  -4 6869.55 439.980  11
  -2  11   4 7406.86 426.067  23
   2 -11  -4 7941.10 480.589  22
   2  11  -4 7637.73 427.510  29
  -2  11   3 90.9663 32.1826   1
  -2  11   3 36.0534 26.5992  18
   2 -11  -3 45.9804 38.8900  22
   2  11  -3 172.230 99.1645  51
   2  11  -3 95.3205 40.4990  43
   2  11  -3 32.8717 33.5613  40
   2 -11  -2 1577.74 164.626  22
  -2  11   2 1992.98 147.996  18
   2  11  -2 1772.40 262.719  51
   2  11  -2 1533.27 148.196  44
   2 -11  -2 1488.07 143.355  11
   2  11  -1 17105.2 1071.22  51
   2  11   0 36.5287 34.1065   1
   2  11   1 1657.35 233.714  50
   2  11   1 1565.03 137.943   1
   2  11   2 424.621 70.3636  44
   2 -11   2 315.942 69.8521  12
   2  11   2 487.647 127.442  50
   2  11   2 310.582 59.7445   1
   2 -11   3 23682.3 1258.67  24
  -2  11  -3 24395.5 1231.45  19
   2  11   3 23845.7 1225.42  17
   2 -11   3 25039.3 1271.41  12
   2  11   3 23049.8 1438.08  50
   2  11   4 19442.9 953.787  28
   2  11   4 18574.1 959.247  17
   2  11   4 16952.2 941.061  30
   2  11   4 16962.3 1154.75  49
   2 -11   4 20463.4 1021.27  12
  -2  11  -4 18390.4 966.176  19
   2  11   5 13917.1 733.392  45
   2  11   5 13348.5 709.136  30
   2  11   5 12618.9 698.094  23
  -2 -11  -5 12965.7 706.605  21
  -2  11  -5 16515.7 945.281  51
   2  11   5 13681.0 953.662  49
   2  11   5 13571.9 956.881  50
  -2  11  -5 13646.2 733.730  19
   2 -11   6 5739.62 405.567   8
   2  11   6 5723.56 364.441  23
   2  11   6 6477.73 395.373  45
   2  11   6 6561.36 377.513  30
  -2  11  -6 6613.63 400.179  19
  -2  11  -6 7265.66 560.061  51
   2  11   6 6381.87 590.219  49
   2  11   6 6847.11 596.452  50
   2 -11   7 13682.6 806.868   8
   2  11   7 13402.3 756.164  23
   2  11   7 14141.0 774.550  17
   2  11   7 15126.9 788.904  45
   2  11   7 14871.4 767.873  30
  -2  11  -7 13926.8 786.990  19
  -2  11  -7 15143.9 975.159  51
   2  11   7 15216.6 1076.91  49
   2  11   7 14916.5 1018.24  50
   2 -11   8 3813.62 298.399   8
   2  11   8 3909.50 259.729  23
   2  11   8 3641.73 267.045  45
   2  11   8 3631.55 264.331  17
  -2 -11  -8 3820.37 271.836  15
  -2  11  -8 3335.07 270.306  19
  -2  11  -8 3828.49 402.639  51
   2  11   8 3458.12 462.318  49
   2  11   8 3549.57 415.059  50
  -2 -11  -9 3524.16 257.856  15
   2  11   9 3363.32 246.498  23
   2  11   9 3237.22 246.898  45
   2 -11   9 2969.07 273.278   8
   2  11   9 3629.73 258.640  17
   2  11   9 3358.31 265.323   6
  -2  11  -9 4076.93 410.769  51
   2  11   9 3303.22 452.763  49
   2  11   9 3268.84 387.155  50
   2  11  10 30.2311 43.4992  50
   2  11  10-47.0921 47.9135  49
  -2  11 -10-31.2124 55.0041  51
   2  11  10 18.9575 38.5769  23
   2  11  10 8.92170 32.7297  45
   2 -11  10 14.1743 66.0872   8
   2  11  10 20.6904 39.3838  17
  -2 -11 -10 41.1738 40.5621  15
   2 -11  11 1215.81 164.439   8
  -2 -11 -11 1416.45 146.199  15
   2  11  11 1715.34 156.815  17
   2  11  11 1320.30 140.048  23
   2  11  12 3325.64 245.546  17
  -2  11 -12 3601.49 258.176  19
   2  11  12 3291.72 263.611   1
   2 -11  12 3232.64 270.842   8
   2  11  12 3670.80 264.933   6
  -2 -11 -13 140.611 49.5412  20
  -2  11 -13 173.247 55.5281  19
   2 -11  13 138.486 61.4511  12
   2  11  13 144.960 51.6155   1
   2 -11  13 194.738 63.6571   8
   2  11  13 148.126 52.9555   6
   2 -11  14 2099.00 183.565   8
   2  11  14 2397.36 185.587   6
  -2  11 -14 2402.78 176.312  19
  -2 -11 -14 2750.40 180.393  20
   2 -11  14 2587.88 198.885  12
   2  11  14 2521.93 191.977   1
  -2 -11 -15 3528.41 204.421  20
   2  11  15 3580.10 218.559   6
   2  11  15 3208.07 201.665  38
   2  12 -15 327.190 47.0173  44
  -2  12  15 309.440 41.5892   6
   2  12 -15 287.449 43.2366  43
  -2  12  15 407.839 50.4172  14
  -2  12  14 722.671 80.6609   6
   2  12 -14 453.452 70.7679  43
   2 -12 -14 562.317 68.2995  20
   2 -12 -14 627.794 74.4652  31
   2 -12 -13 414.445 68.2499  20
  -2  12  13 334.240 63.2175  23
   2 -12 -13 353.276 58.8699  13
   2  12 -13 430.331 63.9737  40
   2  12 -13 413.082 74.9146  43
  -2  12  12 2047.43 172.061  23
   2  12 -12 1910.00 181.573  43
   2  12 -12 1910.21 166.884  40
   2 -12 -12 2094.30 169.763  13
   2 -12 -11 7591.66 446.377  15
  -2  12  11 8152.36 450.987  23
  -2  12  11 7014.86 415.836  17
   2  12 -11 6904.92 457.531  43
   2  12 -11 7397.28 444.819  40
  -2  12  11 6648.08 410.560   7
  -2  12  10 4042.45 284.881  23
   2 -12 -10 4024.73 286.545  15
  -2  12  10 3464.50 424.919  49
  -2  12  10 4044.75 271.266  17
  -2  12  10 3921.81 260.730   7
   2  12 -10 3918.78 303.992  43
   2  12 -10 4217.65 296.019  40
   2  12  -9 2831.09 233.244  40
   2  12  -9 3318.24 256.563  43
  -2  12   9 2967.55 226.408  23
   2 -12  -9 2630.63 220.789  15
   2  12  -9 2601.35 200.662  29
  -2  12   9 2831.03 203.094   7
  -2  12   9 2775.40 363.182  49
   2  12  -8 2033.86 192.984  40
   2  12  -8 1977.61 199.406  43
   2 -12  -8 2024.10 193.065  21
  -2  12   8 2343.34 187.814  23
  -2  12   8 2410.92 315.992  49
   2  12  -8 1808.41 162.225  29
  -2  12   8 2019.68 163.890  16
   2 -12  -7 69.8432 45.9818  11
  -2  12   7 103.298 46.9169  23
   2  12  -7 54.6363 49.8236  40
   2  12  -7 48.8402 49.7952  43
  -2  12   7 61.2082 76.3382  49
  -2  12   7 48.7180 40.1851  16
   2  12  -7 80.7297 38.6595  29
   2  12  -6 35240.9 1763.42  29
  -2  12   6 32889.2 1754.80   1
   2  12  -6 35673.3 1937.28   2
  -2  12   6 36064.4 1779.61  18
   2  12  -6 35161.0 1806.50  43
   2  12  -6 36686.6 1797.31  40
  -2  12   6 36159.0 1968.38  49
  -2  12   6 34346.8 1747.13  16
  -2  12   6 35775.4 1775.58  23
   2 -12  -6 37103.6 1802.44  11
   2 -12  -5 392.130 80.8384  11
  -2  12   5 413.272 70.2710  23
   2  12  -5 309.710 75.1136  40
   2  12  -5 347.608 82.0017  43
  -2  12   5 338.046 61.5042   1
  -2  12   5 570.389 83.3326  18
  -2  12   5 488.357 68.6621  16
   2  12  -5 414.174 70.1720  29
   2  12  -5 346.099 147.256  51
  -2  12   5 494.831 123.758  49
  -2  12   4 771.951 90.3473   1
   2 -12  -4 772.866 105.761  11
   2  12  -4 840.856 109.574  43
   2  12  -4 821.915 104.395  40
  -2  12   4 764.025 96.3169  18
   2 -12  -4 884.013 127.826  22
  -2  12   4 666.647 89.9876  23
   2  12  -4 827.343 95.5784  29
  -2  12   3 168.476 42.8883   1
   2 -12  -3 124.642 65.4309  22
   2  12  -3 255.605 61.7320  43
  -2  12   3 187.464 70.0737  51
   2  12  -3 226.785 115.800  51
  -2  12   3 227.263 51.4089  18
   2  12  -3 279.646 53.3568  29
   2  12  -3 227.309 62.7857  44
   2  12  -2 13085.5 710.893  43
   2  12  -2 12401.5 709.174  44
   2 -12  -2 12368.9 732.539  22
   2  12  -2 13628.3 932.160  51
  -2  12   2 14537.8 836.058  51
  -2  12   2 12677.7 693.466  18
   2  12  -2 13025.0 691.545  29
   2  12  -1 1116.15 123.539  44
   2 -12  -1 1190.40 124.881  11
   2  12  -1 1300.77 116.139  29
  -2  12   1 989.710 107.650  18
   2 -12   0 4214.95 296.232  12
   2  12   0 3582.83 268.313  44
   2  12   0 3976.80 268.362   1
   2  12   0 4685.10 268.365  29
   2 -12   0 3710.94 283.939  24
  -2  12   0 3772.28 260.850  18
   2  12   1 15953.5 1021.16  50
   2  12   1 15737.6 842.634  44
   2  12   1 15759.2 835.240   1
   2 -12   1 14870.5 857.843  12
   2 -12   1 16141.6 857.286  24
   2  12   2 626.846 154.360  50
   2  12   2 681.200 93.9686  44
   2  12   2 618.522 82.8273  17
   2  12   2 550.135 74.1507  28
   2 -12   2 544.680 91.2434  24
   2 -12   2 522.020 96.2605  12
   2 -12   3 612.148 97.0226  24
   2  12   3 579.122 80.3755  17
  -2  12  -3 547.990 80.7448  18
  -2  12  -3 397.603 69.1548  19
   2  12   3 621.419 76.3962  28
   2 -12   3 431.241 88.6713  12
   2  12   3 679.059 163.128  50
  -2  12  -3 551.361 142.483  51
   2  12   4 629.076 78.1798  30
   2 -12   4 669.728 108.063  24
   2  12   4 533.393 69.3537  23
   2  12   4 877.974 98.6881  17
  -2  12  -4 634.364 91.0380  18
   2 -12   4 673.353 110.096  12
  -2  12  -4 653.673 93.2613  19
   2 -12   5 2172.07 208.035  12
   2  12   5 1660.27 287.656  50
  -2  12  -5 2116.90 286.942  51
   2  12   5 2076.47 302.741  49
   2  12   5 1863.47 169.743  45
   2  12   5 1998.70 157.473  30
   2  12   5 2111.39 170.622  17
  -2  12  -5 1817.03 169.084  19
   2  12   5 1728.72 146.393  23
  -2 -12  -5 1749.68 151.301  21
  -2  12  -6 12569.3 864.297  51
   2  12   6 12903.1 935.212  49
   2  12   6 13164.5 933.173  50
   2  12   6 11272.0 646.874  23
   2  12   6 12706.6 700.818   1
   2  12   6 12348.7 657.993  30
  -2  12  -6 11450.7 677.601  19
   2  12   6 12378.6 681.093  45
   2  12   7 8893.37 508.007  45
   2  12   7 8336.76 519.256   1
   2 -12   7 7573.98 512.314   8
   2  12   7 7781.44 473.779  23
   2  12   7 9032.69 489.112  30
   2  12   7 8397.07 494.128  17
  -2  12  -7 8158.97 505.925  19
  -2  12  -7 8879.85 678.626  51
   2  12   7 8372.17 742.737  49
   2  12   7 9006.13 732.845  50
  -2  12  -8 26501.3 1567.33  51
   2  12   8 27220.1 1696.17  49
   2  12   8 26694.0 1617.00  50
   2 -12   8 24056.7 1375.01   8
   2  12   8 27249.5 1356.53  45
   2  12   8 26188.9 1379.73   1
  -2 -12  -8 27744.3 1360.63  15
   2  12   8 26609.1 1352.11  17
  -2  12  -8 26172.9 1366.42  19
   2  12   8 24742.2 1331.96  23
   2  12   9 11171.4 621.707   6
   2 -12   9 8521.56 606.937   8
   2  12   9 10147.6 583.327  23
  -2 -12  -9 11057.9 606.362  15
   2  12   9 10378.8 597.964  17
   2  12   9 11175.0 600.012  45
   2  12   9 10801.1 628.590   1
  -2  12  -9 10059.5 782.015  51
   2  12   9 10172.1 874.147  49
   2  12   9 8931.68 765.601  50
   2  12  10 125.320 78.8969  50
   2  12  10 370.055 156.500  49
  -2  12 -10 226.144 99.2560  51
   2  12  10 202.045 66.4834   1
   2  12  10 329.037 66.7235  23
  -2 -12 -10 332.826 67.4590  15
   2  12  10 297.327 63.3026  45
   2  12  10 184.791 58.6703   6
   2 -12  10 184.719 70.6674   8
   2  12  10 214.367 61.6096  17
  -2 -12 -11 9.43385 28.7979  15
   2 -12  11 73.3998 63.3682  12
   2  12  11 17.7073 36.0342  23
   2 -12  11-61.9038 72.3622   8
   2  12  11 23.7426 41.8421   1
   2  12  11 19.2113 30.9079  17
   2 -12  12 3993.12 300.883  12
   2 -12  12 3309.26 269.122   8
   2  12  12 3829.06 261.026  17
   2  12  12 4091.15 284.372   1
  -2  12 -12 3750.78 267.139  19
   2 -12  13 1781.43 168.442  12
  -2  12 -13 1580.58 142.256  19
  -2 -12 -13 1747.56 143.162  20
   2  12  13 1472.73 146.808   1
   2  12  13 1533.35 146.916   6
   2 -12  13 1639.13 151.527   8
   2  12  14 305.000 57.1241   1
   2 -12  14 307.866 62.2352  12
  -2 -12 -14 411.110 56.7581  20
  -2  12 -14 290.094 51.7131  19
   2 -12  14 374.187 65.1109  24
   2  12  14 346.025 60.0115   6
   2  12  15 8.72632 19.8632   6
  -2 -12 -15 2.75934 18.6336  20
   2 -12  15 37.6527 24.4257  24
   2  12  15 21.6791 16.9809  38
  -2 -13  15 131.277 29.7200  12
   2  13 -15 130.559 25.2745  44
   2  13 -14 9258.86 517.069  44
  -2  13  14 10504.4 517.344   6
   2 -13 -14 9685.71 504.795  20
   2  13 -14 9014.87 509.413  43
  -2  13  13 826.117 91.1856  23
   2 -13 -13 877.428 92.0787  20
   2  13 -13 689.435 92.3241  43
   2 -13 -13 988.602 88.1408  13
  -2  13  12 9641.34 533.896  23
   2  13 -12 8987.30 544.651  43
   2 -13 -12 9557.35 526.511  13
   2 -13 -11 971.503 115.651  15
   2  13 -11 1229.33 139.496  43
   2  13 -11 934.874 113.076  40
  -2  13  11 1091.36 121.580  23
  -2  13  11 1035.35 105.429  17
  -2  13  11 933.577 101.962   7
   2 -13 -10 708.486 101.486  15
   2  13 -10 702.742 114.382  43
   2  13 -10 740.558 104.532  40
  -2  13  10 794.693 105.780  23
  -2  13  10 706.315 91.5343  17
  -2  13  10 563.317 85.9717   7
  -2  13   9 15365.4 783.939  23
   2  13  -9 14335.1 786.311  40
   2  13  -9 14724.6 808.643  43
  -2  13   9 12644.2 739.659   7
   2 -13  -9 14475.7 781.943  15
   2  13  -8 7.49313 33.2496  29
  -2  13   8 69.2741 45.0425  23
   2  13  -8 99.4616 52.7500  40
   2  13  -8 38.3218 53.5973  43
  -2  13   8-14.7748 48.1393  16
  -2  13   7 1711.06 146.627  16
   2  13  -7 1745.68 184.507  43
   2  13  -7 1592.74 168.242  40
   2 -13  -7 1741.94 176.854  11
  -2  13   7 1778.74 165.475  23
  -2  13   7 1872.66 148.400   7
   2  13  -7 1667.46 151.376  29
   2  13  -6 502.734 74.4975  29
   2 -13  -6 490.652 92.3400  11
   2  13  -6 368.767 81.7596  40
   2  13  -6 532.308 97.0203  43
  -2  13   6 568.405 87.5476  23
  -2  13   6 357.514 67.2697   1
  -2  13   6 551.180 74.8310   7
  -2  13   6 381.487 70.1229  16
  -2  13   6 475.795 81.0373  18
   2  13  -5 8458.84 484.879  29
  -2  13   5 8308.98 482.672   1
  -2  13   5 8206.90 492.296  23
   2  13  -5 8678.42 521.842  43
  -2  13   5 8386.69 474.167  16
  -2  13   5 8664.35 500.925  18
   2 -13  -5 8630.39 518.356  11
   2  13  -4 380.029 66.0983  29
   2 -13  -4 465.488 84.8266  11
  -2  13   4 338.596 67.1490  23
   2 -13  -4 448.443 98.1450  22
   2  13  -4 347.449 77.5679  43
  -2  13   4 320.148 58.4683  16
  -2  13   4 377.337 73.3670  18
   2  13  -4 175.939 110.892  51
  -2  13   4 280.027 59.0164   1
   2  13  -4 454.345 85.0052  44
   2 -13  -3 13.3451 42.9895  22
   2  13  -3-10.2434 62.5681  43
  -2  13   3 71.3978 51.4101  51
   2  13  -3 81.7246 92.9873  51
   2  13  -3 139.209 46.6004  29
   2  13  -3 74.7423 40.7040  44
  -2  13   3 50.6421 33.3280  18
  -2  13   2 23706.1 1282.96  18
   2  13  -2 26099.1 1283.99  29
  -2  13   2 26934.7 1427.06  51
   2 -13  -2 25065.2 1338.03  22
   2  13  -2 25262.5 1310.54  44
   2  13  -1 2939.81 234.159  28
   2  13  -1 4151.18 253.318  29
   2 -13  -1 3686.08 275.077  24
   2 -13  -1 3517.53 279.242  22
  -2  13   1 3543.31 248.284  18
  -2  13   1 4601.48 386.809  51
   2  13  -1 3535.11 261.902  44
   2 -13  -1 3676.67 263.624  11
   2 -13   0 528.776 90.9060  24
   2  13   0 617.367 88.6190   1
  -2  13   0 779.671 160.027  51
   2  13   0 443.988 70.3505  28
   2  13   0 519.399 76.7463  17
   2  13   0 884.661 107.182  44
   2 -13   1 111.967 49.7824  24
   2 -13   1 182.007 61.8282  12
   2  13   1 41.9958 26.8812  28
   2  13   1 121.685 75.8981  50
  -2  13  -1 106.908 81.6548  51
  -2  13  -1 18.8465 38.5139  50
   2  13   1 140.982 44.7885  17
   2  13   1 68.9187 38.9583  44
   2  13   2 3390.38 244.183  44
   2  13   2 2909.74 207.000  28
  -2  13  -2 3636.33 368.728  51
   2  13   2 2641.12 343.415  50
   2 -13   2 2887.26 244.604  24
   2 -13   2 3072.95 252.691  12
  -2  13  -2 2675.34 216.993  18
   2  13   2 3015.46 221.773  17
   2  13   3 2479.41 195.045  17
  -2  13  -3 2412.55 196.116  18
   2  13   3 2343.26 176.571  28
  -2  13  -3 2435.06 311.896  51
   2  13   3 2594.18 341.984  50
   2  13   3 2274.21 173.700  30
   2 -13   3 2192.52 216.482  12
   2 -13   3 2453.36 219.788  24
   2 -13   4 52.0393 43.9843  24
   2  13   4 43.9079 26.4526  23
   2 -13   4 42.5646 43.3910  12
  -2  13  -4 28.7164 32.4142  18
   2  13   4 163.262 51.4516  17
   2  13   4 79.3248 36.0460  30
   2  13   5 4717.29 297.156  30
   2  13   5 4897.39 322.370  45
  -2  13  -5 4184.97 452.274  51
   2  13   5 4739.19 311.347  17
  -2  13  -5 4628.41 317.523  18
   2 -13   5 5475.94 373.911  12
   2  13   5 4857.85 331.609   1
  -2  13  -5 4771.95 323.455  19
  -2 -13  -5 4236.61 290.605  21
   2  13   5 4234.66 284.735  23
   2 -13   5 4853.55 354.160  24
   2  13   6 9574.73 548.835  30
   2  13   6 10509.5 579.014  45
  -2  13  -6 9549.87 748.151  51
   2  13   6 10016.7 814.130  49
   2  13   6 9996.36 811.850  50
   2  13   6 10520.8 598.177   1
  -2  13  -6 9659.14 578.008  19
   2 -13   6 10448.8 630.217  12
  -2  13  -6 9075.75 567.828  18
   2  13   6 9494.02 542.214  23
  -2  13  -7 8779.12 525.633  19
  -2  13  -7 9227.91 717.253  51
   2  13   7 9398.18 784.620  49
   2  13   7 9212.06 761.043  50
   2  13   7 8008.05 487.926  23
   2  13   7 8437.17 508.711  17
   2  13   7 8830.62 538.519   1
   2  13   7 8794.23 518.446  45
   2  13   8 16355.9 844.151   6
   2  13   8 14888.2 843.146   1
   2  13   8 15814.2 822.395  45
  -2  13  -8 14971.2 1034.55  51
   2  13   8 14668.3 1107.26  49
   2  13   8 14256.0 1051.00  50
   2 -13   8 13316.0 824.067   8
   2  13   8 14204.4 811.625  17
   2  13   8 14430.9 795.724  23
  -2 -13  -8 16011.2 824.334  15
  -2  13  -8 14870.4 828.527  19
  -2 -13  -9 232.784 65.1923  15
   2  13   9 209.228 55.0046  23
   2  13   9 198.963 57.2180  45
   2  13   9 203.338 69.2519   1
   2  13   9 142.492 96.4871  50
   2  13   9 319.695 131.862  49
  -2  13  -9 408.382 134.527  51
   2 -13   9 181.956 66.1780   8
   2  13   9 375.505 80.8015   6
   2  13   9 214.361 64.0735  17
   2  13  10 498.810 79.3593  45
   2  13  10 722.061 100.530  17
   2  13  10 668.710 106.525   1
   2  13  10 594.295 100.150   6
   2 -13  10 531.082 93.7644   8
  -2 -13 -10 597.885 89.4913  15
   2 -13  10 549.445 116.485  12
   2  13  10 630.435 88.8356  23
  -2  13 -11 408.650 75.0211  18
   2  13  11 760.107 98.7201  17
   2  13  11 689.031 105.034   1
   2 -13  11 455.970 90.1354   8
   2  13  11 678.941 101.567   6
  -2 -13 -11 612.082 86.5033  15
   2 -13  11 598.021 111.754  12
   2  13  11 431.766 74.5247  23
  -2  13 -12 2351.91 182.277  19
   2  13  12 2092.34 184.166   1
   2 -13  12 2629.66 217.046  12
  -2  13 -12 2103.78 165.735  18
   2  13  12 1926.57 165.986  17
   2  13  13 3946.43 271.515   1
   2 -13  13 4079.51 283.542  24
   2 -13  13 4284.81 292.056  12
  -2 -13 -13 4445.29 263.317  20
   2 -13  14 6551.39 359.169  12
  -2 -13 -14 6149.74 331.232  20
   2  13  14 5906.38 345.224   6
   2 -13  14 5707.48 349.882  24
   2  13  15 359.340 42.3947   6
  -2 -14  14 10.0248 25.0004  12
   2  14 -14 40.6878 25.2099  44
  -2  14  14 12.4511 22.7583   6
   2 -14 -13 3096.09 186.703  13
  -2  14  13 2864.17 197.348  23
   2  14 -13 3014.93 205.832  43
   2 -14 -13 3284.32 200.991  20
  -2  14  12 7766.43 440.027  23
   2  14 -12 7855.76 452.113  43
   2 -14 -12 7433.18 427.681  13
   2 -14 -11 4609.07 289.857  15
  -2  14  11 3781.77 258.090   7
  -2  14  11 4443.67 287.031  23
   2  14 -11 4680.24 305.871  43
  -2  14  11 4232.37 266.925  17
   2 -14 -10 313.942 70.4169  15
  -2  14  10 160.428 49.1643   7
   2  14 -10 247.982 71.4303  43
  -2  14  10 232.951 54.5488  17
  -2  14  10 182.219 59.5111  23
  -2  14   9 5435.30 353.367  23
   2  14  -9 5419.08 377.786  43
   2 -14  -9 5446.78 357.902  15
   2 -14  -8 4714.42 312.706  15
  -2  14   8 4410.47 279.796   7
  -2  14   8 4222.80 298.269  23
  -2  14   8 4140.74 277.679  16
   2  14  -8 4417.27 327.882  43
   2  14  -7 328.021 82.9923  43
  -2  14   7 339.036 66.8510  16
  -2  14   7 349.669 75.2891  23
   2  14  -7 425.718 67.6031  29
  -2  14   7 378.076 65.6194   7
   2 -14  -7 327.668 82.7816  11
   2 -14  -6 1884.27 184.091  11
   2  14  -6 1782.81 152.681  29
   2  14  -6 1871.94 185.536  43
  -2  14   6 1560.97 143.884  16
  -2  14   6 1856.99 166.841  23
  -2  14   6 1680.03 143.521   7
   2  14  -6 1802.09 186.662  44
   2 -14  -5 1378.34 153.075  11
   2  14  -5 1323.85 127.545  29
   2  14  -5 982.488 137.524  43
  -2  14   5 1213.74 116.104   7
  -2  14   5 1440.85 139.015  23
  -2  14   5 1227.98 120.570  16
  -2  14   5 1428.97 141.586  18
  -2  14   5 1113.22 120.774   1
   2  14  -5 1462.76 159.166  44
  -2  14   4 4517.77 284.958  16
  -2  14   4 4445.16 303.274  18
   2 -14  -4 4297.14 316.530  11
   2 -14  -4 5063.06 358.047  22
   2  14  -4 4116.31 314.618  43
   2  14  -4 4470.51 325.077  44
   2  14  -4 4354.80 289.863  29
  -2  14   3 16794.8 887.648  18
   2 -14  -3 16313.7 905.875  11
   2 -14  -3 16634.6 938.760  22
   2  14  -3 16773.6 878.048  29
   2  14  -3 16341.2 910.151  44
  -2  14   2 17263.5 953.293  18
  -2  14   2 18542.7 1086.21  51
   2 -14  -2 18009.5 1005.60  22
   2  14  -2 19034.3 954.308  29
   2  14  -2 17945.5 978.070  44
   2 -14  -1 17548.6 915.285  24
   2 -14  -1 15377.9 911.007  22
   2  14  -1 17053.1 897.356  44
  -2  14   1 18758.5 1049.31  51
   2 -14  -1 15678.6 891.421  11
   2  14  -1 15773.5 861.467  28
   2  14   0 1018.05 126.521  44
   2  14   0 1047.87 113.557  17
  -2  14   0 1354.98 214.861  51
   2  14   0 915.246 104.906  28
   2 -14   0 1025.37 137.670  24
   2 -14   1 424.569 89.1694  24
   2  14   1 488.870 76.7145  17
   2 -14   1 406.620 90.2528  12
   2  14   1 562.029 91.6673  44
   2  14   1 410.169 65.5222  28
   2  14   2 1109.64 121.322  17
  -2  14  -2 1014.83 116.634  18
   2  14   2 915.883 99.9606  28
   2  14   2 1125.89 225.416  50
  -2  14  -2 779.659 178.618  51
   2 -14   2 814.589 122.980  24
   2 -14   2 1089.17 142.640  12
   2 -14   3 7176.79 477.464  24
  -2  14  -3 7115.47 444.920  18
   2  14   3 7348.43 446.853  17
  -2  14  -3 8621.97 651.944  51
   2  14   3 6905.56 636.266  50
  -2 -14  -3 7039.42 439.076  11
   2  14   3 7870.86 427.612  28
   2 -14   3 7890.35 496.116  12
   2  14   3 6994.54 422.142  30
   2 -14   4 384.397 94.6059  24
   2  14   4 378.937 61.2505  23
   2 -14   4 510.812 100.893  12
   2  14   4 367.695 64.4586  30
   2  14   4 555.882 190.445  50
  -2  14  -4 487.791 145.482  51
   2  14   4 409.097 77.2277  17
  -2  14  -4 393.095 77.7497  18
   2  14   5 1441.86 146.047  45
  -2  14  -5 1297.74 144.129  18
   2  14   5 1375.75 141.558  17
   2 -14   5 1302.65 169.711  12
   2  14   5 1263.80 149.698   1
   2 -14   5 1346.15 171.760  24
   2  14   5 1263.42 121.374  23
   2  14   5 1195.97 123.447  30
   2  14   6 6292.69 377.770  30
   2  14   6 6314.72 401.781  45
  -2  14  -6 6764.66 596.909  51
   2  14   6 5691.54 594.764  50
  -2  14  -6 6327.34 408.146  19
   2  14   6 6351.39 418.478   1
   2 -14   6 7197.46 465.769  12
  -2  14  -6 5659.14 393.192  18
   2 -14   6 6361.60 444.368  24
   2  14   6 5862.75 369.566  23
   2  14   7 480.543 88.2102  45
   2  14   7 746.203 200.069  50
  -2  14  -7 948.825 201.292  51
  -2  14  -7 659.763 107.105  19
   2  14   7 781.277 111.777   6
   2  14   7 686.558 110.763   1
   2 -14   7 621.362 122.497  12
  -2  14  -7 697.410 105.721  18
   2 -14   7 642.896 120.591  24
   2  14   7 527.400 79.8516  23
   2  14   8 5512.59 350.572  45
  -2  14  -8 5121.31 517.429  51
   2  14   8 5024.94 560.192  49
   2  14   8 4980.90 531.174  50
   2  14   8 4719.75 339.934  17
  -2  14  -8 4883.11 346.101  18
   2  14   8 5203.37 369.794   1
  -2  14  -8 5147.83 358.996  19
   2 -14   8 5088.41 387.094  24
   2  14   8 5513.48 335.388  23
  -2 -14  -8 5711.80 356.203  15
   2  14   8 5840.74 372.888   6
   2  14   9 1225.27 136.313  17
  -2  14  -9 1171.46 134.849  18
   2  14   9 1356.70 151.884   1
   2  14   9 1324.73 134.326  45
   2  14   9 1100.41 123.023  23
   2 -14   9 1206.95 161.632  24
  -2 -14  -9 1442.91 144.442  15
   2  14   9 1346.42 148.337   6
   2  14  10 6157.81 381.116  17
  -2  14 -10 5289.93 366.971  18
   2  14  10 6080.25 399.800   1
   2  14  10 6515.53 369.058  45
  -2 -14 -10 6474.32 384.309  15
   2  14  10 6494.83 396.865   6
   2 -14  10 5845.37 410.698  24
   2  14  10 5566.13 363.116  23
   2  14  11 101.386 40.4896  23
   2 -14  11 81.0783 55.3712  24
   2  14  11 90.6783 43.6148   1
  -2 -14 -11 54.9264 38.4274  15
   2 -14  11 25.6413 50.6260  12
   2  14  11 37.7602 44.1358   6
   2  14  11 83.2307 39.8544  17
  -2  14 -11 67.5283 38.3104  18
   2 -14  12 11256.0 627.565  24
   2  14  12 11240.4 610.916   6
   2  14  12 10858.1 610.736   1
   2 -14  12 11520.6 639.276  12
   2  14  12 10574.6 592.950  17
   2 -14  13 3750.53 255.287  24
  -2 -14 -13 3907.99 234.976  20
   2  14  13 3831.35 248.417   1
   2 -14  13 4177.48 268.772  12
   2 -14  14 607.532 64.2458  24
   2 -14  14 751.273 71.7523  12
   2  15 -14 202.513 31.0258  44
  -2  15  13 784.376 78.3265   6
  -2  15  13 666.748 68.6981  23
  -2 -15  13 624.542 74.4908  12
  -2  15  12 216.316 47.4424  23
   2 -15 -12 232.652 43.2501  13
  -2 -15  12 268.823 59.6241  12
   2  15 -12 218.847 49.9278  43
   2  15 -11 190.417 51.5575  43
  -2  15  11 249.176 53.1356  23
   2 -15 -11 178.899 47.6698  15
   2 -15 -11 338.234 58.7624  13
  -2  15  11 154.816 43.2301  17
   2  15 -10 790.826 112.094  43
  -2  15  10 834.182 97.3314  17
   2 -15 -10 964.327 109.759  15
  -2  15  10 900.151 105.846  23
  -2  15   9 978.173 108.046   7
  -2  15   9 1342.60 132.048  23
   2  15  -9 1361.05 147.468  43
  -2  15   9 1394.71 129.633  17
   2  15  -9 1422.23 157.904  44
   2 -15  -9 910.493 120.401  15
  -2  15   8 6644.17 393.713   7
   2  15  -8 6141.53 432.942  43
   2 -15  -8 6996.75 424.850  15
   2  15  -8 7420.77 460.138  44
  -2  15   8 6917.33 418.704  23
  -2  15   7 5921.10 352.229   7
  -2  15   7 6398.56 382.047  23
   2  15  -7 6191.99 405.342  43
   2  15  -7 5926.06 408.483  44
   2  15  -7 5376.95 345.334  29
  -2  15   7 5968.66 358.434  16
  -2  15   6 3185.08 217.599   7
   2 -15  -6 3452.41 260.549  21
  -2  15   6 2981.77 233.960  23
  -2  15   6 3164.77 223.871  16
  -2 -15   6 2898.60 253.890  12
   2 -15  -6 3323.72 261.044  11
   2  15  -6 3221.17 260.933  43
   2  15  -6 3185.79 264.661  44
   2  15  -6 3036.56 219.222  29
  -2  15   5 16117.1 815.705   7
   2 -15  -5 14768.5 860.743  21
  -2  15   5 14520.5 840.247  18
  -2  15   5 15521.8 823.558  16
   2 -15  -5 15926.8 868.605  11
   2  15  -5 15760.8 880.486  44
   2  15  -5 15748.9 871.499  43
   2  15  -5 15994.5 827.492  29
  -2  15   4 8025.16 453.427   7
   2  15  -4 8480.37 474.696  29
   2 -15  -4 7919.00 528.113  22
   2 -15  -4 7508.24 494.589  21
  -2  15   4 8324.79 487.329  18
  -2  15   4 8434.10 468.368  16
   2 -15  -4 7885.37 501.823  11
   2  15  -4 8078.90 510.471  44
  -2  15   3 3550.22 267.312  18
   2 -15  -3 3955.17 292.355  11
   2  15  -3 3901.99 295.476  44
   2 -15  -3 4158.92 319.997  22
  -2  15   2 7846.40 567.365  51
  -2  15   2 6746.17 433.882  18
  -2  15   2 7831.49 426.996  16
   2  15  -2 6497.96 424.810  28
   2 -15  -2 7603.23 490.967  22
   2  15  -2 7748.41 467.487  44
  -2  15   1 25.7462 52.4805  51
  -2  15   1 83.0134 63.0282  50
   2  15  -1 112.653 52.6142  44
   2  15  -1 79.5213 37.2047  28
   2 -15  -1 64.2418 52.3799  24
   2 -15  -1 14.0895 73.1593  22
   2 -15   0 4086.66 298.838  24
   2 -15   0 3764.56 303.732  22
  -2  15   0 4022.08 394.695  51
  -2  15   0 3616.35 359.239  50
   2  15   0 3399.30 246.138  17
   2  15   0 3301.12 238.843  28
   2  15   0 3237.82 265.543  44
   2 -15   0 3648.07 277.907  11
   2  15   1 41204.1 1988.71  44
   2 -15   1 41193.5 2004.70  24
   2  15   1 38059.8 1955.00  17
  -2  15  -1 36479.3 1954.79  18
  -2  15  -1 41254.3 2188.15  51
  -2  15  -2 1363.80 236.782  51
   2  15   2 1147.21 118.579  30
   2 -15   2 1445.74 169.075  24
   2 -15   2 1499.04 172.029  12
   2  15   2 1388.97 143.093  17
  -2  15  -2 1384.00 143.378  18
   2 -15   3 3223.06 274.923  12
   2 -15   3 3020.15 263.766  24
  -2 -15  -3 2981.92 229.328  11
   2  15   3 2974.90 232.437  17
  -2  15  -3 2831.73 229.840  18
  -2  15  -3 3205.12 378.690  51
   2  15   3 2961.36 398.757  50
   2  15   3 2984.34 213.635  30
   2 -15   4 29456.8 1525.75  12
  -2 -15  -4 28341.9 1454.27  11
   2 -15   4 28764.3 1510.22  24
   2  15   4 26947.0 1426.32  23
  -2  15  -4 28362.6 1467.71  18
   2  15   4 29026.8 1467.54  17
   2  15   4 29590.8 1487.10   1
   2  15   4 29573.4 1460.51   6
  -2  15  -4 30172.9 1725.10  51
   2  15   4 28322.5 1762.52  50
   2  15   4 27749.6 1436.72  30
   2  15   5 102.029 39.2273  23
   2 -15   5 247.768 82.8901  24
   2  15   5 128.448 54.9493  45
   2  15   5 217.600 61.9130  17
  -2  15  -5 210.772 63.8604  18
   2  15   5 270.107 72.1358   1
   2  15   5 104.649 51.5918   6
   2 -15   5 208.327 85.0398  12
   2  15   5 140.711 44.1825  30
   2  15   6 8691.88 508.205  17
  -2  15  -6 7807.26 502.431  18
   2  15   6 8209.22 520.417   1
   2 -15   6 8296.58 555.573  12
   2 -15   6 8190.50 543.122  24
   2  15   6 8178.76 476.811  23
   2  15   6 9032.69 519.036   6
   2  15   6 8593.36 483.676  30
   2  15   6 9083.48 513.540  45
  -2  15  -6 7931.56 492.213  44
  -2  15  -6 8322.32 702.576  51
   2  15   6 8664.58 755.141  50
  -2  15  -7 2825.87 234.136  18
   2  15   7 3395.49 264.468   1
   2 -15   7 2946.55 267.771  24
   2  15   7 3104.12 221.778  23
   2 -15   7 2677.80 268.650  12
   2  15   7 3151.77 240.581  45
  -2  15  -7 3045.19 386.594  51
   2  15   7 3289.93 423.371  50
   2  15   7 3327.18 254.715   6
   2 -15   8 1942.37 205.890  24
   2  15   8 1727.37 155.987  23
   2  15   8 1955.62 172.905  45
   2  15   8 2225.35 201.251   1
   2  15   8 2044.53 190.158   6
   2  15   8 1789.12 172.578  17
  -2  15  -8 2050.75 179.296  18
  -2 -15  -8 2001.49 176.219  15
   2 -15   8 2028.35 216.467  12
   2 -15   9 775.935 126.536  24
   2  15   9 819.901 97.9268  23
   2  15   9 1035.62 109.504  45
   2  15   9 728.638 113.246   1
   2  15   9 893.664 118.032   6
  -2 -15  -9 960.809 113.825  15
   2  15   9 916.491 113.230  17
  -2  15  -9 787.846 106.362  18
   2  15  10 113.143 49.5978  17
  -2  15 -10 62.4741 35.0525  18
   2  15  10 154.204 56.5844   1
   2  15  10 182.548 60.5002   6
  -2 -15 -10 104.496 46.5778  15
   2 -15  10 129.864 64.9095  24
   2  15  10 135.652 42.6996  23
   2  15  11 650.705 93.4753   1
   2  15  11 670.611 92.0495   6
   2 -15  11 814.781 107.368  24
  -2 -15 -11 629.881 81.0063  15
   2  15  11 704.801 87.5383  17
   2  15  12 3541.11 238.361   6
   2 -15  12 3485.82 247.915  24
   2  15  12 4049.06 248.179   1
   2 -15  12 3969.96 264.554  12
  -2  15 -12 3316.18 220.483  44
  -2 -15 -13 13.9241 18.7418  20
   2 -15  13-22.0735 25.7296  24
   2 -15  13 6.42071 26.9351  12
   2  15  13-15.1518 26.7015   6
  -2  16  13 608.847 61.4361   6
  -2  16  12 328.736 51.2556  23
   2 -16 -12 347.943 43.3172  13
  -2 -16  12 336.331 55.7397  12
  -2  16  11 2356.49 167.719  23
  -2 -16  11 2333.60 181.707  12
   2 -16 -11 2264.94 159.936  13
   2  16 -11 2034.96 174.716  44
  -2  16  11 2033.26 149.199  17
   2 -16 -11 2399.95 167.375  15
  -2  16  10 5680.87 344.037  23
  -2  16  10 5691.96 334.367  17
   2 -16 -10 5444.38 341.260  15
  -2 -16  10 5549.44 362.184  12
   2  16 -10 5834.38 368.310  44
  -2  16   9 129.239 43.2931   7
  -2  16   9 147.717 49.7151  23
   2  16  -9 120.900 57.3487  43
  -2  16   9 120.994 43.2050  17
   2  16  -9 77.4857 51.9154  44
   2 -16  -9 100.725 45.5381  15
  -2 -16   9 129.589 54.1190  12
  -2  16   8 2057.92 163.248   7
   2  16  -8 2099.14 197.382  43
   2  16  -8 2366.64 212.769  44
  -2  16   8 2313.82 185.169  23
  -2 -16   8 2079.40 198.999  12
   2 -16  -8 2374.52 190.339  15
  -2  16   7 26.9380 35.7023   7
   2  16  -7 75.5041 54.3846  44
  -2  16   7 36.4132 45.4518  23
  -2  16   7 133.069 47.0471  16
   2 -16  -7 66.0797 46.2765  21
  -2 -16   7 35.1186 39.5909  12
  -2  16   6 12021.7 646.031   7
   2  16  -6 13778.4 723.258  44
  -2  16   6 11246.2 650.505  16
   2 -16  -6 12045.7 694.360  21
  -2 -16   6 12154.5 695.821  12
   2 -16  -6 12156.6 698.497  11
  -2  16   5 2061.46 170.892  16
   2  16  -5 2207.51 208.297  44
  -2  16   5 2173.95 165.506   7
   2 -16  -5 2081.08 195.513  21
  -2  16   5 2078.05 184.969  18
   2 -16  -5 2475.11 212.314  11
   2 -16  -4 104.639 59.1885  21
   2  16  -4 75.2407 58.5108  44
  -2  16   4 70.2546 47.7059  16
  -2  16   4 29.0081 41.7996  18
  -2  16   4 25.7180 37.0734   7
   2 -16  -4 36.5347 46.4157  11
   2  16  -3 361.393 65.6984  28
   2  16  -3 354.777 85.4641  44
  -2  16   3 212.000 59.3264  23
   2 -16  -3 327.382 95.4855  22
  -2  16   3 308.984 67.9493  18
  -2  16   3 331.117 58.7108   7
   2 -16  -3 135.022 63.8494  11
   2 -16  -2 7260.78 508.579  22
  -2  16   2 7506.28 459.705  23
   2  16  -2 8083.37 492.311  44
  -2  16   2 7048.47 618.568  50
  -2  16   2 8162.38 453.347  16
  -2  16   2 8126.29 431.741   7
   2  16  -2 7251.22 447.870  28
   2  16  -1 1007.82 138.009  44
   2  16  -1 1140.17 117.551  28
  -2  16   1 1261.27 121.664  16
  -2  16   1 1032.85 195.346  51
  -2  16   1 1166.28 203.746  50
   2 -16  -1 1231.39 167.024  22
   2 -16   0 4156.19 352.007  22
   2 -16   0 5227.48 360.521  24
   2 -16   0 4589.82 337.746  11
  -2  16   0 4746.28 461.399  51
   2  16   0 4843.20 339.339  44
  -2  16   0 5295.31 307.050  16
  -2  16   0 4353.37 314.666  18
   2  16   0 4657.19 308.048  17
   2  16   1 4145.10 296.750  17
  -2  16  -1 4515.49 307.892  18
   2 -16   1 4703.77 340.119  24
  -2  16  -1 4564.32 459.763  51
   2  16   2 18327.8 979.114  30
  -2  16  -2 20044.6 1242.22  51
   2  16   2 18650.9 1005.36  17
  -2  16  -2 19071.1 1008.23  18
   2 -16   2 19789.9 1050.64  24
   2 -16   3 3597.72 283.299  24
  -2 -16  -3 3111.80 238.612  11
   2 -16   3 3362.64 285.700  12
   2  16   3 3158.86 223.640  30
   2  16   3 2970.71 250.026   1
   2  16   3 3265.42 246.041  17
  -2  16  -3 3317.81 248.201  18
  -2  16  -3 2391.16 346.084  51
   2  16   4 3807.88 285.868   1
  -2 -16  -4 3380.35 254.881  11
   2 -16   4 4042.46 318.470  12
   2 -16   4 3696.82 304.337  24
   2  16   4 3418.84 237.938  23
   2  16   4 3544.71 245.623  30
  -2  16  -4 3902.25 434.945  51
  -2  16  -4 3548.90 268.042  18
   2  16   4 4000.15 276.640  17
   2  16   5 1403.70 150.935   6
   2  16   5 1573.22 171.788   1
   2 -16   5 2070.50 213.045  12
   2 -16   5 1730.95 194.189  24
   2  16   5 1587.99 140.661  23
   2  16   5 1847.32 171.457  45
   2  16   5 1677.60 145.415  30
   2  16   5 1370.41 286.709  50
  -2  16  -5 1668.26 280.749  51
  -2  16  -5 1694.36 166.097  18
   2  16   5 1844.67 169.726  17
   2  16   6 2563.30 199.005  23
   2  16   6 3167.83 233.835  45
   2  16   6 3039.56 232.295  17
  -2  16  -6 2760.22 224.619  18
   2  16   6 2767.49 238.645   1
   2 -16   6 2799.16 255.046  24
   2 -16   6 2898.66 264.987  12
   2  16   6 2673.33 221.329   6
   2  16   7 9134.45 500.878  23
   2  16   7 9674.42 527.020  45
  -2  16  -7 8367.67 506.422  44
  -2  16  -7 8616.64 519.073  18
   2  16   7 8576.76 537.779   1
   2 -16   7 8955.47 561.942  24
   2  16   7 9068.82 527.952   6
   2 -16   7 8320.82 563.142  12
  -2  16  -8 580.038 90.0292  18
   2  16   8 793.288 104.502  17
   2  16   8 751.036 108.843   1
  -2  16  -8 874.910 101.911  44
   2  16   8 894.217 104.191  45
   2 -16   8 792.371 123.809  24
   2  16   8 601.624 83.6690  23
   2  16   8 673.884 99.8870   6
   2 -16   8 728.531 122.582  12
  -2 -16  -8 706.813 99.5383  15
  -2  16  -9 7819.85 463.337  44
   2  16   9 8326.97 466.476  45
  -2  16  -9 7487.45 463.867  18
   2  16   9 8410.19 481.000  17
   2  16   9 8134.23 491.385   1
   2 -16   9 8772.99 514.825  24
   2  16   9 8364.49 486.080   6
  -2 -16  -9 8564.48 477.094  15
   2 -16   9 7851.67 516.208  12
   2  16  10 389.924 67.4275  17
   2  16  10 206.337 61.5224   1
  -2  16 -10 295.096 52.6640  44
   2 -16  10 266.274 68.2206  24
   2  16  10 389.720 69.4899   6
  -2 -16 -10 283.918 60.2306  15
   2  16  11 1300.69 116.256  17
  -2  16 -11 1137.77 101.406  44
   2 -16  11 1521.57 137.273  24
   2  16  11 1200.38 117.928   6
   2  16  11 1473.37 131.810   1
  -2 -16 -12 5407.76 294.072  20
   2  16  12 5078.66 303.909   6
   2 -16  12 5182.01 312.240  24
   2  16  13 2755.21 170.943   6
   2 -16  13 2797.89 172.309  24
   2 -16  13 3132.39 185.604  12
  -2  17  12 1548.96 109.949  23
   2  17 -12 1595.06 118.905  44
   2 -17 -11 24.9414 18.9791  13
  -2 -17  11 21.9453 26.2285  12
  -2  17  11 71.4757 31.6350  23
   2  17 -11 71.7141 32.5330  44
  -2  17  11 18.6765 20.5258  17
   2 -17 -10 1598.75 131.870  15
  -2 -17  10 1590.35 140.014  12
  -2  17  10 1444.73 122.407  17
  -2  17  10 1674.02 134.860  23
   2  17 -10 1814.09 154.180  44
   2 -17  -9 4505.59 288.234  15
  -2 -17   9 4542.63 298.658  12
   2  17  -9 4371.27 305.052  44
  -2  17   9 4712.16 284.335  17
  -2  17   9 4894.06 291.116  23
  -2  17   9 4057.68 264.569   7
  -2 -17   8 714.226 100.137  12
   2 -17  -8 807.478 102.029  15
  -2  17   8 995.672 105.204  17
   2  17  -8 806.605 114.449  44
  -2  17   8 974.426 106.582  23
  -2  17   8 686.343 82.7535   7
  -2 -17   7 39.8071 33.6430  12
   2  17  -7 23.1352 42.4830  44
   2 -17  -7 80.9692 46.0967  21
  -2  17   7 37.6441 35.5990   7
   2 -17  -6 2114.82 190.826  11
  -2  17   6 1909.34 157.896  16
   2  17  -6 1845.07 187.713  44
  -2  17   6 1881.61 149.095   7
   2 -17  -6 1882.66 179.489  21
   2 -17  -5 9000.84 543.236  21
   2 -17  -5 8868.87 546.012  11
  -2  17   5 9202.13 511.836  16
   2  17  -5 9718.14 561.752  44
   2  17  -5 8283.82 508.569  28
  -2  17   5 9228.51 497.071   7
   2  17  -4 26478.0 1421.88  28
  -2  17   4 29134.6 1440.52  23
  -2  17   4 29450.7 1703.26  50
  -2  17   4 27301.9 1438.15  18
   2 -17  -4 27323.5 1458.57  21
   2  17  -4 29963.7 1479.89  44
  -2  17   4 28911.1 1406.49   7
   2 -17  -4 27777.6 1466.22  11
   2  17  -3 1498.89 141.678  28
   2  17  -3 1682.80 175.037  44
  -2  17   3 1291.86 239.000  50
   2 -17  -3 1674.70 175.975  11
  -2  17   3 1799.73 158.230  23
   2 -17  -3 1718.06 192.446  22
   2 -17  -3 1639.78 168.323  21
  -2  17   3 1643.21 132.017   7
   2  17  -2 1205.47 143.870  44
  -2  17   2 1119.57 211.414  50
  -2  17   2 1208.83 118.506  16
   2 -17  -2 928.956 143.711  22
  -2  17   2 1011.18 120.235  23
  -2  17   2 1055.73 98.2762   7
   2  17  -1 95.2400 59.3471  44
  -2  17   1 114.653 44.0032  16
  -2  17   0 4058.33 263.977  16
  -2  17   0 4402.75 292.108  18
   2  17   0 3603.14 262.949  17
   2 -17   0 3990.47 304.000  11
   2  17   0 3997.01 299.733  44
  -2  17   0 4028.43 417.866  51
   2 -17   0 4097.77 328.734  22
  -2  17  -1 3971.67 414.071  51
  -2  17  -1 3496.75 258.369  18
  -2  17  -1 3756.94 237.761  16
   2  17   1 3454.18 250.182  17
   2 -17   1 3192.19 268.604  11
   2 -17   1 3745.97 294.469  24
   2  17   1 3150.00 231.493  30
   2 -17   1 3230.41 293.432  22
   2 -17   2 13700.9 734.797  24
  -2 -17  -2 11654.8 677.044  11
   2  17   2 11676.6 652.114  30
  -2  17  -2 12720.7 901.801  51
  -2  17  -2 12171.7 682.269  18
  -2  17  -2 12266.5 647.824  16
   2  17   2 11672.6 675.452  17
   2 -17   3 11987.2 710.416  24
  -2  17  -3 12185.5 894.871  51
  -2  17  -3 12242.6 675.720  18
  -2  17  -3 12280.5 635.345  16
   2  17   3 12030.5 674.103  17
   2  17   3 11572.8 643.462  30
  -2 -17  -3 11304.2 660.332  11
   2  17   4 191.811 51.3419  30
  -2 -17  -4 78.9433 40.4635  11
   2 -17   4 84.0738 64.1041  24
  -2  17  -4 110.864 50.6751  18
   2  17   4 156.406 57.5173  17
   2  17   4 225.440 71.0974  45
   2 -17   4 215.548 81.6674  12
  -2  17  -4 147.529 106.345  51
   2  17   4 189.417 66.3079   1
  -2  17  -5 2458.61 202.950  18
   2  17   5 2521.79 207.123  17
   2  17   5 2370.99 202.453  45
   2 -17   5 2465.77 238.964  12
   2 -17   5 2544.48 234.782  24
   2  17   5 2266.52 209.403   1
   2  17   5 2354.62 181.245  30
   2  17   6 57.1685 46.5670   1
   2  17   6 38.8268 41.9387  45
   2 -17   6 40.1490 50.9792  24
   2 -17   6 14.9287 56.8600  12
  -2  17  -6 65.7878 44.8864  18
   2  17   6 20.0604 40.8601  17
   2 -17   7 1147.56 145.638  24
   2  17   7 1333.75 131.911  45
  -2  17  -7 1173.92 125.351  18
   2 -17   7 1107.77 154.042  12
   2  17   7 1217.65 141.093   1
   2  17   8 742.227 104.209   1
   2  17   8 814.533 94.9583  45
   2 -17   8 831.044 116.415  24
  -2 -17  -8 674.979 92.1105  15
   2 -17   8 852.690 128.836  12
  -2  17  -8 690.679 90.8903  18
   2 -17   9 7013.76 424.593  24
   2  17   9 6505.38 380.557  45
  -2 -17  -9 7060.09 394.870  15
   2 -17   9 6488.48 432.200  12
   2  17   9 6809.62 400.947  17
  -2  17  -9 6371.38 385.020  18
   2  17   9 6979.51 413.106   1
   2 -17  10 3469.87 261.330  24
  -2 -17 -10 4071.25 247.976  15
   2 -17  10 4145.89 285.618  12
   2  17  10 3943.26 254.429  17
   2  17  10 4161.85 266.286   1
   2 -17  11 877.922 94.1583  24
   2  17  11 854.315 84.1875  17
  -2 -17 -12 5748.23 308.921  20
   2 -17  12 6315.17 329.786  24
  -2  18  11 6017.83 327.687  23
   2  18 -11 6025.36 337.101  44
   2 -18 -10 9.62702 25.4743  15
   2 -18 -10 40.4448 26.2911  13
  -2  18  10 40.6894 28.3676  23
   2  18 -10 6.54523 29.0506  44
  -2  18  10 35.2351 27.6482  17
   2 -18  -9 424.377 66.0306  15
  -2 -18   9 382.524 60.8169  12
  -2  18   9 651.675 75.4000  17
   2  18  -9 577.061 82.4975  44
  -2  18   9 554.845 70.8477  23
   2 -18  -8 56.8774 34.0068  15
   2  18  -8 37.0453 43.2418  44
  -2  18   8 75.8624 38.5015  17
   2  18  -8 42.4116 30.1201  28
  -2  18   8 35.7675 32.5477   7
   2 -18  -7 745.362 98.8715  21
   2  18  -7 890.053 115.989  44
  -2  18   7 852.267 85.9532   7
   2  18  -7 678.886 81.9403  28
   2 -18  -7 896.705 102.093  15
   2 -18  -6 1803.75 164.375  21
   2 -18  -6 1871.93 169.998  11
   2  18  -6 1862.24 175.924  44
   2  18  -6 1576.29 137.075  28
  -2  18   6 1586.14 131.293   7
  -2  18   5 2687.39 198.406  16
   2  18  -5 2591.19 225.881  44
   2 -18  -5 2958.92 230.237  11
  -2  18   5 2477.90 181.479   7
   2 -18  -5 3103.57 230.176  21
  -2  18   5 2635.32 204.819  23
   2 -18  -4 21.5009 39.5338  21
  -2  18   4 77.9518 45.0190  23
   2  18  -4 46.6766 53.1674  44
  -2  18   4 56.4761 35.5290   7
   2 -18  -4 114.586 53.4965  11
  -2  18   3 17591.9 887.376  23
   2 -18  -3 16793.1 913.837  11
   2  18  -3 16230.6 909.518  44
   2 -18  -3 15982.0 901.378  21
  -2  18   3 16196.1 869.252  16
  -2  18   2 2636.81 194.377  16
  -2  18   2 2376.10 196.132  23
   2 -18  -2 2504.26 239.478  22
   2  18  -2 2688.20 227.656  44
  -2  18   1 2225.48 192.480  18
  -2  18   1 2306.39 180.250  16
   2 -18  -1 2582.60 239.162  22
  -2  18   1 2264.03 187.808  23
   2  18  -1 2495.32 214.919  44
   2 -18   0-58.2392 76.9728  22
  -2  18   0 7.27286 28.6583  16
  -2  18   0 9.69630 31.1965  18
   2  18   0 6.97966 25.6039  30
   2 -18   0-12.5228 47.6721  11
   2  18   1 1932.41 152.050  30
  -2 -18  -1 1924.88 175.945  11
   2 -18   1 1884.97 187.501  11
   2 -18   1 1946.05 211.004  22
  -2  18  -1 1769.14 167.944  18
   2  18   1 1791.49 159.601  17
  -2  18  -1 1779.71 149.925  16
   2  18   2 747.296 86.0406  30
   2 -18   2 482.436 112.005  22
   2 -18   2 596.442 111.596  24
   2 -18   2 809.631 117.534  11
  -2 -18  -2 667.012 96.2458  11
  -2  18  -2 701.481 100.403  18
   2  18   2 721.733 97.4617  17
  -2  18  -2 664.363 80.9538  16
   2 -18   3-13.4402 64.5090  24
   2 -18   3 203.027 78.3786  22
  -2  18  -3 139.695 39.8847  16
  -2  18  -3 135.423 48.7058  18
   2  18   3 175.874 56.6570  17
   2  18   3 159.425 44.0183  30
  -2 -18  -3 178.650 50.2543  11
   2 -18   3 166.105 58.3025  11
  -2 -18  -4 510.685 77.8057  11
   2  18   4 694.658 101.426  45
   2 -18   4 579.881 105.020  24
   2  18   4 669.655 79.3161  30
  -2  18  -4 574.045 90.0815  18
   2  18   4 531.218 88.2793  17
   2 -18   5 190.894 69.8589  24
  -2  18  -5 35.7249 39.8401  18
   2  18   5 96.8810 44.2895  17
   2  18   5 115.063 47.9848  45
   2  18   6 124.652 51.2904   1
   2  18   6 184.497 51.9459  45
   2 -18   6 180.431 67.4904  24
   2 -18   6 189.318 71.9206  12
  -2  18  -6 191.393 51.4023  18
   2  18   6 139.145 53.1322  17
   2  18   7 6381.99 405.446   1
   2  18   7 6307.84 386.737  45
  -2  18  -7 6720.14 389.293  18
   2  18   7 6828.18 401.818  17
  -2 -18  -7 6645.52 389.806  15
   2 -18   7 6234.46 427.857  12
   2 -18   7 6549.74 421.279  24
   2  18   8 60.3823 38.2871   1
   2  18   8 44.4245 31.0058  45
   2 -18   8 19.6081 37.3553  24
   2 -18   8 45.2510 44.6048  12
  -2 -18  -8 26.6348 30.3377  15
  -2  18  -8 19.1555 26.0326  18
   2  18   9 3969.06 265.080   1
   2  18   9 3918.64 239.393  45
   2  18   9 4164.85 261.699  17
  -2 -18  -9 4110.84 251.806  15
   2 -18   9 4144.57 287.645  12
   2 -18   9 4191.52 277.037  24
  -2 -18 -10-17.2389 29.7391  15
   2 -18  10 39.8377 35.3347  12
   2  18  10-5.42887 24.0761  17
   2 -18  10 39.1889 33.8843  24
  -2 -18 -11 11135.3 570.950  20
   2 -18  11 11823.0 591.130  24
  -2  19  10 237.665 35.1081  17
  -2  19  10 279.232 41.5279  23
   2  19 -10 267.054 46.1178  44
   2 -19 -10 256.994 33.5205  13
   2  19  -9 8099.65 441.673  44
  -2  19   9 7889.05 423.533  17
   2 -19  -9 7630.75 422.621  15
   2  19  -8 1829.03 160.448  44
  -2  19   8 1991.64 151.042  17
   2 -19  -8 2228.94 155.333  15
   2  19  -7 1699.54 162.427  44
   2 -19  -7 1902.98 152.949  15
  -2  19   7 2178.39 159.477  17
   2 -19  -6 414.201 72.8457  21
   2  19  -6 476.064 81.9274  44
  -2  19   6 423.179 66.2549  23
   2  19  -5 1190.76 133.072  44
   2 -19  -5 1171.22 125.881  21
  -2  19   5 1114.06 114.999  23
   2 -19  -5 1166.62 130.181  11
   2  19  -4 1251.84 140.864  44
  -2  19   4 1285.97 126.362  23
   2 -19  -4 1283.57 137.476  21
   2 -19  -4 1175.46 137.154  11
  -2  19   3 1061.24 108.646  16
  -2  19   3 936.248 108.340  23
   2  19  -3 1075.80 130.350  44
   2 -19  -3 898.184 115.827  21
   2 -19  -3 983.634 124.914  11
  -2  19   2 1804.71 159.510  23
   2 -19  -2 1673.31 186.892  22
   2  19  -2 1751.02 140.949  30
   2  19  -2 2083.26 186.782  44
  -2  19   2 2018.17 158.738  16
   2 -19  -2 2131.70 185.006  21
  -2  19   2 1839.71 163.835  18
  -2  19   1 159.562 50.8411  23
   2 -19  -1-13.4416 69.9450  22
  -2  19   1 127.727 44.2513  16
  -2  19   1 162.219 52.1537  18
   2  19  -1 115.768 37.0770  30
   2 -19   0-11.9030 48.4428  11
   2  19   0 18.6398 25.2884  30
   2 -19   0-13.6111 71.9581  22
  -2  19   0 58.7631 42.7063  23
  -2  19   0 6.84239 34.1065  16
  -2  19   0-9.10639 34.6683  18
   2 -19   1 3352.97 264.476  11
  -2 -19  -1 2855.98 237.351  11
   2  19   1 3431.29 221.403  30
  -2  19  -1 3319.59 236.979  23
   2 -19   1 3445.98 283.609  22
  -2  19  -1 3536.89 248.084  18
  -2  19  -1 3423.10 222.942  16
  -2 -19  -2 79.6617 36.1234  11
   2 -19   2-11.5155 35.2523  11
   2  19   2 81.0802 29.8861  30
  -2  19  -2 44.9712 37.8270  18
  -2  19  -2 76.0600 34.8151  16
   2  19   2 91.0632 44.6507  17
   2 -19   2 13.5600 63.2799  22
  -2 -19  -3 1548.85 144.351  11
   2 -19   3 1432.71 159.546  11
   2  19   3 1932.40 142.097  30
   2  19   3 1925.52 170.313  45
   2 -19   3 1889.15 191.094  22
  -2  19  -3 1704.43 157.536  18
   2  19   3 1595.72 151.728  17
   2 -19   3 1565.54 176.747  24
   2  19   4 102.486 49.7961  45
   2 -19   4 113.385 49.7314  11
  -2 -19  -4 129.424 38.6588  11
  -2  19  -4 175.085 50.7146  18
   2  19   4 212.237 56.6625  17
   2 -19   4 251.023 74.3380  24
   2 -19   4 205.004 68.1311  22
   2 -19   5 6043.49 410.574  24
   2 -19   5 6102.14 393.263  11
   2  19   5 6892.48 396.708  17
  -2  19  -5 6021.20 378.506  18
   2 -19   5 7007.67 431.639  22
   2  19   5 6434.28 390.687  45
   2 -19   6 189.231 51.0077  11
   2  19   6 181.728 47.0732  45
  -2  19  -6 202.383 48.9727  18
   2  19   6 229.384 54.7459  17
   2 -19   6 134.834 53.5088  24
   2  19   7 5816.02 333.114  45
  -2 -19  -7 5352.46 327.600  15
   2  19   7 5755.18 342.278  17
   2 -19   7 5399.61 355.654  24
   2  19   8 2945.21 190.746  45
   2 -19   8 2913.15 214.581  24
  -2 -19  -8 3057.73 196.809  15
   2 -19   9 5046.86 297.936  24
  -2 -19  -9 4787.94 276.079  15
   2 -19  10 70.3362 31.2606  24
   2 -19  10 64.7724 25.6827  22
   2  19  10 131.762 29.5831  17
   2 -20  -9 100.810 22.5022  13
  -2  20   9 67.1811 22.7834  17
   2  20  -9 92.6890 27.2549  44
   2 -20  -8 2334.89 152.605  15
  -2  20   8 2165.44 153.359  17
   2  20  -8 2391.64 165.956  44
   2 -20  -7 561.644 68.4570  15
  -2  20   7 482.629 62.6991  23
  -2  20   7 507.993 68.2961  17
   2  20  -7 615.358 79.8828  44
   2 -20  -6 778.491 88.4785  15
   2  20  -6 801.969 97.8333  44
  -2  20   6 816.978 86.4117  23
  -2  20   6 802.476 89.8754  17
   2  20  -5 456.885 75.3642  44
   2 -20  -5 334.347 65.0987  21
  -2  20   5 328.293 58.1667  23
   2  20  -4 266.828 62.0854  44
   2 -20  -4 257.061 58.3251  11
  -2  20   4 177.715 45.4888  23
   2 -20  -4 135.022 47.1613  21
  -2  20   3 550.217 78.6218  23
  -2  20   3 460.566 70.1434  16
   2 -20  -3 608.934 93.1269  11
   2 -20  -3 663.630 93.1480  21
  -2  20   2 168.934 46.9261  23
   2 -20  -2 103.110 48.3243  11
   2 -20  -2 112.456 51.5798  21
  -2  20   2 47.4332 41.3059  18
  -2  20   2 103.040 43.2454  16
   2 -20  -1 201.979 55.8548  21
   2  20  -1 116.665 32.1545  30
  -2  20   1 200.923 52.4376  23
   2 -20  -1 71.2776 71.8920  22
  -2  20   1 183.528 47.0247  16
  -2  20   1 217.949 54.9845  18
   2 -20   0 2241.42 210.444  22
  -2  20   0 2477.82 180.701  23
  -2 -20   0 2199.06 185.608  11
  -2  20   0 2290.59 165.837  16
  -2  20   0 2295.01 183.097  18
   2  20   0 2129.83 154.267  30
  -2 -20  -1 2812.59 211.242  11
   2 -20   1 2916.15 229.864  11
  -2  20  -1 2966.27 205.052  23
   2 -20   1 2877.41 243.574  22
  -2  20  -1 2848.86 211.384  18
   2  20   1 2648.00 182.150  30
  -2 -20  -2 13679.9 779.571  11
   2 -20   2 14465.1 809.475  11
   2  20   2 15932.3 809.778  45
  -2  20  -2 15209.5 783.584  23
   2 -20   2 14554.7 830.476  22
   2  20   2 14334.6 757.625  30
  -2  20  -2 16080.6 794.709  18
   2  20   3 52.7416 41.0037  45
  -2 -20  -3 6.55342 23.1325  11
   2 -20   3 9.70811 32.7840  11
  -2  20  -3 30.1165 37.5493  18
   2 -20   3 11.4807 40.4834  22
  -2  20  -3 91.9446 36.0057  23
   2  20   4 6362.78 370.903  45
   2 -20   4 5541.99 367.708  11
  -2  20  -4 6071.90 357.520  18
   2  20   4 5730.08 356.648  17
   2 -20   4 6264.05 396.695  22
   2  20   5 194.900 48.9404  45
   2 -20   5 190.002 53.5309  11
  -2  20  -5 195.720 47.1321  18
   2  20   5 173.597 49.5862  17
   2 -20   5 104.462 57.0074  24
   2 -20   5 239.993 60.8163  22
   2  20   6 98.7597 35.5842  45
  -2 -20  -6 28.5943 29.1646  15
   2  20   6 81.1203 35.1298  17
   2 -20   6 25.4052 37.6118  24
   2 -20   6 8.91452 38.5345  22
   2  20   7 346.487 50.6974  45
   2  20   7 349.571 58.0854  17
  -2 -20  -7 306.877 48.3798  15
   2 -20   7 280.583 59.3880  22
   2 -20   7 427.211 69.3673  24
  -2 -20  -8 2724.22 164.403  15
   2  20   8 2674.25 174.420  17
   2 -20   8 2544.84 180.569  24
   2 -20   8 2416.29 179.372  22
   2 -20   9 1762.85 122.724  22
  -2  21   8 351.245 40.5110  23
  -2  21   8 307.389 41.5991  17
  -2  21   7 3016.88 190.237  23
  -2  21   7 3361.49 197.383  17
  -2  21   6 247.125 47.5682  17
  -2  21   6 287.457 46.2124  23
   2 -21  -6 305.600 47.2314  15
  -2  21   5 15.4786 23.4948  23
   2 -21  -5 24.9718 26.2055  21
   2 -21  -4 6043.32 367.043  11
  -2  21   4 6232.85 349.505  23
   2 -21  -4 6022.24 360.564  21
   2 -21  -3-8.23733 34.5682  11
   2 -21  -3 59.5238 38.6119  21
  -2  21   3 23.5640 27.4829  23
  -2 -21   2 4121.76 287.909  11
   2 -21  -2 4382.26 290.422  21
   2 -21  -2 4716.76 301.746  11
  -2  21   2 4703.19 277.376  23
  -2  21   1 1342.25 118.894  23
  -2 -21   1 1314.59 128.278  11
   2 -21  -1 1370.21 132.573  21
  -2  21   1 1495.32 128.810  18
  -2 -21   0 89.2394 39.0781  11
   2 -21   0 140.561 49.4445  21
  -2  21   0 182.988 46.4421  23
  -2  21   0 130.140 43.9623  18
  -2  21  -1 1029.49 100.534  18
  -2 -21  -1 712.329 88.1387  11
   2 -21   1 853.785 105.272  11
  -2  21  -1 855.614 89.5852  23
   2 -21   1 1038.30 121.137  22
  -2  21  -2 32.3025 32.8989  18
  -2 -21  -2 23.6846 23.3795  11
   2 -21   2 34.4682 36.1786  11
   2 -21   2 48.1361 39.2079  22
   2  21   2 31.4739 35.8328  45
  -2  21  -3 524.878 68.0350  18
   2 -21   3 336.929 64.0447  11
  -2 -21  -3 394.681 52.9671  11
   2  21   3 512.691 74.4001  45
   2 -21   3 301.701 66.6166  22
  -2  21  -4 6007.56 339.821  18
   2  21   4 6362.68 354.310  45
   2 -21   4 5702.21 364.872  22
   2 -21   4 5590.56 351.465  11
   2  21   5 68.2390 29.6331  45
  -2 -21  -5 64.6030 27.8336  15
   2 -21   5 37.4981 34.2377  22
   2  21   6 865.483 81.9551  17
   2  21   6 746.823 75.8670  45
  -2 -21  -6 787.537 75.4381  15
   2 -21   6 799.888 88.7605  22
   2  21   7 1509.25 112.298  17
   2  21   7 1530.69 103.214  45
  -2 -21  -7 1454.22 103.494  15
   2 -21   7 1548.08 118.487  22
   2  21   8 2374.50 145.655  17
  -2  22   7 61.4019 19.0670  17
  -2 -22   7 67.9980 19.3732  11
  -2  22   6 8529.43 431.201  23
  -2 -22   6 8125.50 441.911  11
  -2  22   5 10137.4 519.614  23
  -2  22   5 10017.3 526.072  17
  -2 -22   5 10106.8 533.893  11
   2 -22  -4 61.9975 29.3842  21
  -2 -22   4 56.0626 29.2026  11
  -2  22   4 56.4735 30.0167  17
  -2  22   4 49.2510 24.4896  23
  -2  22   3 9181.06 457.799  23
   2 -22  -3 9865.35 475.934  21
  -2 -22   3 8234.97 469.533  11
  -2  22   3 9303.25 464.184  17
   2 -22  -3 9867.65 483.981  11
  -2  22   3 7150.49 438.565  45
   2  22  -3 8201.58 461.291  45
  -2  22   2 386.419 54.8759  17
  -2 -22   2 290.205 53.1749  11
   2 -22  -2 351.884 61.7583  11
   2 -22  -2 280.450 52.8648  21
   2  22  -2 262.535 50.7477  45
  -2 -22   1 306.989 51.2555  11
   2  22  -1 300.765 55.1697  45
   2 -22  -1 400.921 61.0366  21
  -2 -22   0 1479.62 122.815  11
   2 -22   0 1696.84 135.690  21
   2 -22   1 664.761 83.5632  11
  -2 -22  -1 696.862 71.3125  11
   2 -22   1 612.869 78.5893  21
  -2  22  -1 715.039 75.5870  18
   2 -22   2 2619.15 176.698  11
  -2 -22  -2 2015.49 142.470  11
   2  22   2 2266.70 166.566  45
   2 -22   2 2365.76 168.503  21
  -2  22  -2 2412.60 158.100  18
   2  22   3 520.478 67.0439  45
   2 -22   3 543.705 68.3317  21
   2 -22   3 586.109 71.6925  11
   2 -22   3 621.565 75.5971  22
   2 -22   4 55.2775 27.6436  22
  -2 -22  -4 19.7606 25.5300  15
   2  22   4 64.2167 28.0726  45
   2 -22   4 72.4937 29.4188  11
   2  22   5 2074.09 131.081  45
   2 -22   5 1983.74 133.379  22
  -2 -22  -5 1622.99 118.322  15
   2  22   6 167.949 26.7748  45
  -2 -23   4 12.8590 13.8822  11
  -2  23   4 2.85459 17.6707  17
  -2 -23   3 111.705 25.6879  11
   2  23  -2 3028.56 194.959  45
  -2 -23   2 3115.76 193.913  11
   2  23  -1 1958.64 134.021  45
  -2 -23   1 1687.40 121.957  11
   2 -23  -1 2135.13 135.673  21
   2 -23   0 770.219 73.3502  21
   2  23   0 752.914 75.6790  45
   2 -23   1 4967.14 283.323  21
   2 -23   1 5104.95 290.919  11
   2  23   2 3683.65 216.490  45
   2 -23   2 3413.82 209.725  21
   2 -23   2 3696.15 217.858  11
   2  23   3 354.288 44.5619  45
   2 -23   3 270.016 37.5796  21
   2 -23   3 333.862 42.4327  11
   2  23   4 82.9925 21.8939  45
   3   0 -17 3998.47 235.228  10
   3   0 -17 3332.93 213.831  31
   3   0 -16-18.9607 25.7235  31
   3   0 -16 7.35051 34.2727  10
   3   0 -16 8.56132 28.8913   3
  -3   0  16 24.9672 28.2887  14
  -3   0  16 38.8940 38.7735   8
  -3   0  15 4759.51 292.642  14
   3   0 -15 4734.57 307.396  31
   3   0 -15 4374.52 324.757   3
   3   0 -15 5157.30 321.029  10
   3   0 -15 4003.87 320.282  48
   3   0 -14 24.3174 21.5688  41
   3   0 -14-7.21995 29.3829  42
   3   0 -14-14.4561 41.6002   3
  -3   0  14-8.45163 33.3032  14
   3   0 -14-10.6245 43.2382  31
   3   0 -14-29.2908 49.4195  48
   3   0 -13 536.138 98.6856  31
   3   0 -13 609.382 119.947   3
   3   0 -13 239.344 151.215   4
   3   0 -13 697.185 128.848  48
  -3   0  13 630.174 92.7133  14
   3   0 -13 354.957 80.1018  20
   3   0 -13 558.147 69.8519  41
   3   0 -13 565.237 82.9496  42
   3   0 -12 35.1248 56.5046   3
   3   0 -12-62.8898 191.956   4
   3   0 -12 17.6068 56.6474  48
   3   0 -12 7.47414 38.0217  34
   3   0 -12 9.09854 43.4194  20
   3   0 -12-8.65221 30.4942  42
   3   0 -12-6.58428 33.4949  41
   3   0 -12 12.5882 49.6033  31
   3   0 -11 45017.1 2300.09   3
   3   0 -11 40109.4 2680.13   4
   3   0 -11 44695.3 2298.70  48
   3   0 -11 44902.6 2186.53  33
   3   0 -11 41539.8 2198.78  20
   3   0 -11 44451.3 2203.12  42
   3   0 -11 48037.2 2256.64  31
   3   0 -10-19.3271 63.7320  13
   3   0 -10 115.718 117.742   4
   3   0 -10 215.321 84.2692   3
   3   0 -10 98.8131 71.1013  48
   3   0 -10 73.1488 41.1765  33
   3   0 -10 12.1439 47.8714  31
   3   0 -10 8.27406 35.7409  42
   3   0  -9 4593.53 363.841   3
   3   0  -9 4218.24 547.788   4
   3   0  -9 5453.01 379.098  48
   3   0  -9 4898.41 312.449  20
   3   0  -9 5291.51 332.137  13
   3   0  -8-37.6830 46.0878  48
   3   0  -8 12.6162 36.3175   3
   3   0  -8 12.6734 21.4031  39
   3   0  -8-43.8158 89.1629   4
   3   0  -8-48.8663 40.6049  13
   3   0  -7 524.323 91.0244   3
   3   0  -7 636.862 96.0938  48
   3   0  -7 363.164 140.613   4
   3   0  -6 8.63696 30.4439   3
   3   0  -6-8.63531 30.4381  48
   3   0  -6-30.1236 53.0864   4
   3   0  -5 28208.8 1375.65  48
   3   0  -5 26653.1 1371.96   3
   3   0  -5 25860.1 1550.53   4
   3   0  -4 24.9318 27.6705   3
   3   0  -4 22.3321 32.1571   4
   3   0  -4 31.7409 30.3202  48
   3   0  -3 64963.6 2973.39  27
   3   0  -3 59584.4 2994.78   4
   3   0  -3 56019.8 2825.45   3
   3   0  -2-19.4070 39.4910   4
   3   0  -2 33.3179 41.5176  27
   3   0  -1 18.6393 46.4596   4
   3   0  -1 17.1707 39.0726  27
   3   0   0-18.0265 44.9330   4
   3   0   0-17.8825 48.1442  27
   3   0   1 123.900 62.6705   4
   3   0   1 129.073 67.9061  27
   3   0   2-19.4273 39.5421  27
   3   0   3 1573.47 211.048  27
   3   0   4-25.2611 62.9551  27
   3   0   4 14.4866 29.4788  49
   3   0   5 20539.7 1211.05  49
  -3   0  -5 23124.6 1208.31   2
   3   0   5 22472.1 1359.80  27
  -3   0  -6-18.0285 51.8805   2
   3   0   6 109.248 82.8468  27
   3   0   6 19.6505 39.9857  49
  -3   0  -7 152.693 66.7417   2
   3   0   7 42.4247 74.9057  27
   3   0   7 89.5958 56.0146  49
   3   0   8 24.6728 56.1315  49
   3   0   8-47.7006 68.6342  27
  -3   0  -8-25.9142 52.7315   2
   3   0   8-11.3998 50.5565   8
   3   0   8 18.2098 37.0546   6
   3   0   8 26.9385 32.9406  14
   3   0   9 10991.0 649.491  14
   3   0   9 11663.6 986.716  27
   3   0   9 11924.0 682.352   8
  -3   0  -9 11279.4 628.086  20
  -3   0  -9 12004.3 836.772   2
   3   0   9 10928.0 786.461  49
   3   0   9 12287.6 659.668   6
   3   0  10-54.7465 96.4758  27
   3   0  10 109.987 74.0170  49
   3   0  10 9.54832 32.2206  38
  -3   0 -10-33.8011 43.8392  20
   3   0  10 10.9707 41.7642  14
  -3   0 -10 34.5839 49.7615   2
   3   0  10-13.1223 48.1377   8
   3   0  10 32.4849 44.0682   6
   3   0  11 29698.2 2019.61  27
   3   0  11 29729.7 1634.61   8
   3   0  11 33330.1 1606.45  38
  -3   0 -11 31816.8 1596.37  20
   3   0  11 30936.7 1621.96  14
  -3   0 -11 34178.7 1902.68   2
   3   0  11 30468.9 1616.70   6
   3   0  12 54.7359 48.2507   8
   3   0  12 11.2778 47.3321   6
   3   0  12 76.5156 51.6596   5
   3   0  12 127.148 44.3387  38
   3   0  12-112.561 151.506  27
   3   0  12 97.7212 55.5987  14
  -3   0 -12-39.0108 79.3943   2
  -3   0 -13 3024.20 235.442  20
   3   0  13 3398.11 279.850   5
   3   0  13 2972.34 454.037  27
   3   0  13 2884.03 255.997   8
   3   0  13 2950.31 250.122  14
   3   0  14 12.0425 49.0207   8
   3   0  14 26.4282 44.6023   5
  -3   0 -14-50.3055 48.2664  20
   3   0  15 516.374 92.1943   5
   3   0  15 489.854 86.7628   8
  -3   0 -15 355.210 64.2783  20
   3   0  16 30.8391 32.3571   8
   3   0  16-52.4985 43.6228   5
  -3   0 -17 3419.07 200.391  19
   3   1 -17 303.500 47.4973  10
   3  -1 -17 307.767 48.2907  10
  -3  -1  17 383.496 54.4037   8
  -3   1  17 369.607 55.8413   8
   3  -1 -17 234.456 38.6692  31
   3  -1 -16 6.60204 28.5004  31
   3   1 -16-5.89902 26.8433  31
  -3  -1  16 8.74650 20.8730  14
  -3   1  16-10.7602 28.9670  14
   3  -1 -16 65.7717 40.7263  10
   3   1 -16 21.8142 31.3895  10
   3  -1 -16-8.49409 31.1616   3
  -3   1  16 31.4392 35.7643   8
  -3  -1  16 45.0399 38.9451   8
  -3  -1  15 8493.11 479.636  14
  -3   1  15 9080.29 492.148  14
   3   1 -15 8884.27 510.452  10
   3  -1 -15 8778.44 509.315  10
   3  -1 -15 7833.14 518.083   3
   3  -1 -15 7793.89 521.546  48
   3   1 -15 8679.79 497.883  31
   3  -1 -15 8897.72 504.636  31
   3  -1 -15 8934.99 473.870  42
   3  -1 -14 2531.70 185.124  42
   3   1 -14 2644.77 188.548  42
   3   1 -14 2342.98 162.711  41
   3  -1 -14 2529.09 234.603  48
   3   1 -14 2596.83 209.567  31
   3  -1 -14 2404.77 208.425  31
  -3  -1  14 2813.76 198.365  14
  -3   1  14 2608.98 200.165  14
   3   1 -14 1933.07 179.092  20
   3  -1 -14 2225.00 185.133  20
   3  -1 -14 2276.58 225.833   3
   3  -1 -13 8327.19 461.950  42
   3   1 -13 7581.74 435.232  41
   3  -1 -13 7998.10 436.275  41
   3   1 -13 7967.39 459.542  42
   3  -1 -13 7499.83 525.223  48
   3  -1 -13 7902.65 530.890   3
   3  -1 -13 5957.90 744.328   4
  -3  -1  13 8338.22 470.693  14
   3  -1 -13 7852.60 492.587  31
   3   1 -13 8249.69 495.367  31
   3   1 -13 7353.71 461.271  20
   3  -1 -13 7653.53 461.779  20
   3  -1 -12 505.685 118.780   3
   3  -1 -12 499.590 240.251   4
   3  -1 -12 543.016 130.709  48
   3   1 -12 789.501 87.4363  41
   3  -1 -12 680.624 93.0435  42
   3   1 -12 825.512 100.571  42
   3  -1 -12 809.015 103.226  20
   3   1 -12 691.361 98.2256  20
   3  -1 -12 831.459 122.162  31
   3   1 -12 828.031 122.308  31
   3  -1 -12 742.683 91.6416  34
   3  -1 -11 2323.61 208.798  13
   3  -1 -11 2709.93 271.291   3
   3  -1 -11 2275.68 424.586   4
   3  -1 -11 2641.52 265.555  48
   3   1 -11 2671.22 205.858  42
   3  -1 -11 2802.97 208.413  42
   3   1 -11 2366.77 205.422  20
   3  -1 -11 2319.76 200.735  20
   3  -1 -11 2813.45 239.782  31
   3   1 -11 2823.22 235.899  31
   3  -1 -11 2914.55 199.257  33
   3  -1 -11 2922.12 201.157  34
   3  -1 -10 20269.9 1069.57  13
   3  -1 -10 18743.0 1124.77   3
   3  -1 -10 16354.4 1395.46   4
   3  -1 -10 20251.2 1135.41  48
   3   1 -10 19523.3 1050.25  42
   3   1 -10 19178.9 1048.60  20
   3  -1 -10 18679.3 1044.60  20
   3   1 -10 21565.7 1098.98  31
   3  -1 -10 22184.8 1041.86  33
   3  -1 -10 22091.1 1042.17  34
   3  -1  -9 8538.93 506.794  13
   3   1  -9 9171.95 513.602  13
   3   1  -9 9111.35 499.181  42
   3  -1  -9 7864.12 544.993  48
   3   1  -9 9483.01 483.200  34
   3  -1  -9 9269.28 482.354  33
   3  -1  -9 9653.47 484.384  34
   3   1  -9 7772.38 486.079  20
   3  -1  -9 8155.48 488.293  20
   3  -1  -9 8120.52 552.053   3
   3   1  -9 8722.29 528.816  31
   3  -1  -8 2224.09 148.694  37
   3  -1  -8 1274.79 160.795   3
   3  -1  -8 1633.36 298.435   4
   3  -1  -8 1591.65 173.183  48
   3   1  -8 1692.61 166.229  31
   3   1  -8 1867.78 156.384  13
   3  -1  -8 1811.51 155.108  13
   3  -1  -8 1826.59 132.988  33
   3  -1  -8 1578.65 127.713  34
   3   1  -8 1773.25 131.200  34
   3   1  -8 1749.78 132.557  33
   3  -1  -8 1677.24 138.470  39
   3  -1  -7 17854.4 965.986   3
   3  -1  -7 17412.3 1188.63   4
   3  -1  -7 18273.4 965.718  48
   3  -1  -6 1238.02 125.317   3
   3  -1  -6 1237.42 124.967  48
   3  -1  -5 26626.3 1357.94   3
   3  -1  -5 26797.7 1536.36   4
   3  -1  -5 27187.7 1359.61  48
   3  -1  -4 29502.5 1475.67   3
   3  -1  -4 28349.2 1631.63   4
   3  -1  -4 30023.5 1476.85  48
   3  -1  -3 34914.4 1939.42   4
   3  -1  -3 34844.6 1786.61   3
   3  -1  -2 10709.6 717.072   4
   3  -1  -2 11691.0 701.362  27
   3  -1  -1 2160.09 237.052   4
   3  -1  -1 2091.77 224.377  27
   3  -1   0 27810.9 1487.69   4
   3  -1   0 26611.6 1479.07  27
   3  -1   1 22951.8 1260.16   4
   3  -1   1 22057.3 1254.30  27
   3  -1   2 19453.8 1123.16  27
  -3  -1  -3 612.295 84.0157   2
   3  -1   3 454.115 117.392  27
  -3  -1  -4 9182.87 542.903   2
   3   1   4 8934.09 584.968  49
   3  -1   4 8848.66 654.934  27
  -3  -1  -5 90371.7 4615.29   2
   3   1   5 97700.3 4680.83  49
   3  -1   5 92634.8 4626.61  49
   3  -1   5 99261.2 4813.71  27
  -3   1  -6 41116.1 2025.15   2
  -3  -1  -6 37247.1 1994.45   2
   3   1   6 38282.7 2044.06  49
   3  -1   6 36683.0 1987.38  49
   3  -1   6 36878.1 2175.95  27
  -3   1  -7 4595.27 406.107   2
  -3  -1  -7 5110.99 420.172   2
   3  -1   7 4436.33 515.611  27
   3   1   7 5170.48 442.490  49
   3  -1   7 4950.79 405.042  49
   3  -1   8 13233.9 741.366  14
   3   1   8 13288.7 736.220  14
   3  -1   8 11815.4 1015.06  27
   3  -1   8 12545.4 758.615   8
   3   1   8 13182.4 759.568   8
   3  -1   8 14223.4 734.956  38
  -3   1  -8 14912.4 914.324   2
  -3  -1  -8 15383.3 924.827   2
   3   1   8 14205.0 745.721   6
   3  -1   8 13494.2 740.363   6
   3   1   8 13517.7 905.144  49
   3  -1   8 12980.8 849.197  49
   3  -1   9 979.473 121.869  14
   3   1   9 936.656 117.035  14
   3  -1   9 966.913 247.560  27
   3   1   9 1094.87 137.861   8
   3  -1   9 1103.54 118.123  38
  -3  -1  -9 1053.57 115.705  20
  -3   1  -9 883.432 112.671  20
  -3  -1  -9 1334.22 223.380   2
  -3   1  -9 759.693 173.286   2
   3   1   9 1085.50 124.572   6
   3  -1   9 920.743 132.129   8
   3  -1   9 1133.04 126.387   6
   3  -1   9 916.609 167.447  49
   3   1   9 1114.15 199.203  49
   3  -1  10 53.7921 109.458  27
   3  -1  10-13.3322 50.7537   8
   3   1  10 12.9325 55.8237   8
   3  -1  10 31.8343 37.3995   6
   3   1  10-11.0250 35.4716   6
  -3  -1 -10-25.3824 49.4503  20
  -3   1 -10-8.51066 48.9823  20
   3  -1  10 27.3083 32.0824  38
  -3   1 -10 34.7448 70.7000   2
  -3  -1 -10-34.1747 49.1723   2
   3   1  10 30.2722 53.3464  49
   3  -1  10 73.6489 55.8510  49
   3  -1  10 11.3454 41.6192  14
   3   1  10 10.6205 38.9599  14
   3  -1  11 33341.1 1805.68  14
   3   1  11 33225.0 1796.22  14
   3  -1  11 32689.8 2188.18  27
   3  -1  11 33765.6 1824.44   8
   3   1  11 34809.8 1821.20   8
   3  -1  11 35208.8 1779.27  38
   3   1  11 36988.0 1796.82  38
  -3   1 -11 36070.8 1783.52  20
  -3  -1 -11 38648.8 1789.43  20
  -3   1 -11 37120.8 2084.13   2
  -3  -1 -11 35305.2 2064.77   2
   3  -1  11 35614.1 1800.14   6
   3   1  11 36033.0 1807.55   6
   3   1  11 32460.3 1970.52  49
   3  -1  12 889.688 257.738  27
  -3   1 -12 1113.18 234.035   2
  -3  -1 -12 875.729 210.796   2
   3  -1  12 1034.69 146.423   8
   3  -1  12 1074.91 151.067   5
   3   1  12 1086.00 136.044   6
  -3   1 -12 1041.44 124.527  20
  -3  -1 -12 1207.62 129.931  20
   3   1  12 920.889 117.459  38
   3   1  12 966.097 129.557  14
   3  -1  12 996.805 136.261  14
   3   1  12 1114.88 146.221   8
  -3  -1 -13 2483.83 359.331   4
   3   1  13 2029.16 175.075  38
   3   1  13 2404.94 217.355   8
   3  -1  13 2201.06 214.666   8
   3  -1  13 2692.85 237.717   5
   3   1  13 1983.66 195.057  14
  -3   1 -13 2175.74 191.071  20
  -3   1 -13 2347.46 198.259  19
  -3  -1 -13 2219.70 189.541  20
  -3   1 -14 178.252 55.0609  20
  -3  -1 -14 189.965 57.4514  20
   3  -1  14 322.423 81.5453   8
   3   1  14 336.482 79.9628   8
   3  -1  14 250.083 75.3814   5
  -3   1 -15 227.613 52.4743  20
  -3  -1 -15 234.568 53.7026  20
   3   1  15 174.803 58.4250   8
   3  -1  15 235.463 66.2486   5
   3  -1  15 148.047 56.7427   8
   3  -1  16 2355.19 184.340   8
   3  -1  16 2256.49 187.227   5
   3  -1  17 102.951 34.0258   5
  -3   1 -17 46.8472 25.2634  19
  -3  -1 -17 36.4427 22.9966  19
   3   2 -17 500.123 59.4088  10
  -3  -2  17 497.915 63.0913   8
   3  -2 -17 626.182 61.5860  31
   3   2 -17 590.079 61.5858  40
  -3  -2  16 11817.9 572.725   8
   3   2 -16 11163.5 566.456  10
   3   2 -16 8903.42 561.090   3
   3  -2 -16 9089.43 563.713   3
   3   2 -16 9878.10 540.446  31
   3  -2 -16 10879.6 560.573  31
  -3   2  16 10172.2 545.682  14
  -3  -2  15 7243.59 441.235  14
  -3   2  15 7974.33 461.746  14
   3   2 -15 7497.80 488.458   3
   3  -2 -15 7322.46 486.948   3
   3   2 -15 8871.79 486.404  10
   3  -2 -15 8826.80 483.492  31
   3   2 -15 8445.19 467.378  31
   3  -2 -15 6920.74 486.359  48
   3   2 -15 7266.24 488.622  48
  -3  -2  15 10346.0 503.586   8
   3  -2 -15 8487.27 445.838  42
   3   2 -14 1128.46 152.726   3
   3  -2 -14 1098.28 148.034   3
   3   2 -14 1128.93 136.207  10
   3  -2 -14 1065.91 150.258  48
   3   2 -14 1061.32 147.974  48
   3   2 -14 1117.62 128.993  31
   3  -2 -14 1324.51 143.110  31
  -3  -2  14 1077.55 114.319  14
  -3   2  14 1315.29 133.096  14
   3   2 -14 1158.43 123.118  20
   3  -2 -14 1033.02 114.513  20
   3   2 -14 1148.26 99.1984  41
   3   2 -14 1200.44 115.569  42
   3  -2 -14 1375.93 121.730  42
   3   2 -13 341.742 78.5113  31
   3  -2 -13 341.881 84.7251  31
   3   2 -13 594.665 117.292   3
   3  -2 -13 500.317 106.972   3
   3   2 -13 233.809 179.496   4
   3  -2 -13 234.762 189.853   4
   3  -2 -13 310.238 93.1000  48
   3   2 -13 355.143 96.3837  48
  -3  -2  13 539.694 81.3464  14
   3   2 -13 426.953 83.4596  20
   3  -2 -13 407.081 74.2515  20
   3  -2 -13 419.524 58.8640  41
   3  -2 -13 496.027 76.5756  42
   3   2 -13 460.398 72.7032  42
   3   2 -13 371.084 59.2968  41
   3   2 -12 9899.89 538.091  41
   3  -2 -12 9948.21 555.838  42
   3   2 -12 9710.92 556.710  42
   3  -2 -12 9440.23 630.040  48
   3   2 -12 10686.7 646.816  48
   3   2 -12 10095.8 639.780   3
   3  -2 -12 9859.43 632.298   3
   3  -2 -12 7249.24 853.271   4
   3   2 -12 7929.45 876.619   4
  -3  -2  12 10599.5 565.188  14
   3  -2 -12 9623.69 569.965  13
   3   2 -12 9524.81 561.135  20
   3  -2 -12 9663.13 557.159  20
   3  -2 -12 9766.36 543.173  34
   3   2 -12 9317.36 537.184  34
   3   2 -12 9995.45 590.785  31
   3  -2 -12 10465.5 605.244  31
   3   2 -11 969.504 126.720  31
   3   2 -11 943.659 152.562   3
   3  -2 -11 630.549 129.598   3
   3   2 -11 804.742 269.933   4
   3  -2 -11 844.959 256.056   4
   3  -2 -11 563.683 127.525  48
   3   2 -11 625.361 129.496  48
   3  -2 -11 851.416 110.954  13
   3  -2 -11 655.339 95.9621  20
   3   2 -11 654.705 98.8220  20
   3   2 -11 974.807 99.5045  34
   3  -2 -11 910.830 96.9048  33
   3   2 -11 711.597 88.9510  33
   3  -2 -11 1266.20 111.565  34
   3  -2 -11 791.253 100.577  42
   3   2 -11 728.889 96.7816  42
   3   2 -11 844.444 93.9376  41
   3   2 -10 1658.09 167.333  31
   3  -2 -10 1477.16 148.271  13
   3   2 -10 1180.90 171.723   3
   3  -2 -10 1210.21 167.853   3
   3   2 -10 1115.52 287.732   4
   3  -2 -10 1067.71 276.052   4
   3  -2 -10 1163.18 170.276  48
   3   2 -10 1419.50 181.033  48
   3   2 -10 1140.46 130.211  20
   3  -2 -10 1387.14 135.458  20
   3   2 -10 1317.84 134.548  42
   3   2 -10 1378.65 122.696  34
   3  -2 -10 1496.84 126.868  34
   3   2 -10 1503.02 128.899  33
   3  -2 -10 1564.78 128.993  33
   3  -2  -9 23.6780 27.6558  33
   3   2  -9 65.5071 33.2333  33
   3   2  -9 65.4329 40.0443  31
   3  -2  -9 63.2180 40.0906  13
   3   2  -9 15.0383 53.0310   3
   3  -2  -9 127.615 64.5415   3
   3   2  -9-52.3953 106.631   4
   3  -2  -9 49.3895 100.515   4
   3  -2  -9 42.4638 45.5748  48
   3   2  -9 29.8011 52.5460  48
   3  -2  -9 34.7708 30.0700  39
   3  -2  -9 22.1408 27.1312  20
   3   2  -9 45.0001 38.9491  20
   3  -2  -9 29.4489 28.7929  34
   3   2  -9 23.5775 29.4328  34
   3   2  -9 62.9276 37.5789  42
   3  -2  -8 27622.5 1458.64  13
   3   2  -8 24911.4 1625.30   2
   3   2  -8 27635.0 1507.23   3
   3  -2  -8 23913.2 1482.64   3
   3   2  -8 26330.8 1778.04   4
   3  -2  -8 23804.2 1725.10   4
   3  -2  -8 26385.9 1491.77  48
   3   2  -8 30822.5 1517.97  48
   3   2  -8 27755.7 1478.75  31
   3  -2  -8 29833.5 1430.26  34
   3   2  -8 28926.0 1430.26  34
   3  -2  -8 28753.5 1429.72  33
   3   2  -8 30468.4 1432.58  33
   3  -2  -8 31210.7 1445.16  37
   3  -2  -8 33364.1 1445.85  36
   3  -2  -8 28382.9 1441.48  39
   3   2  -8 27907.2 1449.01  42
   3  -2  -7 8569.89 510.359  48
   3   2  -7 9432.18 525.986  48
   3   2  -7 8759.31 523.623   3
   3  -2  -7 8409.24 508.712   3
   3  -2  -7 7690.89 682.051   4
   3   2  -7 8643.32 725.223   4
   3   2  -7 7646.29 606.008   2
   3  -2  -6 9048.14 494.627  48
   3   2  -6 8339.39 492.320  48
   3   2  -6 8801.52 684.342   4
   3   2  -6 8581.85 493.904   3
   3  -2  -6 8067.95 485.799   3
   3  -2  -6 7553.35 636.542   4
   3   2  -6 8383.53 576.936   2
   3  -2  -5 37733.3 1842.44  48
   3   2  -5 38030.0 1845.05  48
   3  -2  -5 36929.8 1841.75   3
   3   2  -5 35915.0 2031.04   4
   3   2  -5 36773.9 1841.90   3
   3  -2  -5 33983.3 2008.13   4
   3  -2  -4 38435.0 1908.89  48
   3   2  -4 39047.7 1908.99  48
   3   2  -4 39267.3 1907.95   3
   3  -2  -4 35949.0 2064.25   4
   3  -2  -4 39388.6 1907.88   3
   3   2  -4 36224.1 2061.08   4
   3   2  -3 2954.84 270.856  27
   3  -2  -3 3386.80 280.804  27
   3   2  -3 2613.82 276.853   4
   3  -2  -3 2761.82 286.965   4
   3   2  -3 2592.42 182.102   3
   3  -2  -3 2708.91 184.600   3
   3  -2  -2 3248.76 284.198  27
   3   2  -2 3264.22 283.120  27
   3   2  -2 2951.00 291.632   4
   3  -2  -2 3079.91 304.411   4
   3  -2  -1 10703.4 685.377  27
   3   2  -1 11579.3 696.948  27
   3   2  -1 10803.7 696.975   4
   3  -2  -1 10753.9 701.110   4
   3   2   0 4796.87 382.757  27
   3  -2   0 4924.86 385.032  27
   3  -2   0 5005.06 392.875   4
   3   2   0 4803.25 385.257   4
   3   2   1 25347.0 1400.89  27
   3  -2   1 24759.9 1394.39  27
   3  -2   1 24659.3 1383.87   4
   3   2   1 26507.5 1393.37   4
  -3  -2  -2 112.691 24.0692   2
   3   2   2 19.6202 49.0855  27
   3  -2   2 58.5633 52.7233  27
   3  -2   3 23219.0 1271.60  27
   3   2   3 22612.5 1261.11  27
  -3  -2  -3 20958.6 1103.25   2
   3  -2   4 12541.4 826.000  27
   3   2   4 12164.6 817.901  27
  -3  -2  -4 12462.9 687.163   2
   3   2   4 11492.5 745.821  49
   3   2   5 16121.7 1018.52  27
   3  -2   5 15424.1 1010.40  27
   3   2   5 14588.6 913.762  49
  -3  -2  -5 14483.3 847.095   2
   3   2   6 6100.30 500.795  49
   3  -2   6 5877.85 426.327  49
   3  -2   6 6761.03 594.459  27
   3   2   6 6213.71 582.134  27
  -3  -2  -6 6294.65 456.027   2
   3   2   7 6402.43 521.460  49
   3  -2   7 5495.32 424.373  49
  -3   2  -7 6062.83 478.242   2
  -3  -2  -7 5856.43 466.126   2
   3   2   7 6161.38 619.305  27
   3  -2   7 5651.52 587.997  27
  -3   2  -8 160.112 81.6004   2
  -3  -2  -8 77.4534 58.9437   2
   3  -2   8 211.031 47.9681  38
   3  -2   8 207.799 74.6023  49
[truncated: 659,709 more chars]
