# Supplementary material for: Crystal structure and Hirshfeld surface analysis of N-[2-(5-methyl­furan-2-yl)phen­yl]-3-nitro-N-[(3-nitro­phen­yl)sulfon­yl]benzene­sulfonamide
Source: Acta Crystallogr E Crystallogr Commun. 2023 Apr 25;79(Pt 5):499–503. doi: 10.1107/S2056989023003523 (PMC10162090; doi:10.1107/S2056989023003523)
Supplement: Supplementary file 2 [file e-79-00499-Isup2.hkl]

data_I                                                                          
_shelx_title ' ZV2898 in P2(1)/n'                                               
_shelx_refln_list_code          4                                               
_shelx_F_calc_maximum      352.68                                               
_exptl_crystal_F_000      1120.00                                               
_reflns_d_resolution_high  0.7886                                               
                                                                                
loop_                                                                           
 _space_group_symop_operation_xyz                                               
 'x, y, z'                                                                      
 '-x+1/2, y+1/2, -z+1/2'                                                        
 '-x, -y, -z'                                                                   
 'x-1/2, -y-1/2, z-1/2'                                                         
                                                                                
_cell_length_a     8.1068                                                       
_cell_length_b    19.2001                                                       
_cell_length_c    14.4975                                                       
_cell_angle_alpha  90.000                                                       
_cell_angle_beta   90.810                                                       
_cell_angle_gamma  90.000                                                       
                                                                                
_shelx_F_squared_multiplier     1.000                                           
                                                                                
loop_                                                                           
 _refln_index_h                                                                 
 _refln_index_k                                                                 
 _refln_index_l                                                                 
 _refln_F_squared_calc                                                          
 _refln_F_squared_meas                                                          
 _refln_F_squared_sigma                                                         
 _refln_observed_status                                                         
   2   0   0       3310.41       3811.52       196.95 o                         
   4   0   0        689.77        716.52        30.10 o                         
   6   0   0        691.61        763.64        22.75 o                         
   8   0   0        570.74        668.36        18.66 o                         
  10   0   0        341.22        388.80        15.41 o                         
   1   1   0        548.38        575.38        24.43 o                         
   2   1   0      12861.49      14623.43       502.64 o                         
   3   1   0       3103.04       3409.61       131.38 o                         
   4   1   0          0.23          0.40         3.34 o                         
   5   1   0        719.06        950.95        45.95 o                         
   6   1   0       1806.08       1837.87        27.75 o                         
   7   1   0        124.73        128.18         4.15 o                         
   8   1   0          3.77          6.46         1.58 o                         
   9   1   0          3.35          3.30         2.17 o                         
  10   1   0        696.25        785.18        40.71 o                         
   0   2   0       3492.24       3226.39       156.11 o                         
   1   2   0      20905.65      20348.44       433.75 o                         
   2   2   0        567.85        677.90        22.89 o                         
   3   2   0        545.95        611.58        24.20 o                         
   4   2   0          4.15         -2.29         2.82 o                         
   5   2   0        424.84        457.18        19.71 o                         
   6   2   0        123.59        141.35         4.08 o                         
   7   2   0       3345.43       3698.36        47.48 o                         
   8   2   0         78.96         87.90         3.73 o                         
   9   2   0       1242.09       1463.01        60.05 o                         
  10   2   0        273.11        302.91        17.96 o                         
   1   3   0       5203.50       4846.92        97.06 o                         
   2   3   0      14778.87      15073.25       365.93 o                         
   3   3   0       2946.69       3215.32        87.97 o                         
   4   3   0         15.68          8.13         2.64 o                         
   5   3   0       5831.22       7103.54       150.79 o                         
   6   3   0         24.42         22.54         1.81 o                         
   7   3   0       1938.44       2002.88        28.46 o                         
   8   3   0        154.72        180.42         5.76 o                         
   9   3   0        207.42        223.92        10.19 o                         
  10   3   0         79.89         73.92         4.57 o                         
   0   4   0      10511.17       9360.40       450.65 o                         
   1   4   0         61.63         27.97         2.32 o                         
   2   4   0        847.27        749.55        26.84 o                         
   3   4   0       1154.99       1380.65        43.46 o                         
   4   4   0        309.13        407.26        14.32 o                         
   5   4   0        820.86        884.01        26.95 o                         
   6   4   0          6.97          4.96         1.23 o                         
   7   4   0       1474.27       1511.20        24.15 o                         
   8   4   0       1168.77       1317.65        33.68 o                         
   9   4   0        453.18        499.00        16.75 o                         
  10   4   0         73.96         70.08         3.41 o                         
   1   5   0       2967.85       2479.62        50.63 o                         
   2   5   0         99.18         69.89         5.78 o                         
   3   5   0         39.08         24.28         4.76 o                         
   4   5   0        106.47        124.70         9.17 o                         
   5   5   0       1089.31       1210.27        28.94 o                         
   6   5   0       1084.09       1116.12        18.39 o                         
   7   5   0        975.29       1092.79        20.76 o                         
   8   5   0        228.16        225.37         7.31 o                         
   9   5   0        528.37        638.20        38.16 o                         
  10   5   0        168.64        161.70        11.62 o                         
   0   6   0       5127.18       5738.15       538.29 o                         
   1   6   0        394.75        348.78        18.12 o                         
   2   6   0          7.29          4.25         1.64 o                         
   3   6   0        452.62        331.99        15.97 o                         
   4   6   0       1571.94       1500.95        35.29 o                         
   5   6   0       1496.51       1515.33        27.07 o                         
   6   6   0        767.54        856.56        15.77 o                         
   7   6   0       4238.19       4643.61        73.72 o                         
   8   6   0       1551.25       1620.61        46.25 o                         
   9   6   0        125.79        122.67         8.52 o                         
   1   7   0        300.91        248.09        15.21 o                         
   2   7   0        340.40        312.49        12.10 o                         
   3   7   0        765.25        787.70        45.49 o                         
   4   7   0       2347.99       2514.61        79.40 o                         
   5   7   0        101.60        118.62         7.21 o                         
   6   7   0         16.88         28.26         4.77 o                         
   7   7   0         23.36         30.56         2.44 o                         
   8   7   0        430.92        455.34        21.65 o                         
   9   7   0         98.74        119.49         7.10 o                         
   0   8   0       1020.43       1250.82        98.37 o                         
   1   8   0      18018.77      18647.49       604.37 o                         
   2   8   0        167.19         74.69         5.09 o                         
   3   8   0         75.21         62.46         5.94 o                         
   4   8   0        112.10        103.67         6.97 o                         
   5   8   0          0.23          1.69         1.42 o                         
   6   8   0       2685.82       2683.20        40.18 o                         
   7   8   0        209.53        220.40         6.31 o                         
   8   8   0          0.48         -1.52         3.15 o                         
   9   8   0         46.97         66.65         4.52 o                         
   1   9   0       7134.26       7477.87       187.37 o                         
   2   9   0        113.07        137.02        15.51 o                         
   3   9   0        243.86        224.30        12.07 o                         
   4   9   0         45.66         41.91         2.36 o                         
   5   9   0        465.15        436.62        11.21 o                         
   6   9   0          6.46          3.97         1.41 o                         
   7   9   0        207.04        223.99         8.97 o                         
   8   9   0        644.08        693.02        30.40 o                         
   9   9   0          5.31          0.85         1.34 o                         
   0  10   0        762.27        793.30        33.65 o                         
   1  10   0       2079.13       1942.27        81.20 o                         
   2  10   0         80.56         78.78         8.47 o                         
   3  10   0       1617.52       1592.74        60.07 o                         
   4  10   0         97.03        102.72         4.15 o                         
   5  10   0        120.94        104.80         4.43 o                         
   6  10   0        381.07        339.80        11.91 o                         
   7  10   0       1157.97       1182.37        31.41 o                         
   8  10   0         93.91         82.11         9.13 o                         
   9  10   0         88.70         87.17         6.08 o                         
   1  11   0       3074.01       3000.34        82.74 o                         
   2  11   0          4.94          4.58         4.27 o                         
   3  11   0        170.80        172.90         6.29 o                         
   4  11   0        125.36        108.10         5.12 o                         
   5  11   0       1315.86       1220.56        29.46 o                         
   6  11   0        851.21        814.14        26.69 o                         
   7  11   0        474.03        458.24        20.37 o                         
   8  11   0         16.56         23.87         3.28 o                         
   9  11   0         56.47         49.91         3.99 o                         
   0  12   0       2333.62       2375.97        98.43 o                         
   1  12   0        824.48        806.61        34.74 o                         
   2  12   0        576.10        503.74        17.74 o                         
   3  12   0        861.11        844.67        18.16 o                         
   4  12   0       1294.42       1267.06        27.57 o                         
   5  12   0       1426.47       1375.11        37.96 o                         
   6  12   0        601.65        531.92        19.96 o                         
   7  12   0        489.40        480.08        16.08 o                         
   8  12   0         94.33         91.40         5.62 o                         
   1  13   0        167.39        172.83         7.63 o                         
   2  13   0         69.20         76.06         7.37 o                         
   3  13   0         24.14         23.99         2.75 o                         
   4  13   0        600.54        548.81        13.80 o                         
   5  13   0        185.33        194.42         9.51 o                         
   6  13   0          0.43          4.18         1.92 o                         
   7  13   0         26.10         23.23         2.57 o                         
   8  13   0          4.30          3.33         1.31 o                         
   0  14   0        857.83        694.53        16.47 o                         
   1  14   0        322.57        306.08         9.18 o                         
   2  14   0        126.26        129.19         7.17 o                         
   3  14   0        477.06        415.52        12.55 o                         
   4  14   0       2397.98       2397.27        52.64 o                         
   5  14   0        180.41        196.09         9.23 o                         
   6  14   0         49.46         59.43         3.64 o                         
   7  14   0        265.59        258.78         8.42 o                         
   8  14   0         99.77         98.92        10.44 o                         
   1  15   0          1.89          3.70         1.40 o                         
   2  15   0        444.63        450.00        12.69 o                         
   3  15   0        171.52        168.15         9.43 o                         
   4  15   0         24.89         24.97         3.54 o                         
   5  15   0        216.60        249.52        16.92 o                         
   6  15   0         19.20         19.34         2.40 o                         
   7  15   0         87.98         86.53         4.49 o                         
   8  15   0         75.76         59.48         5.19 o                         
   0  16   0       6871.21       6444.09       123.28 o                         
   1  16   0         34.26         30.90         2.73 o                         
   2  16   0        542.62        597.00        15.06 o                         
   3  16   0       1134.82       1135.28        28.85 o                         
   4  16   0        323.98        358.24        14.23 o                         
   5  16   0        259.64        256.95         9.72 o                         
   6  16   0         19.85         18.63         2.40 o                         
   7  16   0        427.20        423.16        18.21 o                         
   1  17   0        744.17        717.70        17.85 o                         
   2  17   0        593.79        503.98        14.23 o                         
   3  17   0        256.58        253.37         9.74 o                         
   4  17   0         82.11         85.12         6.04 o                         
   5  17   0        254.71        249.82         9.93 o                         
   6  17   0        111.95        121.01         6.48 o                         
   7  17   0         34.72         31.11         3.61 o                         
   0  18   0       1834.22       1706.20        46.40 o                         
   1  18   0        783.70        795.88        17.52 o                         
   2  18   0          1.15         -0.16         1.89 o                         
   3  18   0        129.83        106.44         5.43 o                         
   4  18   0        282.56        257.65         8.15 o                         
   5  18   0        713.81        812.64        19.55 o                         
   6  18   0        177.82        185.70         7.98 o                         
   1  19   0        270.64        232.16         9.72 o                         
   2  19   0          1.00          1.30         1.88 o                         
   3  19   0        574.99        571.71        14.28 o                         
   4  19   0          1.12          0.56         1.61 o                         
   5  19   0        640.55        685.91        17.74 o                         
   6  19   0        329.96        371.90        15.38 o                         
   0  20   0       1354.47       1399.81        45.25 o                         
   1  20   0        511.42        482.93        12.46 o                         
   2  20   0        293.61        284.53         9.08 o                         
   3  20   0        119.47        119.77         4.87 o                         
   4  20   0        892.18        944.34        23.55 o                         
   5  20   0          1.12          3.41         1.24 o                         
   1  21   0        182.91        147.30         7.71 o                         
   2  21   0         15.80         17.15         2.77 o                         
   3  21   0         24.31         23.68         1.96 o                         
   4  21   0        377.19        417.34        15.50 o                         
   5  21   0        199.26        208.82        21.98 o                         
   0  22   0        839.12        853.67        34.83 o                         
   1  22   0       1559.70       1715.21        52.63 o                         
   2  22   0        180.38        198.51        13.60 o                         
   3  22   0        270.16        304.69        10.31 o                         
   4  22   0        556.90        574.97        31.41 o                         
   1  23   0        366.45        420.56        13.22 o                         
   2  23   0         90.68         95.44         6.60 o                         
   3  23   0         82.85         82.74         5.30 o                         
   0  24   0        392.55        365.32        20.14 o                         
   1  24   0         35.82         34.75         3.88 o                         
  -9   0   1        905.70       1110.05        42.20 o                         
  -7   0   1       1503.91       1607.87        31.88 o                         
  -5   0   1       1055.10       1144.89        45.82 o                         
  -3   0   1          1.99          2.23         3.75 o                         
  -1   0   1       7706.92       8450.89       409.97 o                         
   1   0   1       1050.03       1103.99        57.53 o                         
   3   0   1         20.81         15.83         5.77 o                         
   5   0   1       1130.75       1147.14        89.67 o                         
   7   0   1       1175.01       1134.42        27.22 o                         
   9   0   1         34.75         40.62         7.80 o                         
 -10   1   1         81.05         77.33         4.73 o                         
  -9   1   1         27.43         30.10         3.44 o                         
  -8   1   1        948.95       1109.28        20.93 o                         
  -7   1   1        490.09        510.49         9.37 o                         
  -6   1   1       1065.31       1051.12        16.63 o                         
  -5   1   1        863.88       1118.22        44.93 o                         
  -4   1   1        286.19        252.31        14.95 o                         
  -3   1   1        294.71        266.12        20.41 o                         
  -2   1   1          3.85          7.12         5.56 o                         
  -1   1   1         33.64         46.43         3.63 o                         
   0   1   1       3484.09       3478.38       169.60 o                         
   1   1   1       4437.49       4452.70       106.69 o                         
   2   1   1      16617.06      17859.69       611.34 o                         
   3   1   1       2350.98       2819.70       111.35 o                         
   4   1   1        311.33        405.99        20.25 o                         
   5   1   1       2813.33       3112.65       189.03 o                         
   6   1   1       2263.38       2377.51        51.92 o                         
   7   1   1        282.01        263.17         6.38 o                         
   8   1   1          2.52          2.25         1.51 o                         
   9   1   1        409.87        484.90        26.37 o                         
  10   1   1        769.89        868.04        79.17 o                         
 -10   2   1         50.26         52.26         5.44 o                         
  -9   2   1        497.27        537.24        20.56 o                         
  -8   2   1        112.93        129.98         4.67 o                         
  -7   2   1         11.05         11.81         1.37 o                         
  -6   2   1       1291.00       1354.70        18.53 o                         
  -5   2   1        448.25        417.67        16.06 o                         
  -4   2   1       2509.16       2856.94        64.30 o                         
  -3   2   1       1250.76       1374.10        43.53 o                         
  -2   2   1       1394.39       1463.87        42.18 o                         
  -1   2   1        693.16        711.67        18.45 o                         
   0   2   1         78.12         76.36         5.98 o                         
   1   2   1        294.82        293.23        12.19 o                         
   2   2   1       4513.06       5042.60       127.88 o                         
   3   2   1       2794.03       3173.72        87.25 o                         
   4   2   1       2422.77       2768.33        69.64 o                         
   5   2   1        394.31        397.78        33.70 o                         
   6   2   1          1.95          2.79         1.15 o                         
   7   2   1        698.67        720.59        12.36 o                         
   8   2   1        223.87        263.55         6.36 o                         
   9   2   1        143.87        164.72        10.24 o                         
  10   2   1         48.96         49.28         3.69 o                         
 -10   3   1       1068.09       1188.44        42.20 o                         
  -9   3   1         61.56         71.54         3.74 o                         
  -8   3   1        603.78        681.47        18.69 o                         
  -7   3   1        629.19        608.69        11.20 o                         
  -6   3   1        876.77        927.75        13.40 o                         
  -5   3   1       4357.12       5193.39       102.60 o                         
  -4   3   1       1011.68       1100.47        29.46 o                         
  -3   3   1         13.08         10.52         4.07 o                         
  -2   3   1       1361.52       1519.65        36.55 o                         
  -1   3   1       2169.51       2052.49        70.28 o                         
   0   3   1         78.80         77.12         6.96 o                         
   1   3   1       7717.38       7537.06       211.89 o                         
   2   3   1       1325.05       1343.57        39.44 o                         
   3   3   1       5913.41       6416.80       164.19 o                         
   4   3   1        376.43        497.48        19.57 o                         
   5   3   1        473.93        449.33        23.86 o                         
   6   3   1       2253.42       2335.17        36.04 o                         
   7   3   1        938.05        997.72        19.37 o                         
   8   3   1         18.33         15.83         1.95 o                         
   9   3   1          0.45          5.41         2.30 o                         
  10   3   1          9.79          5.28         2.47 o                         
 -10   4   1          2.73          2.44         1.37 o                         
  -9   4   1         95.37        111.21         7.71 o                         
  -8   4   1        243.04        241.83        10.07 o                         
  -7   4   1       2373.82       2600.62        47.30 o                         
  -6   4   1        506.85        564.60        11.87 o                         
  -5   4   1        214.21        219.94         7.12 o                         
  -4   4   1       1268.32       1451.30        36.55 o                         
  -3   4   1        109.55        120.17        10.54 o                         
  -2   4   1       3636.98       3533.88        79.16 o                         
  -1   4   1       2662.15       2416.00        54.95 o                         
   0   4   1      35402.90      36125.17      1214.21 o                         
   1   4   1        435.56        386.18        13.31 o                         
   2   4   1        232.83        194.45        14.70 o                         
   3   4   1       6742.39       7440.19       267.75 o                         
   4   4   1        403.32        331.50        31.55 o                         
   5   4   1         35.72         27.40         2.88 o                         
   6   4   1       1131.77       1108.90        18.59 o                         
   7   4   1         41.15         40.06         3.17 o                         
   8   4   1        471.31        579.95        12.89 o                         
   9   4   1        377.30        421.67        13.61 o                         
  10   4   1          6.20          3.03         1.71 o                         
 -10   5   1        370.72        317.70        12.54 o                         
  -9   5   1          7.85          5.37         2.36 o                         
  -8   5   1          7.73          4.40         1.97 o                         
  -7   5   1        136.93        141.48         4.50 o                         
  -6   5   1       1605.20       1738.13        27.95 o                         
  -5   5   1         60.97         81.70         3.50 o                         
  -4   5   1        636.89        646.84        20.50 o                         
  -3   5   1       2169.23       2463.48        69.50 o                         
  -2   5   1       2944.32       2845.07        74.60 o                         
  -1   5   1       9893.39       8943.44       249.18 o                         
   0   5   1       1459.22       1288.09        32.48 o                         
   1   5   1       7177.60       6809.03       231.99 o                         
   2   5   1         18.00          2.20         2.50 o                         
   3   5   1        456.07        456.68        28.85 o                         
   4   5   1       1338.26       1274.59        45.64 o                         
   5   5   1        313.12        306.65         9.08 o                         
   6   5   1         36.63         33.53         2.33 o                         
   7   5   1         51.80         42.87         3.01 o                         
   8   5   1        181.16        194.07         6.97 o                         
   9   5   1          6.77          9.94         2.12 o                         
  10   5   1          0.01         -1.70         1.74 o                         
  -9   6   1         43.03         45.96         4.01 o                         
  -8   6   1        734.28        748.93        19.20 o                         
  -7   6   1         57.42         60.03         3.38 o                         
  -6   6   1       1575.86       1606.89        26.37 o                         
  -5   6   1       1198.54       1193.10        20.48 o                         
  -4   6   1       1038.53       1263.18        32.70 o                         
  -3   6   1        446.59        428.35        18.69 o                         
  -2   6   1        533.75        478.62        17.26 o                         
  -1   6   1        746.59        640.32        43.95 o                         
   0   6   1         80.82         79.68         9.35 o                         
   1   6   1        955.37        825.82        24.58 o                         
   2   6   1          7.03         19.28         4.62 o                         
   3   6   1       2061.67       2064.48        65.68 o                         
   4   6   1        167.46        191.71        11.90 o                         
   5   6   1         87.25        102.32         3.79 o                         
   6   6   1       1149.50       1211.15        19.89 o                         
   7   6   1         16.15         12.90         1.69 o                         
   8   6   1        463.19        544.77        14.78 o                         
   9   6   1         67.96         77.47         9.44 o                         
  -9   7   1        527.55        631.53        23.81 o                         
  -8   7   1        448.70        442.69        15.31 o                         
  -7   7   1          0.32          2.03         1.70 o                         
  -6   7   1       1492.85       1569.35        32.17 o                         
  -5   7   1       2230.47       2338.62        41.93 o                         
  -4   7   1       1759.44       2139.58        50.01 o                         
  -3   7   1       4387.02       4712.43       106.89 o                         
  -2   7   1        982.54        934.17        25.15 o                         
  -1   7   1       3682.57       3259.09       105.85 o                         
   0   7   1       5494.11       5580.58       171.12 o                         
   1   7   1       2201.39       2098.65       108.01 o                         
   2   7   1        313.55        330.18        13.03 o                         
   3   7   1       5798.31       5384.20       157.66 o                         
   4   7   1        543.78        593.29        25.62 o                         
   5   7   1        795.57        780.53        13.05 o                         
   6   7   1       3084.59       3207.22        46.68 o                         
   7   7   1         47.83         41.55         2.54 o                         
   8   7   1          4.42          4.50         2.16 o                         
   9   7   1         53.56         53.95         5.84 o                         
  -9   8   1         82.63        103.03         6.46 o                         
  -8   8   1         82.85         84.53         5.42 o                         
  -7   8   1       1808.85       1788.70        44.53 o                         
  -6   8   1         36.50         49.10         3.00 o                         
  -5   8   1        715.37        673.06        12.11 o                         
  -4   8   1         25.61         32.17         3.74 o                         
  -3   8   1        403.48        349.26        13.11 o                         
  -2   8   1        669.12        655.11        22.73 o                         
  -1   8   1        352.32        441.05        24.22 o                         
   0   8   1        227.59        259.72        19.82 o                         
   1   8   1        154.69         87.17         7.94 o                         
   2   8   1        436.90        439.36        15.81 o                         
   3   8   1          9.28          7.91         2.87 o                         
   4   8   1        670.27        735.94        21.65 o                         
   5   8   1        630.06        627.56        12.98 o                         
   6   8   1        406.14        422.41         9.27 o                         
   7   8   1        199.47        191.34         5.58 o                         
   8   8   1        108.95        108.07         9.59 o                         
   9   8   1          3.11          3.06         1.42 o                         
  -9   9   1        227.63        196.39        16.89 o                         
  -8   9   1         63.05         59.59         4.12 o                         
  -7   9   1        493.04        455.72        13.34 o                         
  -6   9   1        924.98        952.98        24.49 o                         
  -5   9   1       4260.76       4145.02        92.81 o                         
  -4   9   1         12.04         19.38         2.11 o                         
  -3   9   1       2886.91       3062.46       154.26 o                         
  -2   9   1       2376.57       2172.09        84.73 o                         
  -1   9   1       8595.08       8338.00       204.87 o                         
   0   9   1        981.05        978.95        34.96 o                         
   1   9   1        587.17        657.06        27.82 o                         
   2   9   1         28.21         20.59         3.95 o                         
   3   9   1       6780.98       6576.29       190.69 o                         
   4   9   1         74.87         69.22         3.08 o                         
   5   9   1        454.59        434.09         9.90 o                         
   6   9   1         97.64         86.25         3.50 o                         
   7   9   1        623.77        677.38        23.32 o                         
   8   9   1          2.32          7.83         3.44 o                         
   9   9   1         34.26         23.04         2.79 o                         
  -9  10   1        239.26        263.83        11.73 o                         
  -8  10   1        429.54        413.66        13.29 o                         
  -7  10   1          6.44          5.26         2.83 o                         
  -6  10   1       1029.80       1055.87        26.82 o                         
  -5  10   1         75.41         58.06         3.09 o                         
  -4  10   1         76.38         78.41         3.93 o                         
  -3  10   1        358.98        407.35        27.64 o                         
  -2  10   1         38.97         75.23         8.49 o                         
  -1  10   1        377.61        365.41        23.51 o                         
   0  10   1        219.61        286.88        14.65 o                         
   1  10   1        951.37        976.68        35.78 o                         
   2  10   1          4.60         15.65         4.00 o                         
   3  10   1        153.68        129.47         7.84 o                         
   4  10   1       2088.87       1945.50        35.48 o                         
   5  10   1        141.91        129.83         5.63 o                         
   6  10   1       4198.61       4060.08        83.26 o                         
   7  10   1        113.93        109.90         6.02 o                         
   8  10   1        423.26        407.47        18.75 o                         
   9  10   1         75.53         90.54         8.02 o                         
  -9  11   1        959.34        985.21        50.49 o                         
  -8  11   1        317.49        302.87         9.19 o                         
  -7  11   1         32.77         34.18         3.51 o                         
  -6  11   1       3631.35       3420.30        87.70 o                         
  -5  11   1        117.58         85.23         4.33 o                         
  -4  11   1         85.36         93.98         4.12 o                         
  -3  11   1       1254.04       1230.83        31.21 o                         
  -2  11   1       2120.91       2142.54       134.18 o                         
  -1  11   1       2349.44       2391.65        79.51 o                         
   0  11   1       1615.62       1827.98        59.49 o                         
   1  11   1       1327.75       1399.65        49.75 o                         
   2  11   1        281.49        199.15        14.88 o                         
   3  11   1        153.57        121.60         5.18 o                         
   4  11   1        673.58        646.15        13.92 o                         
   5  11   1        648.82        650.93        16.15 o                         
   6  11   1       2265.07       2225.40        44.61 o                         
   7  11   1       1245.86       1200.29        39.23 o                         
   8  11   1          3.68          4.68         3.98 o                         
   9  11   1         64.46         55.29         4.41 o                         
  -8  12   1        152.45        135.67         6.02 o                         
  -7  12   1       2215.93       2260.58        47.97 o                         
  -6  12   1        345.79        316.25        13.51 o                         
  -5  12   1         53.60         54.33         4.13 o                         
  -4  12   1        508.47        480.67        14.59 o                         
  -3  12   1         15.59         14.31         2.21 o                         
  -2  12   1        174.42        144.60         7.35 o                         
  -1  12   1          2.51          4.34         2.22 o                         
   0  12   1       1538.38       1498.74        41.37 o                         
   1  12   1        617.56        633.11        21.84 o                         
   2  12   1       2097.68       1965.29        49.05 o                         
   3  12   1         31.34         41.95         3.19 o                         
   4  12   1         35.82         35.62         2.84 o                         
   5  12   1         17.51         13.75         2.27 o                         
   6  12   1        893.80        904.90        27.35 o                         
   7  12   1         98.48         91.48         5.80 o                         
   8  12   1        403.89        395.32        14.82 o                         
  -8  13   1        154.60        155.06         6.86 o                         
  -7  13   1        167.30        159.30         7.09 o                         
  -6  13   1         94.46         94.88         5.07 o                         
  -5  13   1        682.33        605.18        20.61 o                         
  -4  13   1       2564.22       2513.04        50.43 o                         
  -3  13   1         12.57         21.45         3.35 o                         
  -2  13   1        571.62        459.89        15.27 o                         
  -1  13   1        524.43        466.20        14.08 o                         
   0  13   1         17.16         20.94         1.70 o                         
   1  13   1       1068.21       1041.64        19.42 o                         
   2  13   1         13.34         10.97         2.12 o                         
   3  13   1       1484.53       1420.17        32.79 o                         
   4  13   1       1787.87       1703.26        39.03 o                         
   5  13   1        317.36        294.98        10.77 o                         
   6  13   1       1251.61       1128.04        36.91 o                         
   7  13   1       1598.24       1552.13        41.63 o                         
   8  13   1        208.33        199.40         8.41 o                         
  -8  14   1        907.44        920.87        44.04 o                         
  -7  14   1        248.84        282.56         9.85 o                         
  -6  14   1         93.42         93.99         5.97 o                         
  -5  14   1        599.11        591.02        18.64 o                         
  -4  14   1        150.37        139.79         6.41 o                         
  -3  14   1        569.22        616.73        16.54 o                         
  -2  14   1       2333.89       2087.55        60.97 o                         
  -1  14   1        387.89        363.18         9.58 o                         
   0  14   1         17.32         16.34         1.74 o                         
   1  14   1          2.92          3.41         1.20 o                         
   2  14   1         57.12         57.58         4.51 o                         
   3  14   1       1409.13       1327.43        32.04 o                         
   4  14   1        371.83        369.05        11.95 o                         
   5  14   1        115.24        106.08         5.73 o                         
   6  14   1         70.33         51.27         4.15 o                         
   7  14   1         38.68         47.46         3.20 o                         
   8  14   1         82.66         91.48         5.80 o                         
  -8  15   1        325.45        276.53        16.29 o                         
  -7  15   1          3.52          5.62         1.47 o                         
  -6  15   1         66.98         70.25         3.89 o                         
  -5  15   1       1832.16       1765.88        59.71 o                         
  -4  15   1        174.05        140.44        10.00 o                         
  -3  15   1       5409.12       5223.51       118.90 o                         
  -2  15   1          8.84          8.28         2.64 o                         
  -1  15   1         31.68         27.09         2.48 o                         
   0  15   1         98.61         96.94         3.66 o                         
   1  15   1       2893.50       2726.59        41.99 o                         
   2  15   1       4942.13       4965.74       118.60 o                         
   3  15   1        282.92        290.19        17.28 o                         
   4  15   1         38.31         22.29         2.93 o                         
   5  15   1        230.25        241.31        11.38 o                         
   6  15   1         22.43         28.49         3.03 o                         
   7  15   1          0.59          0.88         1.33 o                         
   8  15   1          5.99         13.48         2.53 o                         
  -7  16   1        158.66        151.10         9.57 o                         
  -6  16   1          0.88          2.28         1.46 o                         
  -5  16   1         91.03         94.21         5.54 o                         
  -4  16   1        155.94        140.17         6.97 o                         
  -3  16   1          2.29          7.63         2.78 o                         
  -2  16   1        155.78        144.84         7.50 o                         
  -1  16   1       1329.03       1268.47        26.28 o                         
   0  16   1       2817.14       2642.31        41.47 o                         
   1  16   1        111.22        117.42         8.37 o                         
   2  16   1        576.26        558.63        21.09 o                         
   3  16   1       1042.11       1002.78        25.95 o                         
   4  16   1        307.94        293.67        11.36 o                         
   5  16   1        286.52        318.15        11.14 o                         
   6  16   1        103.39         94.05         5.82 o                         
   7  16   1         49.44         45.83         3.01 o                         
  -7  17   1         38.08         33.67         2.89 o                         
  -6  17   1         72.74         98.57         4.84 o                         
  -5  17   1        409.54        436.36        12.39 o                         
  -4  17   1        247.32        243.82        10.93 o                         
  -3  17   1         69.98         60.77         4.42 o                         
  -2  17   1          4.74         13.33         4.43 o                         
  -1  17   1       3663.16       3752.23        68.68 o                         
   0  17   1        266.36        231.23         6.62 o                         
   1  17   1         83.99         75.34         5.48 o                         
   2  17   1        489.62        435.64        11.93 o                         
   3  17   1          9.16         10.85         3.00 o                         
   4  17   1        454.66        402.62        15.19 o                         
   5  17   1        358.45        345.77        13.40 o                         
   6  17   1        199.04        218.36        10.92 o                         
   7  17   1         62.41         70.03         6.41 o                         
  -6  18   1        205.67        194.48        10.48 o                         
  -5  18   1          4.36         11.73         2.04 o                         
  -4  18   1        284.92        316.18        11.43 o                         
  -3  18   1          0.03          2.37         2.20 o                         
  -2  18   1        313.85        295.31        11.19 o                         
  -1  18   1        113.63        102.30         5.10 o                         
   0  18   1       1709.71       1664.46        27.97 o                         
   1  18   1         44.08         28.46         2.64 o                         
   2  18   1        269.91        232.51         7.99 o                         
   3  18   1         19.46         19.30         2.81 o                         
   4  18   1        342.81        381.26        11.55 o                         
   5  18   1        196.10        205.48         7.42 o                         
   6  18   1         24.75         30.93         2.78 o                         
  -6  19   1         22.03         24.16         2.67 o                         
  -5  19   1          0.15          0.50         1.70 o                         
  -4  19   1        235.87        253.60         7.76 o                         
  -3  19   1        739.80        771.42        20.55 o                         
  -2  19   1         22.30         14.79         2.87 o                         
  -1  19   1        137.64        161.31         9.82 o                         
   0  19   1        127.15        160.56         6.80 o                         
   1  19   1        873.93        859.02        19.65 o                         
   2  19   1        397.06        419.26        11.48 o                         
   3  19   1          6.11          6.36         2.20 o                         
   4  19   1        187.20        190.77         7.66 o                         
   5  19   1          3.42          2.92         1.49 o                         
   6  19   1        784.17        813.47        24.61 o                         
  -5  20   1        267.77        296.94         9.53 o                         
  -4  20   1          7.68          7.61         1.93 o                         
  -3  20   1         31.04         34.93         2.61 o                         
  -2  20   1         29.51         20.95         2.63 o                         
  -1  20   1        496.26        537.11        16.39 o                         
   0  20   1         13.39         20.41         3.37 o                         
   1  20   1          0.78          2.38         2.24 o                         
   2  20   1        331.15        355.22        10.80 o                         
   3  20   1          9.67         11.67         1.96 o                         
   4  20   1         67.15         81.93         4.03 o                         
   5  20   1         85.34         80.38         3.61 o                         
  -5  21   1        188.57        190.52         8.67 o                         
  -4  21   1          1.22          2.35         1.60 o                         
  -3  21   1        557.75        597.43        15.63 o                         
  -2  21   1        163.43        173.15         7.94 o                         
  -1  21   1         80.71         84.15         6.86 o                         
   0  21   1        215.17        205.69         9.33 o                         
   1  21   1       1360.91       1410.60        38.88 o                         
   2  21   1        128.48        112.02         6.77 o                         
   3  21   1         31.92         30.01         2.31 o                         
   4  21   1        669.99        694.40        19.42 o                         
   5  21   1        626.87        592.70        31.88 o                         
  -4  22   1        167.75        172.45        12.00 o                         
  -3  22   1        166.70        165.39         6.75 o                         
  -2  22   1         48.58         42.13         4.01 o                         
  -1  22   1        483.84        547.85        27.00 o                         
   0  22   1        475.37        512.03        20.94 o                         
   1  22   1         33.68         38.17         3.63 o                         
   2  22   1         88.12         84.79         4.81 o                         
   3  22   1          3.09          7.85         1.63 o                         
   4  22   1        348.42        346.33        20.25 o                         
  -3  23   1          8.93         18.62         3.53 o                         
  -2  23   1        249.41        241.52        14.12 o                         
  -1  23   1        264.59        288.63        11.46 o                         
   0  23   1        443.79        499.62        17.83 o                         
   1  23   1         44.04         59.77         3.73 o                         
   2  23   1        569.43        630.69        25.42 o                         
   3  23   1        389.76        372.15        25.53 o                         
  -1  24   1        121.50        121.56         9.75 o                         
   0  24   1         80.73         74.35         3.58 o                         
   1  24   1         12.65         16.27         1.93 o                         
 -10   0   2        458.35        511.82        19.45 o                         
  -8   0   2         10.58          8.99         2.49 o                         
  -6   0   2       4955.90       5095.05        89.80 o                         
  -4   0   2      12052.96      13985.80       453.86 o                         
  -2   0   2     124385.36     125256.74      5968.43 o                         
   0   0   2       1202.99       1182.08        47.56 o                         
   2   0   2       5728.05       5741.09       201.84 o                         
   4   0   2       5860.56       7386.41       386.55 o                         
   6   0   2         72.46         70.91         6.34 o                         
   8   0   2        210.82        242.63        18.44 o                         
  10   0   2        407.72        364.41        20.57 o                         
 -10   1   2         83.78         89.74         5.04 o                         
  -9   1   2        223.38        269.14        10.84 o                         
  -8   1   2        349.24        398.89        10.51 o                         
  -7   1   2         19.81         13.92         1.46 o                         
  -6   1   2         80.65         87.60         2.49 o                         
  -5   1   2          3.23          3.52         3.81 o                         
  -4   1   2       2216.15       2353.47        77.38 o                         
  -3   1   2       1238.52       1406.96        62.80 o                         
  -2   1   2        311.07        295.36        20.52 o                         
  -1   1   2       2034.70       1983.23        59.33 o                         
   0   1   2      27452.07      27798.76      1328.31 o                         
   1   1   2       8358.29       8252.84       230.03 o                         
   2   1   2         38.11         21.45         5.55 o                         
   3   1   2       2079.41       2436.72       140.68 o                         
   4   1   2       2008.92       2101.21       132.52 o                         
   5   1   2        405.78        466.98        27.50 o                         
   6   1   2        778.04        818.14        17.30 o                         
   7   1   2         69.92         60.50         3.39 o                         
   8   1   2        304.81        343.30         9.42 o                         
   9   1   2        116.00        147.59         9.98 o                         
  10   1   2          0.71          0.79         1.34 o                         
 -10   2   2        172.32        206.24        12.92 o                         
  -9   2   2        162.50        169.55         5.53 o                         
  -8   2   2        137.41        146.98         5.51 o                         
  -7   2   2       1212.24       1287.32        25.12 o                         
  -6   2   2        284.27        282.34         5.07 o                         
  -5   2   2        236.25        260.78        12.30 o                         
  -4   2   2        497.79        588.84        21.98 o                         
  -3   2   2        275.43        394.05        18.19 o                         
  -2   2   2      19588.63      20983.57       453.08 o                         
  -1   2   2       3265.62       3183.69       114.33 o                         
   0   2   2       6800.05       6709.57       327.58 o                         
   1   2   2      24685.97      25412.05       828.46 o                         
   2   2   2        548.17        571.63        25.60 o                         
   3   2   2          9.25         10.60         3.52 o                         
   4   2   2         53.20         28.24         8.18 o                         
   5   2   2       5048.44       5456.04       171.21 o                         
   6   2   2       1627.06       1582.44        34.32 o                         
   7   2   2       1919.48       2055.42        29.32 o                         
   8   2   2         35.50         43.80         2.96 o                         
   9   2   2        115.44        110.76         6.22 o                         
  10   2   2          1.63          3.33         2.69 o                         
 -10   3   2        143.77        156.31         5.98 o                         
  -9   3   2        303.15        325.25        12.32 o                         
  -8   3   2        152.51        163.65         5.84 o                         
  -7   3   2        848.18        958.68        16.25 o                         
  -6   3   2       1223.67       1275.49        17.64 o                         
  -5   3   2        274.59        267.19         7.29 o                         
  -4   3   2        160.87        175.94         8.93 o                         
  -3   3   2      21623.61      23258.35       565.60 o                         
  -2   3   2         67.65         73.93         4.83 o                         
  -1   3   2        187.18        195.41        11.36 o                         
   0   3   2        177.85        195.84        11.65 o                         
   1   3   2       1758.50       1614.16        50.45 o                         
   2   3   2       2323.62       2481.97        77.46 o                         
   3   3   2       1866.01       1826.24        79.10 o                         
   4   3   2       4831.21       5353.68       204.85 o                         
   5   3   2       1271.18       1310.06        51.30 o                         
   6   3   2        181.26        173.08         5.33 o                         
   7   3   2          3.84          7.84         1.57 o                         
   8   3   2         34.91         44.11         2.97 o                         
   9   3   2        729.29        836.38        24.36 o                         
  10   3   2          1.65          0.14         1.17 o                         
 -10   4   2        123.45        102.08         6.59 o                         
  -9   4   2        902.84       1007.64        26.96 o                         
  -8   4   2        132.48        128.34         6.04 o                         
  -7   4   2       1950.20       2071.27        59.58 o                         
  -6   4   2       1212.75       1276.12        16.94 o                         
  -5   4   2       1376.12       1468.96        24.04 o                         
  -4   4   2        116.24        147.84         9.20 o                         
  -3   4   2         29.62         96.14         8.25 o                         
  -2   4   2         56.64        116.07         6.23 o                         
  -1   4   2       5099.11       4822.10       139.05 o                         
   0   4   2        684.72        691.87        49.99 o                         
   1   4   2        171.07        151.07        11.05 o                         
   2   4   2        591.51        496.51        18.96 o                         
   3   4   2        583.43        729.62        40.02 o                         
   4   4   2         67.41        115.80        15.57 o                         
   5   4   2        545.29        594.01        19.77 o                         
   6   4   2       3907.23       3945.88        62.34 o                         
   7   4   2       1223.27       1225.70        22.36 o                         
   8   4   2        982.43       1073.15        21.98 o                         
   9   4   2        258.53        302.83        14.51 o                         
  10   4   2        180.18        124.06         8.22 o                         
 -10   5   2         35.66         36.51         3.87 o                         
  -9   5   2          7.16         11.13         2.78 o                         
  -8   5   2        615.29        623.98        14.55 o                         
  -7   5   2         18.41         15.97         2.37 o                         
  -6   5   2          8.79         12.90         1.43 o                         
  -5   5   2        497.44        492.46        10.16 o                         
  -4   5   2        462.80        404.57        16.11 o                         
  -3   5   2       1893.92       2099.08        87.79 o                         
  -2   5   2       6537.74       7234.62       242.33 o                         
  -1   5   2       3903.99       3330.79       126.81 o                         
   0   5   2       3285.55       3560.59       136.36 o                         
   1   5   2       2052.90       2080.27        63.77 o                         
   2   5   2        192.66        208.63        11.23 o                         
   3   5   2       5332.62       5623.40       207.78 o                         
   4   5   2       1098.05       1034.10        39.00 o                         
   5   5   2         42.23         45.58         2.75 o                         
   6   5   2         18.47         13.50         1.83 o                         
   7   5   2        493.79        583.42        13.31 o                         
   8   5   2          9.35         13.09         2.06 o                         
   9   5   2        291.04        294.19        13.73 o                         
  -9   6   2        958.32       1077.08        32.93 o                         
  -8   6   2        391.39        436.48        13.17 o                         
  -7   6   2         59.11         60.43         3.95 o                         
  -6   6   2        328.48        346.38         8.33 o                         
  -5   6   2       2698.67       2684.12        35.60 o                         
  -4   6   2        190.18        235.67        10.15 o                         
  -3   6   2          1.57          9.26         3.15 o                         
  -2   6   2         12.34         29.08         5.77 o                         
  -1   6   2        187.10        204.44        12.92 o                         
   0   6   2         71.89        105.73         4.73 o                         
   1   6   2       9112.75       8307.57       201.96 o                         
   2   6   2        528.53        471.88        21.89 o                         
   3   6   2       1078.32       1114.28        53.89 o                         
   4   6   2       2270.02       2213.69        73.48 o                         
   5   6   2       5548.73       5303.58        80.49 o                         
   6   6   2       2595.34       2621.87        39.09 o                         
   7   6   2         10.69          8.74         1.73 o                         
   8   6   2         76.03         79.47         4.56 o                         
   9   6   2         11.21         11.85         2.85 o                         
  -9   7   2          1.17          1.36         1.35 o                         
  -8   7   2         60.65         55.48         5.82 o                         
  -7   7   2        700.86        662.26        19.85 o                         
  -6   7   2       5223.30       5330.57       155.70 o                         
  -5   7   2          3.31          4.22         0.97 o                         
  -4   7   2        212.76        233.77         9.97 o                         
  -3   7   2        148.26         84.76        17.77 o                         
  -2   7   2       8232.36       7114.21       251.35 o                         
  -1   7   2       1715.17       1458.24        55.64 o                         
   0   7   2       3673.23       3385.78        82.10 o                         
   1   7   2        533.90        482.97        16.77 o                         
   2   7   2        503.73        617.37        33.46 o                         
   3   7   2         55.06         26.88         5.73 o                         
   4   7   2          1.04         -0.50         2.53 o                         
   5   7   2        468.33        443.31         8.88 o                         
   6   7   2        133.91        153.13         5.02 o                         
   7   7   2        421.65        402.32         9.74 o                         
   8   7   2         67.52         68.49         3.82 o                         
   9   7   2          8.51         19.35         4.98 o                         
  -9   8   2         10.46         16.55         1.95 o                         
  -8   8   2        162.31        145.68         5.29 o                         
  -7   8   2         64.72         53.28         4.30 o                         
  -6   8   2        122.82        104.70         4.56 o                         
  -5   8   2        403.64        463.79        12.24 o                         
  -4   8   2         98.54         78.20         3.82 o                         
  -3   8   2        531.88        592.76        33.83 o                         
  -2   8   2          7.72          9.43         3.23 o                         
  -1   8   2       3923.39       3296.14       115.53 o                         
   0   8   2       1693.33       1526.51        57.67 o                         
   1   8   2        642.30        570.45        45.25 o                         
   2   8   2       1315.92       1371.26        48.64 o                         
   3   8   2       2015.94       2076.47        67.53 o                         
   4   8   2       1415.33       1222.59        27.42 o                         
   5   8   2        701.87        679.55        12.87 o                         
   6   8   2        467.94        459.87         8.77 o                         
   7   8   2         74.48         70.80         3.70 o                         
   8   8   2       1764.40       1816.13        59.06 o                         
   9   8   2         23.42         19.88         2.37 o                         
  -9   9   2        499.63        529.12        23.63 o                         
  -8   9   2         70.07         63.60         3.50 o                         
  -7   9   2        323.24        297.58        10.97 o                         
  -6   9   2       1076.90       1009.37        26.21 o                         
  -5   9   2          2.23          3.25         1.40 o                         
  -4   9   2        202.94        200.07         5.66 o                         
  -3   9   2       4218.79       4081.51       152.97 o                         
  -2   9   2       1169.41       1130.87        38.60 o                         
  -1   9   2          3.58         10.43         4.26 o                         
   0   9   2        107.49        106.09         7.66 o                         
   1   9   2       1987.46       2040.19        50.05 o                         
   2   9   2          6.92          7.46         2.60 o                         
   3   9   2        143.11         99.43         8.14 o                         
   4   9   2        193.63        218.49         5.97 o                         
   5   9   2        918.61        878.36        16.99 o                         
   6   9   2        435.91        448.70         9.65 o                         
   7   9   2        777.57        808.90        30.73 o                         
   8   9   2         50.07         59.92         6.93 o                         
   9   9   2        250.60        260.17        10.22 o                         
  -9  10   2        171.84        181.41         8.64 o                         
  -8  10   2          1.80          1.86         1.20 o                         
  -7  10   2         88.48        101.74         4.61 o                         
  -6  10   2         13.96         10.45         2.52 o                         
  -5  10   2        982.49        840.99        23.51 o                         
  -4  10   2        504.58        469.28        13.16 o                         
  -3  10   2          5.01          2.93         1.41 o                         
  -2  10   2         86.19         63.36         6.02 o                         
  -1  10   2        438.15        371.62        24.63 o                         
   0  10   2       1711.99       1694.30        44.10 o                         
   1  10   2       1685.97       1669.34        47.20 o                         
   2  10   2        273.08        298.25        19.00 o                         
   3  10   2        171.07        128.64         7.48 o                         
   4  10   2         29.46         33.46         2.56 o                         
   5  10   2        665.37        696.41        21.88 o                         
   6  10   2          3.01          3.98         1.50 o                         
   7  10   2         54.15         53.02         4.01 o                         
   8  10   2        316.25        295.06        16.10 o                         
   9  10   2        180.69        168.62        12.70 o                         
  -9  11   2        299.78        289.64        16.94 o                         
  -8  11   2         38.95         52.33         3.74 o                         
  -7  11   2        257.50        241.89        10.04 o                         
  -6  11   2         35.12         31.17         3.66 o                         
  -5  11   2        800.67        666.88        16.43 o                         
  -4  11   2        307.04        319.89        11.64 o                         
  -3  11   2        155.64        135.63         6.07 o                         
  -2  11   2        233.32        210.73        10.63 o                         
  -1  11   2        121.42         87.64         6.80 o                         
   0  11   2        271.51        301.96        12.75 o                         
   1  11   2       1150.65       1248.75        32.19 o                         
   2  11   2         31.46         46.13         5.17 o                         
   3  11   2       2011.08       1896.76        45.39 o                         
   4  11   2       1156.70       1058.11        22.10 o                         
   5  11   2        141.69        122.66         6.76 o                         
   6  11   2        290.29        283.23         9.14 o                         
   7  11   2         71.56         63.24         4.49 o                         
   8  11   2        548.90        550.48        24.34 o                         
   9  11   2        320.25        236.33        15.14 o                         
  -8  12   2        200.47        210.79         8.00 o                         
  -7  12   2        304.89        295.96        16.38 o                         
  -6  12   2        406.65        387.78        13.02 o                         
  -5  12   2        238.81        239.89         7.66 o                         
  -4  12   2        448.77        409.25        12.52 o                         
  -3  12   2          3.09          5.36         1.95 o                         
  -2  12   2       1659.24       1633.64        35.31 o                         
  -1  12   2       1686.70       1532.43        30.75 o                         
   0  12   2        489.87        451.14        21.35 o                         
   1  12   2         40.29         28.53         2.56 o                         
   2  12   2         78.11         73.84         4.70 o                         
   3  12   2        126.58        113.77         7.28 o                         
   4  12   2        310.01        310.69         9.10 o                         
   5  12   2        446.68        417.17        12.96 o                         
   6  12   2        225.37        229.41         7.41 o                         
   7  12   2         38.92         32.30         4.00 o                         
   8  12   2        334.50        313.74        12.57 o                         
  -8  13   2        137.06        145.81         5.82 o                         
  -7  13   2          2.25          2.86         1.57 o                         
  -6  13   2        183.45        194.01         9.71 o                         
  -5  13   2        324.81        308.73        12.96 o                         
  -4  13   2         28.41         41.75         3.94 o                         
  -3  13   2        682.72        662.93        31.29 o                         
  -2  13   2       3158.25       3181.97        74.25 o                         
  -1  13   2          7.46         17.50         1.95 o                         
   0  13   2        310.84        318.29         7.87 o                         
   1  13   2          6.25          7.88         1.31 o                         
   2  13   2        440.21        377.58        11.85 o                         
   3  13   2        559.15        534.64        18.05 o                         
   4  13   2        196.68        217.60         8.04 o                         
   5  13   2       2222.91       2146.02        48.37 o                         
   6  13   2        290.07        287.14         8.92 o                         
   7  13   2         23.19         15.99         2.38 o                         
   8  13   2        110.13        123.50         6.14 o                         
  -8  14   2         96.79         81.66         3.99 o                         
  -7  14   2        217.72        244.37        10.12 o                         
  -6  14   2        520.68        491.03        14.50 o                         
  -5  14   2       1212.41       1186.60        39.42 o                         
  -4  14   2        236.63        221.07         7.53 o                         
  -3  14   2         45.81         45.57         3.97 o                         
  -2  14   2       2336.38       2275.42        55.57 o                         
  -1  14   2         38.00         40.37         2.91 o                         
   0  14   2        816.86        747.84        13.55 o                         
   1  14   2        554.94        566.25        11.80 o                         
   2  14   2        151.46        123.31         6.20 o                         
   3  14   2        721.48        711.83        19.75 o                         
   4  14   2        224.80        234.30         8.40 o                         
   5  14   2        766.19        751.85        33.92 o                         
   6  14   2        167.43        148.35         6.82 o                         
   7  14   2         66.03         56.55         4.08 o                         
   8  14   2         11.90          5.98         1.80 o                         
  -8  15   2        405.54        383.32        21.26 o                         
  -7  15   2        243.82        289.28        13.10 o                         
  -6  15   2        161.70        145.01         5.68 o                         
  -5  15   2        356.19        357.22        10.30 o                         
  -4  15   2        344.27        357.63        12.49 o                         
  -3  15   2        422.67        419.45        15.36 o                         
  -2  15   2       1001.09        922.20        28.57 o                         
  -1  15   2        529.33        490.19        10.56 o                         
   0  15   2       1542.38       1396.26        23.75 o                         
   1  15   2        108.17         97.06         3.79 o                         
   2  15   2        168.18        169.50         7.84 o                         
   3  15   2        194.20        193.94         8.36 o                         
   4  15   2        646.08        581.03        16.02 o                         
   5  15   2        208.63        221.84         9.57 o                         
   6  15   2         36.67         31.12         2.72 o                         
   7  15   2        316.78        319.09         9.24 o                         
   8  15   2         57.87         44.86         4.20 o                         
  -7  16   2          0.88          0.15         1.63 o                         
  -6  16   2        430.40        460.51        17.14 o                         
  -5  16   2          3.33          0.96         1.75 o                         
  -4  16   2          4.52          7.30         2.14 o                         
  -3  16   2         86.06         80.98         5.83 o                         
  -2  16   2       1040.59        965.70        22.66 o                         
  -1  16   2         56.01         54.44         3.03 o                         
   0  16   2        676.49        674.53        13.29 o                         
   1  16   2          5.57          3.09         1.42 o                         
   2  16   2       2193.91       2393.91        58.59 o                         
   3  16   2        822.43        736.30        25.76 o                         
   4  16   2       1164.69       1130.01        40.09 o                         
   5  16   2          3.89          5.51         2.39 o                         
   6  16   2        371.59        390.23        14.28 o                         
   7  16   2         86.70         90.02         4.09 o                         
  -7  17   2         14.36         13.01         1.72 o                         
  -6  17   2        348.34        376.18        12.16 o                         
  -5  17   2        198.37        234.93         8.63 o                         
  -4  17   2       1062.87       1175.70        27.75 o                         
  -3  17   2       1567.05       1517.33        38.84 o                         
  -2  17   2        115.88        136.91         6.57 o                         
  -1  17   2        408.99        372.85        10.46 o                         
   0  17   2        505.59        451.78         9.25 o                         
   1  17   2         93.82         76.63         3.54 o                         
   2  17   2       1570.87       1532.22        33.08 o                         
   3  17   2        389.83        394.87        18.14 o                         
   4  17   2        261.58        275.75        13.82 o                         
   5  17   2       1545.15       1614.41        42.00 o                         
   6  17   2        115.33         94.01         8.25 o                         
   7  17   2          4.33          4.01         2.16 o                         
  -6  18   2          3.40          3.43         1.51 o                         
  -5  18   2        147.54        130.59         5.69 o                         
  -4  18   2         25.57         26.78         2.80 o                         
  -3  18   2       1487.16       1570.88        35.60 o                         
  -2  18   2        314.14        319.67        13.26 o                         
  -1  18   2        536.42        541.38        14.96 o                         
   0  18   2          3.88          2.97         1.49 o                         
   1  18   2        580.23        559.66        12.32 o                         
   2  18   2         99.00         86.27         4.34 o                         
   3  18   2        143.90        153.40         7.49 o                         
   4  18   2        100.88         98.43         5.49 o                         
   5  18   2       1839.57       2043.58        45.30 o                         
   6  18   2          1.95          3.54         1.22 o                         
  -6  19   2         43.22         37.42         2.30 o                         
  -5  19   2         18.15         17.74         2.72 o                         
  -4  19   2        559.24        553.75        14.32 o                         
  -3  19   2       1369.47       1368.55        45.99 o                         
  -2  19   2        241.81        237.98         7.87 o                         
  -1  19   2        126.34        137.42         6.31 o                         
   0  19   2        207.56        217.77         8.19 o                         
   1  19   2          3.60          6.01         1.97 o                         
   2  19   2         11.33          7.00         1.78 o                         
   3  19   2         90.95         82.74         5.48 o                         
   4  19   2        190.80        179.18         7.24 o                         
   5  19   2       1297.59       1488.00        32.01 o                         
   6  19   2         72.23         72.05         3.65 o                         
  -5  20   2         27.93         29.24         3.37 o                         
  -4  20   2          9.45          7.45         1.94 o                         
  -3  20   2        217.59        222.57         6.97 o                         
  -2  20   2         18.24         13.49         2.57 o                         
  -1  20   2        135.59        134.06         8.64 o                         
   0  20   2         22.76         26.31         4.02 o                         
   1  20   2        994.73        941.05        24.91 o                         
   2  20   2       1814.00       1869.62        37.59 o                         
   3  20   2         12.87         14.58         2.37 o                         
   4  20   2        115.52        128.19         5.64 o                         
   5  20   2         69.53        101.28         5.42 o                         
  -5  21   2         40.26         40.94         4.47 o                         
  -4  21   2        408.05        386.22        16.43 o                         
  -3  21   2        190.25        176.85         7.31 o                         
  -2  21   2        531.21        562.91        18.10 o                         
  -1  21   2         42.11         43.77         4.18 o                         
   0  21   2        142.39        134.12         7.51 o                         
   1  21   2         28.37         30.70         5.67 o                         
   2  21   2          5.93          4.10         1.78 o                         
   3  21   2        108.95        110.82         5.91 o                         
   4  21   2        152.89        165.66         6.86 o                         
  -4  22   2          3.65          5.94         2.42 o                         
  -3  22   2        401.62        502.38        19.05 o                         
  -2  22   2         53.72         39.74         3.04 o                         
  -1  22   2          0.87          4.55         2.10 o                         
   0  22   2        223.35        270.98        10.05 o                         
   1  22   2        114.11        116.11         7.23 o                         
   2  22   2        269.61        291.51         9.87 o                         
   3  22   2        217.66        214.11        11.24 o                         
   4  22   2        134.08        124.44         6.54 o                         
  -3  23   2        960.80        981.51        50.86 o                         
  -2  23   2        424.60        384.92        17.22 o                         
  -1  23   2        150.04        158.00         6.66 o                         
   0  23   2         23.35         28.71         3.17 o                         
   1  23   2        156.25        164.28         8.69 o                         
   2  23   2        425.66        450.72        15.52 o                         
   3  23   2         12.66         14.39         3.06 o                         
  -1  24   2        346.76        284.95        17.15 o                         
   0  24   2        174.72        176.09        12.61 o                         
   1  24   2         19.72         18.99         3.25 o                         
  -9   0   3        542.49        701.27        39.55 o                         
  -7   0   3        646.38        668.90        15.65 o                         
  -5   0   3        159.66        191.49        11.35 o                         
  -3   0   3       7677.50       7549.88       284.44 o                         
  -1   0   3       2504.82       2747.38       100.33 o                         
   1   0   3       3306.59       3188.70       156.05 o                         
   3   0   3        163.74        197.09        26.44 o                         
   5   0   3        769.15        869.23        33.47 o                         
   7   0   3        379.81        340.13        15.63 o                         
   9   0   3        115.24        157.75        10.75 o                         
 -10   1   3        183.56        212.87         9.08 o                         
  -9   1   3        508.02        598.92        27.03 o                         
  -8   1   3         40.58         40.05         2.64 o                         
  -7   1   3         24.05         37.31         2.13 o                         
  -6   1   3       1725.02       1731.76        24.81 o                         
  -5   1   3        543.75        560.11        14.53 o                         
  -4   1   3         15.05          4.01         4.11 o                         
  -3   1   3       3920.95       4368.54       164.59 o                         
  -2   1   3      33257.06      34076.73      1160.05 o                         
  -1   1   3       4651.19       4801.39       169.20 o                         
   0   1   3       4030.15       4133.24       121.54 o                         
   1   1   3       2249.91       2223.52       115.91 o                         
   2   1   3        429.52        528.07        18.27 o                         
   3   1   3        114.62         71.24         9.91 o                         
   4   1   3       1069.73       1150.85        86.95 o                         
   5   1   3        431.73        535.59        19.62 o                         
   6   1   3         79.35         79.51         4.60 o                         
   7   1   3       1048.25       1011.72        22.56 o                         
   8   1   3         33.42         35.23         3.04 o                         
   9   1   3        111.42        104.03         7.18 o                         
  10   1   3        160.53        120.30         8.18 o                         
 -10   2   3         39.92         40.95         4.29 o                         
  -9   2   3        701.27        824.06        19.18 o                         
  -8   2   3        296.79        319.52         7.70 o                         
  -7   2   3        267.37        248.77         5.76 o                         
  -6   2   3        199.09        218.18         4.73 o                         
  -5   2   3       2284.81       2486.44        36.70 o                         
  -4   2   3       5029.97       5292.41       191.14 o                         
  -3   2   3        306.75        350.86        11.89 o                         
  -2   2   3      13592.96      13349.01       377.06 o                         
  -1   2   3      14952.60      14806.25       356.01 o                         
   0   2   3       8622.39       9713.36       496.12 o                         
   1   2   3        999.06        820.39        49.22 o                         
   2   2   3       1327.33       1292.75        30.41 o                         
   3   2   3       2493.06       2778.30        87.08 o                         
   4   2   3        918.71       1150.13        61.64 o                         
   5   2   3         81.85        100.00         6.63 o                         
   6   2   3       4845.48       4902.27       119.43 o                         
   7   2   3        827.20        833.94        18.01 o                         
   8   2   3        185.90        230.52         7.57 o                         
   9   2   3         13.70         14.96         2.30 o                         
  10   2   3        115.14         84.95         6.53 o                         
 -10   3   3        214.52        228.75         9.58 o                         
  -9   3   3        626.81        754.77        17.03 o                         
  -8   3   3        292.30        321.27         8.72 o                         
  -7   3   3        299.15        309.70         6.80 o                         
  -6   3   3       2524.43       2571.66        31.99 o                         
  -5   3   3          3.23          3.65         0.99 o                         
  -4   3   3       2353.20       2541.47        89.57 o                         
  -3   3   3          1.90          4.52         1.84 o                         
  -2   3   3       1031.48       1262.85        43.37 o                         
  -1   3   3       3666.60       3818.92       111.84 o                         
   0   3   3       2917.06       3307.76       222.59 o                         
   1   3   3       1224.19       1123.68        64.40 o                         
   2   3   3        244.18        237.50        12.81 o                         
   3   3   3        227.92        291.95        13.74 o                         
   4   3   3        304.60        397.99        31.65 o                         
   5   3   3        571.72        611.90        22.94 o                         
   6   3   3       1807.65       1756.49        36.12 o                         
   7   3   3        258.98        239.24         7.17 o                         
   8   3   3        134.28        134.67         5.19 o                         
   9   3   3        103.19        120.80         7.57 o                         
  10   3   3         32.65         16.37         1.81 o                         
 -10   4   3        291.01        275.71        15.52 o                         
  -9   4   3         54.26         64.50         4.56 o                         
  -8   4   3        145.12        155.50         7.68 o                         
  -7   4   3         37.50         37.28         2.01 o                         
  -6   4   3          8.02          8.32         1.21 o                         
  -5   4   3        609.08        650.41        11.33 o                         
  -4   4   3       2299.68       2620.55        98.16 o                         
  -3   4   3       5197.78       5453.86       180.56 o                         
  -2   4   3         88.63         85.39         7.56 o                         
  -1   4   3       1313.03       1217.02        40.57 o                         
   0   4   3         41.93         34.22         4.72 o                         
   1   4   3       5971.06       5946.82       244.73 o                         
   2   4   3       4245.86       4221.93       127.14 o                         
   3   4   3         14.28         10.16         4.28 o                         
   4   4   3         15.62          7.32         5.77 o                         
   5   4   3       2241.91       2504.45        64.79 o                         
   6   4   3        922.17        839.97        18.68 o                         
   7   4   3        139.50        151.56         8.22 o                         
   8   4   3         20.13         16.96         2.20 o                         
   9   4   3         21.93         23.29         2.50 o                         
  -9   5   3        638.14        730.27        20.33 o                         
  -8   5   3         36.13         43.68         2.90 o                         
  -7   5   3       1383.11       1391.92        32.64 o                         
  -6   5   3        330.65        354.01         7.50 o                         
  -5   5   3        222.83        244.74         5.73 o                         
  -4   5   3       8555.64       8939.36       227.63 o                         
  -3   5   3        214.23        240.01         9.81 o                         
  -2   5   3        291.59        236.87        13.66 o                         
  -1   5   3       7292.68       7007.33       200.96 o                         
   0   5   3         53.01         37.77         6.65 o                         
   1   5   3          3.21          4.47         1.42 o                         
   2   5   3       2299.93       2422.17        67.61 o                         
   3   5   3        625.02        653.98        38.51 o                         
   4   5   3        599.69        540.96        37.82 o                         
   5   5   3         11.32         12.65         2.13 o                         
   6   5   3        916.57        829.55        17.35 o                         
   7   5   3       1742.41       1761.97        34.49 o                         
   8   5   3        917.75        974.89        19.37 o                         
   9   5   3        237.68        252.03        13.52 o                         
  -9   6   3        398.32        479.06        12.56 o                         
  -8   6   3        295.41        306.06        10.26 o                         
  -7   6   3        689.67        686.78        14.29 o                         
  -6   6   3        861.56        847.89        21.33 o                         
  -5   6   3        105.95         99.84         3.55 o                         
  -4   6   3        202.83        182.17        10.34 o                         
  -3   6   3          2.51          4.72         1.80 o                         
  -2   6   3          2.47          6.57         3.47 o                         
  -1   6   3        277.09        230.37        13.06 o                         
   0   6   3       6706.96       6854.63       245.85 o                         
   1   6   3        539.06        444.11        15.88 o                         
   2   6   3        187.88        248.87        13.47 o                         
   3   6   3        413.57        416.94        28.94 o                         
   4   6   3       5960.74       5952.83       350.89 o                         
   5   6   3         32.12         22.49         2.27 o                         
   6   6   3        297.18        288.10         8.21 o                         
   7   6   3         40.64         32.61         3.10 o                         
   8   6   3        481.42        501.41        13.92 o                         
   9   6   3          1.07         -1.91         1.91 o                         
  -9   7   3         73.06         86.09         4.53 o                         
  -8   7   3        152.08        147.50         5.83 o                         
  -7   7   3         22.76         25.43         2.41 o                         
  -6   7   3         83.79         88.55         3.67 o                         
  -5   7   3         12.21         11.49         1.68 o                         
  -4   7   3         44.11         48.67         4.02 o                         
  -3   7   3       1770.37       1742.87        53.20 o                         
  -2   7   3        153.17        189.46        13.65 o                         
  -1   7   3       3611.31       3790.00       113.20 o                         
   0   7   3       1749.79       1761.78        47.64 o                         
   1   7   3      14797.98      14574.83       360.55 o                         
   2   7   3        133.67        113.50         8.86 o                         
   3   7   3         38.66         31.57         7.98 o                         
   4   7   3        393.35        469.29        16.01 o                         
   5   7   3        260.93        236.82         6.27 o                         
   6   7   3        133.57        126.12         4.52 o                         
   7   7   3        328.44        292.48         8.32 o                         
   8   7   3        257.57        313.16        10.30 o                         
   9   7   3        869.67        817.64        31.97 o                         
  -9   8   3       1155.46       1241.99        36.15 o                         
  -8   8   3         42.30         46.57         3.37 o                         
  -7   8   3         18.67         23.47         2.50 o                         
  -6   8   3        134.02        136.90         4.94 o                         
  -5   8   3       4219.88       4188.33        71.57 o                         
  -4   8   3        717.51        716.20        13.23 o                         
  -3   8   3       1336.46       1261.38        44.67 o                         
  -2   8   3        633.22        547.28        29.93 o                         
  -1   8   3       9982.43       8782.93       249.25 o                         
   0   8   3       1109.40       1140.24        30.57 o                         
   1   8   3        437.75        383.51        14.88 o                         
   2   8   3         60.90         66.57         7.74 o                         
   3   8   3       1280.89       1086.21        40.46 o                         
   4   8   3       1521.29       1515.68        35.49 o                         
   5   8   3         63.88         57.77         6.32 o                         
   6   8   3        786.33        790.15        14.91 o                         
   7   8   3        614.48        671.43        18.92 o                         
   8   8   3        299.57        311.69        15.01 o                         
   9   8   3        305.55        282.01        13.63 o                         
  -9   9   3          2.68          1.38         1.09 o                         
  -8   9   3        299.73        297.05         7.90 o                         
  -7   9   3       1248.72       1234.56        26.36 o                         
  -6   9   3         71.92         64.85         3.70 o                         
  -5   9   3        148.70        164.22         5.17 o                         
  -4   9   3       2361.17       2288.71        34.02 o                         
  -3   9   3        231.39        227.81        22.22 o                         
  -2   9   3        148.59        170.01        11.16 o                         
  -1   9   3       1347.29       1561.19        59.59 o                         
   0   9   3       3150.36       3128.55        92.81 o                         
   1   9   3       1261.02       1344.76        38.83 o                         
   2   9   3         43.43         37.25         5.20 o                         
   3   9   3       2737.12       2797.48        91.21 o                         
   4   9   3        888.33        812.06        19.40 o                         
   5   9   3        143.58        132.09         5.47 o                         
   6   9   3          6.49          8.65         1.65 o                         
   7   9   3       1608.42       1739.49        54.32 o                         
   8   9   3        268.04        303.61        13.88 o                         
   9   9   3          2.66          1.35         1.45 o                         
  -9  10   3         52.50         53.66         6.58 o                         
  -8  10   3        361.35        389.00         8.79 o                         
  -7  10   3         30.27         40.99         2.90 o                         
  -6  10   3       1865.97       1752.32        35.61 o                         
  -5  10   3        489.28        473.38        12.61 o                         
  -4  10   3         60.28         55.80         2.90 o                         
  -3  10   3        184.03        146.17         6.26 o                         
  -2  10   3       3513.98       3428.84       170.49 o                         
  -1  10   3         89.17         98.68         9.03 o                         
   0  10   3       6187.29       6216.61       177.63 o                         
   1  10   3        145.02        143.35         8.90 o                         
   2  10   3        608.72        522.41        90.50 o                         
   3  10   3        188.59        223.71         8.15 o                         
   4  10   3       2698.11       2484.70        45.95 o                         
   5  10   3         89.04         81.66         5.62 o                         
   6  10   3        721.32        690.24        15.79 o                         
   7  10   3        287.82        295.78        11.76 o                         
   8  10   3        232.73        207.97        12.90 o                         
   9  10   3         42.24         42.27         2.89 o                         
  -9  11   3        157.50        147.13         9.50 o                         
  -8  11   3        352.49        382.83        12.30 o                         
  -7  11   3         10.36         14.94         1.90 o                         
  -6  11   3        324.23        301.41        10.65 o                         
  -5  11   3          2.80          2.39         1.39 o                         
  -4  11   3       1531.94       1435.68        28.54 o                         
  -3  11   3         17.75         24.72         2.63 o                         
  -2  11   3         15.78          8.22         2.27 o                         
  -1  11   3       2984.51       3042.65        82.20 o                         
   0  11   3       3601.57       3506.43        93.13 o                         
   1  11   3        726.73        772.64        27.24 o                         
   2  11   3       3077.08       3014.12        71.62 o                         
   3  11   3         76.25         70.73         3.80 o                         
   4  11   3        989.66        935.91        30.63 o                         
   5  11   3       1004.73       1074.01        24.07 o                         
   6  11   3         35.71         31.67         3.01 o                         
   7  11   3          2.87          6.82         1.80 o                         
   8  11   3        293.08        269.68        14.40 o                         
  -8  12   3          0.25         -0.03         1.18 o                         
  -7  12   3        894.46        939.48        23.30 o                         
  -6  12   3         71.17         67.75         6.04 o                         
  -5  12   3       1792.17       1715.16        31.42 o                         
  -4  12   3         35.82         32.87         2.98 o                         
  -3  12   3       2137.93       2000.12        43.59 o                         
  -2  12   3         21.28         27.31         2.61 o                         
  -1  12   3       2283.48       2211.45        46.20 o                         
   0  12   3       1305.58       1232.41        27.53 o                         
   1  12   3          0.70          4.29         1.24 o                         
   2  12   3         82.89         68.48         3.94 o                         
   3  12   3         97.64         89.68         5.58 o                         
   4  12   3        236.47        222.17         7.15 o                         
   5  12   3         13.23         19.33         2.38 o                         
   6  12   3        485.62        513.56        14.72 o                         
   7  12   3         17.79         16.90         2.29 o                         
   8  12   3        111.13        100.78         7.87 o                         
  -8  13   3         18.74         16.42         1.92 o                         
  -7  13   3         46.57         44.70         3.49 o                         
  -6  13   3        110.74        122.82         5.26 o                         
  -5  13   3        664.93        697.72        15.07 o                         
  -4  13   3        375.29        367.35        10.87 o                         
  -3  13   3        108.43         92.78         6.00 o                         
  -2  13   3          4.64          7.54         2.20 o                         
  -1  13   3         85.90         80.42         3.61 o                         
   0  13   3         74.85         70.98         2.85 o                         
   1  13   3       3248.46       3061.09        48.33 o                         
   2  13   3        294.61        297.78         9.38 o                         
   3  13   3        174.85        180.14         8.38 o                         
   4  13   3        421.34        409.32        12.20 o                         
   5  13   3       3465.88       3525.35        75.11 o                         
   6  13   3        343.17        349.54        10.82 o                         
   7  13   3         17.74         12.27         2.88 o                         
   8  13   3        217.53        203.57         8.35 o                         
  -8  14   3        509.01        534.51        29.67 o                         
  -7  14   3          1.45          1.35         1.58 o                         
  -6  14   3         55.15         56.95         3.83 o                         
  -5  14   3        159.10        158.81         5.57 o                         
  -4  14   3       2343.88       2347.09        41.62 o                         
  -3  14   3        804.21        751.75        24.66 o                         
  -2  14   3       2182.27       2076.53        50.60 o                         
  -1  14   3       1814.67       1757.98        27.92 o                         
   0  14   3        243.06        218.10         5.76 o                         
   1  14   3       3034.99       2841.08        43.91 o                         
   2  14   3        949.26        928.66        19.90 o                         
   3  14   3        863.25        892.82        29.00 o                         
   4  14   3          5.76          5.13         1.85 o                         
   5  14   3         73.65         59.38         4.75 o                         
   6  14   3        260.93        253.87         9.65 o                         
   7  14   3         24.09         21.66         3.32 o                         
   8  14   3        133.37        109.91         6.70 o                         
  -7  15   3        217.37        203.71         7.47 o                         
  -6  15   3        517.66        498.79        20.34 o                         
  -5  15   3        944.72        919.98        22.25 o                         
  -4  15   3        964.06        972.78        21.01 o                         
  -3  15   3          2.57          3.95         1.84 o                         
  -2  15   3        556.62        485.59        18.29 o                         
  -1  15   3        349.19        355.72         8.38 o                         
   0  15   3       6468.90       6223.19        83.21 o                         
   1  15   3          2.71          1.29         1.41 o                         
   2  15   3        364.12        376.40        11.47 o                         
   3  15   3        256.39        251.39        10.07 o                         
   4  15   3        830.53        819.29        19.70 o                         
   5  15   3        117.20        128.61         6.21 o                         
   6  15   3        141.71        140.36         7.78 o                         
   7  15   3        505.14        447.27        15.24 o                         
  -7  16   3        115.66        127.32         8.86 o                         
  -6  16   3          6.38         11.03         2.21 o                         
  -5  16   3        302.37        334.49        10.01 o                         
  -4  16   3        904.93        922.61        19.77 o                         
  -3  16   3       1555.51       1578.38        36.23 o                         
  -2  16   3         46.10         37.38         3.22 o                         
  -1  16   3          9.32          8.68         1.58 o                         
   0  16   3        332.73        361.56         8.53 o                         
   1  16   3       3131.35       2972.06        45.72 o                         
   2  16   3        401.36        400.80        11.46 o                         
   3  16   3        527.04        519.86        18.52 o                         
   4  16   3         79.37         86.30         5.12 o                         
   5  16   3        626.29        632.62        18.75 o                         
   6  16   3         87.47        105.39         8.38 o                         
   7  16   3         47.73         44.98         3.12 o                         
  -7  17   3         13.32         10.30         1.38 o                         
  -6  17   3          8.27          7.99         1.84 o                         
  -5  17   3        143.53        160.46         6.66 o                         
  -4  17   3        296.63        288.00         8.99 o                         
  -3  17   3       1435.43       1548.81        35.53 o                         
  -2  17   3        235.88        205.74         7.33 o                         
  -1  17   3         85.68         77.05         3.47 o                         
   0  17   3       1510.41       1373.73        24.77 o                         
   1  17   3          3.72          8.90         1.74 o                         
   2  17   3       1484.27       1494.84        32.55 o                         
   3  17   3       1199.32       1149.36        34.07 o                         
   4  17   3         27.93         43.09         4.49 o                         
   5  17   3        438.98        414.06        15.08 o                         
   6  17   3         15.83         15.50         2.06 o                         
   7  17   3        985.75       1020.98        51.30 o                         
  -6  18   3         35.68         41.10         3.97 o                         
  -5  18   3         16.99         13.26         2.24 o                         
  -4  18   3        120.98        123.38         5.50 o                         
  -3  18   3        108.40        117.25         8.09 o                         
  -2  18   3       2005.18       2076.81        50.18 o                         
  -1  18   3        280.79        320.12        10.33 o                         
   0  18   3        151.03        133.73         5.64 o                         
   1  18   3        388.74        295.91         7.95 o                         
   2  18   3         23.93         18.20         2.30 o                         
   3  18   3         10.51          7.95         2.09 o                         
   4  18   3        266.35        253.53         9.36 o                         
   5  18   3         73.55         88.72         4.10 o                         
   6  18   3       1573.69       1729.49        44.08 o                         
  -6  19   3        119.84        103.54         5.65 o                         
  -5  19   3         24.92         25.06         2.41 o                         
  -4  19   3        149.26        152.07         9.24 o                         
  -3  19   3        288.37        308.33        13.62 o                         
  -2  19   3        149.08        124.35         6.53 o                         
  -1  19   3       1050.24       1027.00        27.10 o                         
   0  19   3        200.74        180.17         8.10 o                         
   1  19   3         72.23         52.16         3.92 o                         
   2  19   3        238.00        214.60         7.85 o                         
   3  19   3         16.22         16.12         3.02 o                         
   4  19   3         79.05        112.17         6.28 o                         
   5  19   3          3.33          6.85         1.67 o                         
   6  19   3        301.00        280.60        16.88 o                         
  -5  20   3         19.90         20.62         1.93 o                         
  -4  20   3        167.10        183.42        10.49 o                         
  -3  20   3       1218.12       1285.43        34.52 o                         
  -2  20   3         71.57         70.59         5.13 o                         
  -1  20   3         80.39         64.56         5.06 o                         
   0  20   3         27.18         22.21         3.72 o                         
   1  20   3        184.17        179.28         7.04 o                         
   2  20   3          0.62          3.89         1.69 o                         
   3  20   3        291.40        327.61         9.83 o                         
   4  20   3        169.02        208.84        10.07 o                         
   5  20   3        865.31        910.11        28.07 o                         
  -4  21   3         33.13         34.49         3.17 o                         
  -3  21   3         85.19         88.76         6.99 o                         
  -2  21   3          4.21          2.97         2.35 o                         
  -1  21   3          9.29          7.44         2.14 o                         
   0  21   3         61.69         68.87         4.93 o                         
   1  21   3        236.83        251.91        10.38 o                         
   2  21   3         63.25         53.12         5.37 o                         
   3  21   3        366.88        409.04        13.58 o                         
   4  21   3         68.00         69.57         4.69 o                         
  -4  22   3        340.80        305.81        17.93 o                         
  -3  22   3       1056.64       1206.29        33.04 o                         
  -2  22   3       1091.45       1112.91        41.97 o                         
  -1  22   3          7.45          8.61         1.81 o                         
   0  22   3        291.16        335.51        28.95 o                         
   1  22   3         64.70         60.20         4.11 o                         
   2  22   3         77.24         71.02         4.41 o                         
   3  22   3         14.03         21.86         2.85 o                         
   4  22   3        298.12        296.32        17.57 o                         
  -2  23   3         14.06         13.99         3.22 o                         
  -1  23   3        245.41        247.81        11.79 o                         
   0  23   3          0.76          1.81         1.61 o                         
   1  23   3         10.66          9.84         1.83 o                         
   2  23   3         28.23         39.89         2.98 o                         
   0  24   3          1.60          0.59         1.67 o                         
 -10   0   4          0.05         -0.24         1.45 o                         
  -8   0   4          1.89          2.28         2.01 o                         
  -6   0   4        674.19        713.79        14.51 o                         
  -4   0   4       4429.91       4265.64       158.66 o                         
  -2   0   4       3940.30       3568.49       150.88 o                         
   0   0   4       9521.40       9447.83       320.51 o                         
   2   0   4        208.67        251.63        40.88 o                         
   4   0   4       8322.79       9624.43       344.45 o                         
   6   0   4        734.86        699.82        30.34 o                         
   8   0   4         48.45         55.05         4.91 o                         
 -10   1   4         84.57         98.26         6.95 o                         
  -9   1   4        237.45        274.23         9.12 o                         
  -8   1   4        380.27        379.96         9.13 o                         
  -7   1   4       3014.36       3111.39        44.74 o                         
  -6   1   4       2211.44       2296.13        29.48 o                         
  -5   1   4        556.26        568.19         8.95 o                         
  -4   1   4       6096.52       5856.35       210.83 o                         
  -3   1   4       3494.12       3678.53       110.14 o                         
  -2   1   4      20672.08      19771.46       679.15 o                         
  -1   1   4      17437.83      17106.55       585.53 o                         
   0   1   4       9866.27      10227.90       251.69 o                         
   1   1   4       2474.53       2321.68       250.56 o                         
   2   1   4       5299.32       5494.48       138.05 o                         
   3   1   4        939.66       1128.69        42.60 o                         
   4   1   4         73.97         70.27        19.56 o                         
   5   1   4        223.94        240.66        12.03 o                         
   6   1   4        118.83        112.07         9.87 o                         
   7   1   4        679.81        651.13        16.33 o                         
   8   1   4          0.62         -0.91         1.97 o                         
   9   1   4         88.43        107.89         5.68 o                         
 -10   2   4        527.91        459.21        24.35 o                         
  -9   2   4        160.29        174.18         5.51 o                         
  -8   2   4         22.11         24.54         2.02 o                         
  -7   2   4        840.88        913.15        17.42 o                         
  -6   2   4        313.88        303.45         5.80 o                         
  -5   2   4        228.11        253.38         5.84 o                         
  -4   2   4       4093.60       4103.92       120.23 o                         
  -3   2   4       4686.48       4785.02       100.02 o                         
  -2   2   4       4268.14       4215.40       126.67 o                         
  -1   2   4      40994.56      39466.50       939.39 o                         
   0   2   4      25872.23      27562.05       940.19 o                         
   1   2   4       4952.79       4848.84       245.25 o                         
   2   2   4          0.89          1.91         1.44 o                         
   3   2   4       1240.74       1525.07        47.77 o                         
   4   2   4        236.53        173.39        21.57 o                         
   5   2   4         25.62         27.96         3.18 o                         
   6   2   4         69.80         73.42         7.73 o                         
   7   2   4        580.04        573.99        13.95 o                         
   8   2   4        414.31        470.37        13.56 o                         
   9   2   4        128.86        143.97         5.55 o                         
  -9   3   4         13.39         18.25         1.78 o                         
  -8   3   4        871.04        944.85        22.54 o                         
  -7   3   4        321.22        309.62         8.14 o                         
  -6   3   4         43.04         40.69         1.95 o                         
  -5   3   4       1190.98       1212.85        17.50 o                         
  -4   3   4        236.97        199.14        10.77 o                         
  -3   3   4       1702.92       1911.15        39.82 o                         
  -2   3   4       2005.21       1875.28        62.11 o                         
  -1   3   4        319.74        238.73        11.25 o                         
   0   3   4       9714.25      10010.10       558.01 o                         
   1   3   4       1562.19       1635.78        92.52 o                         
   2   3   4       4402.86       4792.09       120.39 o                         
   3   3   4         30.77         40.07         5.48 o                         
   4   3   4        235.67        269.43        32.28 o                         
   5   3   4         18.92         25.27         3.78 o                         
   6   3   4        479.03        488.97        16.67 o                         
   7   3   4       3026.26       3116.25        48.21 o                         
   8   3   4        777.65        892.95        24.16 o                         
   9   3   4         40.16         41.02         3.16 o                         
  -9   4   4       1072.89       1231.65        32.32 o                         
  -8   4   4         52.32         51.27         2.73 o                         
  -7   4   4         29.88         31.98         1.80 o                         
  -6   4   4        125.11        126.23         3.50 o                         
  -5   4   4        750.45        711.33        11.75 o                         
  -4   4   4         91.41        125.61         8.37 o                         
  -3   4   4       3965.83       3813.96        74.62 o                         
  -2   4   4        908.17        995.98        37.85 o                         
  -1   4   4       3299.30       3294.80       125.19 o                         
   0   4   4       2787.46       3606.52       185.65 o                         
   1   4   4        632.89        687.39        65.26 o                         
   2   4   4       5313.82       5915.09       152.99 o                         
   3   4   4       1372.19       1435.76        55.74 o                         
   4   4   4         52.07         73.99        14.69 o                         
   5   4   4         65.41         60.70         4.40 o                         
   6   4   4       3702.24       3498.14        82.96 o                         
   7   4   4       2258.25       2275.29        43.12 o                         
   8   4   4        896.71        899.18        19.44 o                         
   9   4   4          5.56          6.09         1.65 o                         
  -9   5   4        335.62        392.89        16.61 o                         
  -8   5   4         13.16         19.69         2.12 o                         
  -7   5   4         40.52         39.68         2.21 o                         
  -6   5   4        292.28        257.27         5.16 o                         
  -5   5   4        242.13        231.67         5.27 o                         
  -4   5   4        549.58        569.11        21.83 o                         
  -3   5   4       1698.50       1712.03        46.33 o                         
  -2   5   4         72.29        146.19        11.22 o                         
  -1   5   4       5575.61       5555.68       162.30 o                         
   0   5   4        111.27        103.29         7.99 o                         
   1   5   4       3079.45       3383.93       180.98 o                         
   2   5   4       8854.52       9117.45       264.26 o                         
   3   5   4       1189.69       1397.45        67.98 o                         
   4   5   4        715.57        760.22        71.67 o                         
   5   5   4        713.88        721.60        20.21 o                         
   6   5   4        282.30        288.80         9.77 o                         
   7   5   4        361.30        374.12        11.50 o                         
   8   5   4        956.56        933.51        19.84 o                         
   9   5   4        164.09        180.32         9.52 o                         
  -9   6   4        665.02        743.11        18.11 o                         
  -8   6   4         44.65         53.98         4.14 o                         
  -7   6   4        291.41        275.51         6.35 o                         
  -6   6   4        768.20        744.05        13.72 o                         
  -5   6   4        276.51        272.13         5.83 o                         
  -4   6   4       1121.29       1143.52        28.90 o                         
  -3   6   4         80.19         70.13         5.03 o                         
  -2   6   4         74.95        115.12         9.10 o                         
  -1   6   4       2965.64       3085.99        95.24 o                         
   0   6   4        250.67        229.68        15.15 o                         
   1   6   4        961.08       1145.11        51.71 o                         
   2   6   4        560.93        628.45        25.22 o                         
   3   6   4         89.25         89.42        15.76 o                         
   4   6   4         72.57         98.23        11.58 o                         
   5   6   4        568.84        503.60        13.98 o                         
   6   6   4       1590.49       1548.51        30.52 o                         
   7   6   4        680.35        634.37        15.31 o                         
   8   6   4        335.32        360.80        11.87 o                         
   9   6   4        287.71        290.56        14.15 o                         
  -9   7   4         29.53         25.88         2.19 o                         
  -8   7   4       1626.19       1807.77        38.53 o                         
  -7   7   4        593.39        582.12        12.43 o                         
  -6   7   4       1196.19       1178.81        18.57 o                         
  -5   7   4         35.64         33.59         1.88 o                         
  -4   7   4       1918.29       1860.20        30.92 o                         
  -3   7   4        330.23        254.27        10.44 o                         
  -2   7   4         50.86         50.20         9.44 o                         
  -1   7   4       1463.77       1619.71        55.68 o                         
   0   7   4       3629.12       3675.56       141.42 o                         
   1   7   4       7868.02       7792.02       225.23 o                         
   2   7   4        696.85        677.98        27.07 o                         
   3   7   4         30.58         21.01         5.84 o                         
   4   7   4        191.06        183.49         6.64 o                         
   5   7   4        423.08        403.01        10.47 o                         
   6   7   4          1.12          4.82         1.62 o                         
   7   7   4         26.92         22.83         2.57 o                         
   8   7   4        113.49        132.68         6.24 o                         
   9   7   4        601.33        573.12        32.64 o                         
  -9   8   4        177.64        180.56        10.01 o                         
  -8   8   4        292.68        319.00         9.01 o                         
  -7   8   4          0.66          1.43         1.61 o                         
  -6   8   4        584.89        597.33        11.84 o                         
  -5   8   4         37.24         39.12         2.55 o                         
  -4   8   4          5.13          6.10         1.09 o                         
  -3   8   4         99.69         73.71         5.75 o                         
  -2   8   4        564.24        515.50        19.98 o                         
  -1   8   4        961.91        979.50        35.76 o                         
   0   8   4       4863.49       5103.98       150.21 o                         
   1   8   4       4605.29       4711.54       140.45 o                         
   2   8   4        198.36        153.23        11.38 o                         
   3   8   4        162.34        173.10        13.59 o                         
   4   8   4       1477.05       1404.93        28.12 o                         
   5   8   4       2326.61       2255.85        48.31 o                         
   6   8   4       5629.38       5405.16        80.06 o                         
   7   8   4         18.61         17.92         2.47 o                         
   8   8   4        244.18        248.20         9.15 o                         
   9   8   4         16.33         12.62         2.32 o                         
  -9   9   4         47.08         47.08         3.66 o                         
  -8   9   4       1723.33       1798.42        35.13 o                         
  -7   9   4          2.02          5.13         1.75 o                         
  -6   9   4        197.89        162.06         6.04 o                         
  -5   9   4       1899.88       1908.35        28.49 o                         
  -4   9   4       1595.02       1564.49        22.62 o                         
  -3   9   4        593.17        574.55        15.16 o                         
  -2   9   4        118.86         98.54         7.24 o                         
  -1   9   4          1.11          0.82         1.62 o                         
   0   9   4       3800.96       3874.61       215.25 o                         
   1   9   4       2042.52       2419.61        86.31 o                         
   2   9   4       1267.33       1332.73        52.04 o                         
   3   9   4       1742.59       1853.71        36.08 o                         
   4   9   4         68.44         52.35         3.39 o                         
   5   9   4       1825.43       1696.12        32.32 o                         
   6   9   4        325.04        318.53         8.58 o                         
   7   9   4        322.24        314.02        11.57 o                         
   8   9   4         36.90         34.32         3.68 o                         
   9   9   4        740.38        641.47        24.74 o                         
  -9  10   4        955.10        954.83        48.66 o                         
  -8  10   4          8.80          8.95         1.42 o                         
  -7  10   4          2.39          3.16         1.40 o                         
  -6  10   4        326.14        290.48         8.61 o                         
  -5  10   4        571.40        522.03        11.68 o                         
  -4  10   4        801.04        777.97        14.64 o                         
  -3  10   4        434.28        504.86        12.09 o                         
  -2  10   4       1178.75       1146.44        32.67 o                         
  -1  10   4        181.69        170.07        15.05 o                         
   0  10   4       1435.95       1604.47        46.49 o                         
   1  10   4         74.25         45.52         9.36 o                         
   2  10   4        430.71        461.10        18.07 o                         
   3  10   4       1296.52       1221.95        23.21 o                         
   4  10   4       1644.82       1720.33        33.35 o                         
   5  10   4         54.16         43.60         3.36 o                         
   6  10   4       1395.14       1350.99        27.31 o                         
   7  10   4         56.41         53.84         4.55 o                         
   8  10   4        255.27        231.84        13.85 o                         
   9  10   4        121.35         96.83         5.30 o                         
  -8  11   4         19.76         29.04         2.43 o                         
  -7  11   4         21.92         16.43         1.95 o                         
  -6  11   4         65.20         49.95         3.89 o                         
  -5  11   4        767.29        800.03        17.29 o                         
  -4  11   4        387.86        359.00         8.85 o                         
  -3  11   4         69.57         56.16         3.56 o                         
  -2  11   4        885.24        926.63        17.77 o                         
  -1  11   4       7162.22       7146.63       133.61 o                         
   0  11   4        741.57        709.62        52.43 o                         
   1  11   4       2519.39       2451.17        83.65 o                         
   2  11   4       2505.78       2327.05        57.73 o                         
   3  11   4        158.03        127.91         5.01 o                         
   4  11   4       3461.88       3437.25        80.34 o                         
   5  11   4         64.31         63.93         4.44 o                         
   6  11   4        205.47        203.78         7.96 o                         
   7  11   4         42.06         49.04         4.96 o                         
   8  11   4          0.66          0.76         2.29 o                         
  -8  12   4         62.50         68.26         3.22 o                         
  -7  12   4         21.49         15.15         2.03 o                         
  -6  12   4        598.18        567.40        17.88 o                         
  -5  12   4         80.69         68.08         3.72 o                         
  -4  12   4         61.92         61.59         3.31 o                         
  -3  12   4        811.44        764.32        18.35 o                         
  -2  12   4         96.96         98.80         4.46 o                         
  -1  12   4        112.47         76.17         4.26 o                         
   0  12   4         56.37         61.69         2.88 o                         
   1  12   4        318.45        261.97         6.94 o                         
   2  12   4         73.79         82.95         4.23 o                         
   3  12   4       2340.70       2164.36        38.62 o                         
   4  12   4       4870.58       4664.60        89.15 o                         
   5  12   4       1880.78       1861.19        41.64 o                         
   6  12   4        102.68        128.61         6.16 o                         
   7  12   4        182.86        175.06         7.00 o                         
   8  12   4         85.30         69.43         6.14 o                         
  -8  13   4        361.17        361.84        14.97 o                         
  -7  13   4        729.09        758.90        21.05 o                         
  -6  13   4         80.65         64.35         7.63 o                         
  -5  13   4       1349.76       1338.62        26.69 o                         
  -4  13   4       1550.47       1505.07        28.23 o                         
  -3  13   4        341.05        329.82        14.10 o                         
  -2  13   4         46.49         45.54         2.92 o                         
  -1  13   4       1318.94       1265.84        22.32 o                         
   0  13   4       5553.99       5306.37        79.57 o                         
   1  13   4       1275.27       1146.70        20.62 o                         
   2  13   4          5.63          7.90         1.88 o                         
   3  13   4       3108.02       3014.81        70.01 o                         
   4  13   4         86.65         87.21         4.58 o                         
   5  13   4       1034.28       1000.51        24.64 o                         
   6  13   4         83.10         78.33         4.62 o                         
   7  13   4         84.68         86.83         6.41 o                         
   8  13   4        489.50        409.88        14.87 o                         
  -8  14   4        169.96        156.30        10.18 o                         
  -7  14   4          9.42          7.14         2.22 o                         
  -6  14   4        124.74        132.89         5.38 o                         
  -5  14   4        255.01        245.43         7.38 o                         
  -4  14   4         51.71         49.01         3.31 o                         
  -3  14   4        593.58        592.08        16.44 o                         
  -2  14   4        581.58        558.66        14.72 o                         
  -1  14   4         67.42         81.90         3.55 o                         
   0  14   4        473.65        456.85         9.26 o                         
   1  14   4        120.09        108.68         4.11 o                         
   2  14   4         69.63         51.36         3.73 o                         
   3  14   4        426.74        414.58        19.93 o                         
   4  14   4         30.04         25.93         2.95 o                         
   5  14   4         59.41         55.06         4.62 o                         
   6  14   4       2445.27       2371.92        52.35 o                         
   7  14   4        141.91        135.79         8.96 o                         
   8  14   4        311.28        232.27        21.45 o                         
  -7  15   4        365.74        340.49        10.94 o                         
  -6  15   4        318.96        331.62        14.20 o                         
  -5  15   4         35.59         34.33         2.64 o                         
  -4  15   4         29.30         34.09         2.93 o                         
  -3  15   4        122.90        135.62         6.47 o                         
  -2  15   4       1075.89       1015.25        21.62 o                         
  -1  15   4       2337.23       2313.92        42.10 o                         
   0  15   4       1102.34       1113.04        17.98 o                         
   1  15   4        207.07        199.10         6.28 o                         
   2  15   4       3818.80       3599.46        57.03 o                         
   3  15   4          1.68          4.15         2.21 o                         
   4  15   4          0.01          1.67         2.06 o                         
   5  15   4        488.24        485.04        17.41 o                         
   6  15   4         93.21         84.29        10.72 o                         
   7  15   4         29.89         28.28         2.25 o                         
  -7  16   4        190.26        186.20         7.12 o                         
  -6  16   4         35.50         38.46         3.25 o                         
  -5  16   4        767.62        775.41        23.20 o                         
  -4  16   4        157.15        146.79         6.15 o                         
  -3  16   4        320.32        306.27        11.20 o                         
  -2  16   4          9.28          6.59         2.38 o                         
  -1  16   4        240.79        226.55         7.21 o                         
   0  16   4         53.04         57.76         3.15 o                         
   1  16   4        115.70        115.83         4.45 o                         
   2  16   4        435.44        459.93        11.69 o                         
   3  16   4        265.32        235.27        10.02 o                         
   4  16   4         84.57        106.60         7.28 o                         
   5  16   4        379.46        377.63        12.77 o                         
   6  16   4        171.05        174.24        12.93 o                         
   7  16   4        307.98        301.92        13.13 o                         
  -7  17   4        283.89        224.51        13.53 o                         
  -6  17   4        623.73        674.44        15.96 o                         
  -5  17   4        179.33        186.42         7.04 o                         
  -4  17   4        184.59        181.41         6.46 o                         
  -3  17   4         43.91         39.49         3.47 o                         
  -2  17   4       3554.51       3543.29        65.10 o                         
  -1  17   4         18.74         21.02         2.40 o                         
   0  17   4        165.44        163.65         5.92 o                         
   1  17   4        211.25        212.75         6.24 o                         
   2  17   4         24.34         18.84         2.46 o                         
   3  17   4       1581.82       1574.92        35.92 o                         
   4  17   4         41.21         48.08         4.58 o                         
   5  17   4          0.23          0.23         2.06 o                         
   6  17   4        202.08        174.65         9.81 o                         
  -6  18   4        207.48        194.94         5.74 o                         
  -5  18   4        218.61        221.68         7.43 o                         
  -4  18   4          0.10          0.45         1.59 o                         
  -3  18   4        787.87        795.34        21.31 o                         
  -2  18   4         15.83          7.62         2.44 o                         
  -1  18   4       1305.62       1332.36        37.31 o                         
   0  18   4         25.59         25.68         2.66 o                         
   1  18   4        334.97        365.74        10.04 o                         
   2  18   4         54.34         74.79         4.53 o                         
   3  18   4       1380.16       1460.59        42.31 o                         
   4  18   4          3.23          0.57         2.25 o                         
   5  18   4          6.84          7.50         2.08 o                         
   6  18   4          1.98          4.18         2.39 o                         
  -6  19   4         63.79         50.81         4.77 o                         
  -5  19   4          2.86          1.09         1.07 o                         
  -4  19   4         20.71         18.80         2.57 o                         
  -3  19   4        400.46        383.81        40.73 o                         
  -2  19   4        155.89        156.86         8.46 o                         
  -1  19   4        283.78        306.65        12.60 o                         
   0  19   4         94.66         95.06         5.52 o                         
   1  19   4        574.42        545.95        13.07 o                         
   2  19   4         22.27         20.53         2.47 o                         
   3  19   4        749.66        857.84        23.31 o                         
   4  19   4         11.13         11.98         6.38 o                         
   5  19   4         35.89         40.98         3.85 o                         
  -5  20   4        173.41        153.53         6.36 o                         
  -4  20   4         34.72         42.62         3.12 o                         
  -3  20   4        604.03        568.28        32.45 o                         
  -2  20   4         19.33         26.28         3.82 o                         
  -1  20   4        850.68        877.84        26.22 o                         
   0  20   4        166.36        183.35         8.58 o                         
   1  20   4         30.06         23.55         3.03 o                         
   2  20   4        726.59        751.41        20.67 o                         
   3  20   4        105.07        134.84         8.18 o                         
   4  20   4        138.74        181.80        11.13 o                         
   5  20   4        198.39        209.90        20.91 o                         
  -4  21   4         34.54         36.40         5.11 o                         
  -3  21   4         26.84         29.81         4.04 o                         
  -2  21   4        684.76        764.63        25.95 o                         
  -1  21   4        166.57        193.57         8.02 o                         
   0  21   4         48.70         49.14         3.93 o                         
   1  21   4        150.56        127.93         6.73 o                         
   2  21   4        730.92        743.33        22.06 o                         
   3  21   4         65.72         68.52         8.06 o                         
   4  21   4         57.56         69.64         5.81 o                         
  -3  22   4         82.72         77.27         7.06 o                         
  -2  22   4          1.89          6.97         1.75 o                         
  -1  22   4         71.53         62.74         4.85 o                         
   0  22   4          5.46         13.62         2.48 o                         
   1  22   4         35.98         29.00         3.25 o                         
   2  22   4          6.14          6.50         1.73 o                         
   3  22   4          1.20          2.68         1.20 o                         
  -2  23   4          0.27          1.06         1.37 o                         
  -1  23   4        432.49        381.52        24.25 o                         
   0  23   4       1011.70        920.54        47.76 o                         
   1  23   4         20.54         24.67         2.45 o                         
   2  23   4          4.99         10.40         2.74 o                         
  -9   0   5       1296.43       1409.55        72.01 o                         
  -7   0   5       1792.70       1819.38        40.29 o                         
  -5   0   5       2000.74       1907.73        31.18 o                         
  -3   0   5       3172.46       3384.59       103.11 o                         
  -1   0   5       4879.67       4516.40       266.96 o                         
   1   0   5       1983.24       1870.26       107.26 o                         
   3   0   5       2855.63       2764.89        90.69 o                         
   5   0   5        199.61        211.02        10.08 o                         
   7   0   5        753.19        732.68        44.00 o                         
   9   0   5        744.02        784.73        25.96 o                         
  -9   1   5         16.09         19.54         3.45 o                         
  -8   1   5          0.50          3.85         1.34 o                         
  -7   1   5        121.91        133.13         4.15 o                         
  -6   1   5         47.88         61.12         3.36 o                         
  -5   1   5        328.52        352.71         7.54 o                         
  -4   1   5       2473.50       2399.39        97.23 o                         
  -3   1   5       3343.69       3366.68       102.04 o                         
  -2   1   5       1303.54       1258.63        46.56 o                         
  -1   1   5       1028.62       1106.55        84.15 o                         
   0   1   5        193.13        237.86        14.38 o                         
   1   1   5          1.41         -0.63         1.12 o                         
   2   1   5       5773.75       6615.15       166.90 o                         
   3   1   5      10239.48      11902.46       293.24 o                         
   4   1   5        115.41        149.37        16.03 o                         
   5   1   5         25.38         43.57         3.71 o                         
   6   1   5         26.85         27.06         5.12 o                         
   7   1   5        182.17        154.91        10.64 o                         
   8   1   5         10.25         13.11         2.71 o                         
   9   1   5        446.50        432.14        13.86 o                         
  -9   2   5        202.75        230.91         7.80 o                         
  -8   2   5        233.50        221.60         7.63 o                         
  -7   2   5       3146.42       3346.89        42.37 o                         
  -6   2   5       2289.95       2234.48        26.21 o                         
  -5   2   5         35.00         33.87         1.62 o                         
  -4   2   5        472.83        419.15        18.06 o                         
  -3   2   5       4331.61       4596.76        96.98 o                         
  -2   2   5       1121.25       1260.12        33.68 o                         
  -1   2   5        747.12        861.21        28.62 o                         
   0   2   5      15984.19      15588.64       535.78 o                         
   1   2   5        670.75        952.75        62.43 o                         
   2   2   5       1273.82       1416.50        43.96 o                         
   3   2   5       1520.19       1890.26        58.82 o                         
   4   2   5        503.29        451.89        37.86 o                         
   5   2   5         66.43         76.82         4.75 o                         
   6   2   5        265.38        278.33        13.40 o                         
   7   2   5        331.95        354.68        10.24 o                         
   8   2   5        244.41        303.83         9.69 o                         
   9   2   5         57.96         64.32         4.39 o                         
  -9   3   5         72.91         76.02         3.54 o                         
  -8   3   5         32.06         36.96         2.43 o                         
  -7   3   5        664.12        681.74        11.17 o                         
  -6   3   5       1117.52       1153.26        16.55 o                         
  -5   3   5        695.08        759.23        11.24 o                         
  -4   3   5       2409.01       2289.20        66.19 o                         
  -3   3   5        385.21        424.72        12.37 o                         
  -2   3   5        331.01        400.43        13.97 o                         
  -1   3   5        119.37        109.72         9.50 o                         
   0   3   5      13424.71      14226.94       625.09 o                         
   1   3   5        104.19        114.37        16.72 o                         
   2   3   5       4298.14       4427.20        93.76 o                         
   3   3   5        117.82        101.17         9.48 o                         
   4   3   5        147.80        184.22        23.33 o                         
   5   3   5        987.66       1064.18        32.48 o                         
   6   3   5        563.55        578.20        24.35 o                         
   7   3   5         95.35         82.13         4.46 o                         
   8   3   5         48.52         59.40         3.91 o                         
   9   3   5          2.17          3.54         1.39 o                         
  -9   4   5         96.00        103.00         4.72 o                         
  -8   4   5         97.22        117.86         4.30 o                         
  -7   4   5       1149.70       1148.14        20.32 o                         
  -6   4   5        418.22        401.42         6.96 o                         
  -5   4   5         17.47         15.29         1.28 o                         
  -4   4   5       3220.03       3205.34        87.77 o                         
  -3   4   5        171.94        166.70         6.86 o                         
  -2   4   5       1947.74       2169.63        53.53 o                         
  -1   4   5       4855.48       4996.97       139.72 o                         
   0   4   5       2731.77       3197.39       167.27 o                         
   1   4   5        241.33        217.83        24.31 o                         
   2   4   5         11.59         26.94         3.24 o                         
   3   4   5        787.13        697.44        40.00 o                         
   4   4   5        375.74        368.46        33.98 o                         
   5   4   5        526.16        496.22        16.09 o                         
   6   4   5          3.33          1.78         3.09 o                         
   7   4   5         13.65         13.56         2.48 o                         
   8   4   5          3.85          3.02         1.68 o                         
   9   4   5        171.20        183.63         9.64 o                         
  -9   5   5         34.13         38.38         2.42 o                         
  -8   5   5        981.29       1122.11        32.67 o                         
  -7   5   5        730.50        733.92        11.73 o                         
  -6   5   5       1044.10       1065.84        18.09 o                         
  -5   5   5        164.46        170.78         4.96 o                         
  -4   5   5       4172.19       4224.15        68.71 o                         
  -3   5   5       1164.49       1282.51        29.14 o                         
  -2   5   5        391.19        493.73        13.19 o                         
  -1   5   5         16.59         18.90         4.35 o                         
   0   5   5       1271.10       1770.22        61.95 o                         
   1   5   5       3668.34       4363.99       231.88 o                         
   2   5   5        842.68        961.12        51.11 o                         
   3   5   5       3114.09       3208.55       109.00 o                         
   4   5   5        363.01        333.66        17.18 o                         
   5   5   5          5.98          7.64         3.31 o                         
   6   5   5       1750.08       1589.42        36.30 o                         
   7   5   5         98.78         94.43         4.96 o                         
   8   5   5          1.95          3.35         1.63 o                         
   9   5   5        213.58        207.06        10.92 o                         
  -9   6   5         84.14         82.07         4.89 o                         
  -8   6   5        289.89        299.96         9.37 o                         
  -7   6   5          0.83          1.87         1.16 o                         
  -6   6   5        324.12        336.71         6.76 o                         
  -5   6   5        703.80        637.30        10.07 o                         
  -4   6   5       1893.26       2005.18        30.02 o                         
  -3   6   5       1337.50       1239.53        31.08 o                         
  -2   6   5       1984.24       1914.33        37.70 o                         
  -1   6   5       1617.00       1464.96        84.09 o                         
   0   6   5         39.44         75.83         7.69 o                         
   1   6   5        284.93        252.60        67.13 o                         
   2   6   5       4700.89       4719.80       126.73 o                         
   3   6   5        290.31        248.24        24.53 o                         
   4   6   5        251.06        271.97         8.26 o                         
   5   6   5       1437.52       1374.71        34.23 o                         
   6   6   5        952.68        842.44        18.86 o                         
   7   6   5          4.52          3.40         1.84 o                         
   8   6   5        257.36        243.18         9.13 o                         
   9   6   5        116.10         72.25         8.11 o                         
  -9   7   5        644.43        729.48        23.93 o                         
  -8   7   5        341.29        361.44         9.76 o                         
  -7   7   5          1.77          4.28         1.23 o                         
  -6   7   5          1.80          2.81         1.01 o                         
  -5   7   5       1140.69       1134.49        17.24 o                         
  -4   7   5       1664.52       1640.79        21.90 o                         
  -3   7   5       1594.09       1450.21        39.57 o                         
  -2   7   5         79.46         67.17         3.79 o                         
  -1   7   5        121.20        147.86        12.08 o                         
   0   7   5         35.58        122.93        16.67 o                         
   1   7   5         51.82         48.10         9.37 o                         
   2   7   5        565.04        733.23        29.90 o                         
   3   7   5          1.04          2.38         3.85 o                         
   4   7   5         23.59         38.98         5.91 o                         
   5   7   5        160.12        148.46         6.01 o                         
   6   7   5          2.39         10.83         3.14 o                         
   7   7   5        635.91        631.19        17.09 o                         
   8   7   5          1.78          1.60         1.71 o                         
   9   7   5        157.13        126.45         7.37 o                         
  -9   8   5        127.50        129.66         6.94 o                         
  -8   8   5        275.75        267.62         7.27 o                         
  -7   8   5       2032.33       2183.07        48.09 o                         
  -6   8   5       1505.89       1420.33        21.87 o                         
  -5   8   5        627.07        688.42        12.53 o                         
  -4   8   5        104.41        109.32         3.20 o                         
  -3   8   5       1467.09       1295.84        26.68 o                         
  -2   8   5         74.75         75.11         4.37 o                         
  -1   8   5        902.32        875.06        82.82 o                         
   0   8   5          5.67         50.27         9.42 o                         
   1   8   5       4749.18       4719.25       181.84 o                         
   2   8   5       1199.36       1332.10        55.31 o                         
   3   8   5        257.16        250.11         7.82 o                         
   4   8   5       1103.31       1042.55        40.27 o                         
   5   8   5       5492.75       5418.66        98.92 o                         
   6   8   5        242.06        229.75         7.81 o                         
   7   8   5          5.04          7.42         1.94 o                         
   8   8   5        513.33        479.47        21.36 o                         
   9   8   5        178.83        151.50        10.84 o                         
  -9   9   5         16.78         13.84         2.95 o                         
  -8   9   5        585.22        661.97        14.30 o                         
  -7   9   5        137.53        147.85         6.21 o                         
  -6   9   5        129.36        118.89         4.32 o                         
  -5   9   5       1247.10       1226.20        20.16 o                         
  -4   9   5        313.55        261.00         6.06 o                         
  -3   9   5       1114.57       1037.45        18.85 o                         
  -2   9   5         25.33         26.11         4.10 o                         
  -1   9   5        128.33         94.11        13.08 o                         
   0   9   5       2518.89       2736.65       104.38 o                         
   1   9   5        665.67        727.60        32.43 o                         
   2   9   5       2386.15       2204.36        95.81 o                         
   3   9   5       1699.01       1611.12        31.08 o                         
   4   9   5         81.56         73.25         4.29 o                         
   5   9   5        573.13        565.87        13.37 o                         
   6   9   5        245.95        248.73         8.26 o                         
   7   9   5         65.58         76.27         4.48 o                         
   8   9   5         75.44         73.10         5.22 o                         
   9   9   5        250.24        194.77         8.74 o                         
  -8  10   5       1736.06       1898.65        39.35 o                         
  -7  10   5        289.46        297.31         8.12 o                         
  -6  10   5         51.60         49.39         3.47 o                         
  -5  10   5        111.40        101.51         3.71 o                         
  -4  10   5       2352.58       2308.55        40.55 o                         
  -3  10   5         83.47         64.89         3.33 o                         
  -2  10   5       4632.66       4612.68        73.64 o                         
  -1  10   5        191.39        176.77        12.33 o                         
   0  10   5       1378.68       1398.42        52.71 o                         
   1  10   5       1439.81       1464.97       130.94 o                         
   2  10   5        400.38        354.45        13.38 o                         
   3  10   5        202.32        199.75         7.27 o                         
   4  10   5       1529.78       1449.40        33.78 o                         
   5  10   5        148.54        128.79         5.81 o                         
   6  10   5       3368.86       3325.37        94.43 o                         
   7  10   5         23.77         22.43         3.09 o                         
   8  10   5          0.51          0.60         2.37 o                         
  -8  11   5        221.08        247.50         8.38 o                         
  -7  11   5        287.12        290.83         8.62 o                         
  -6  11   5        227.83        251.25         9.16 o                         
  -5  11   5        216.90        202.12         8.14 o                         
  -4  11   5       2574.96       2528.27        46.95 o                         
  -3  11   5       2125.60       2123.47        42.88 o                         
  -2  11   5        176.13        179.91         5.30 o                         
  -1  11   5       4734.18       4761.46        75.79 o                         
   0  11   5       3984.18       3937.95        60.41 o                         
   1  11   5         15.50         19.74         2.23 o                         
   2  11   5       1745.24       1714.41        34.65 o                         
   3  11   5        546.35        572.04        14.00 o                         
   4  11   5       2786.33       2620.10        52.92 o                         
   5  11   5        368.50        394.34        11.34 o                         
   6  11   5        222.03        227.34        10.33 o                         
   7  11   5        228.89        199.29        15.27 o                         
   8  11   5         36.34         24.55         3.67 o                         
  -8  12   5         40.01         38.69         3.07 o                         
  -7  12   5        363.12        392.69        11.00 o                         
  -6  12   5         67.73         59.12         4.10 o                         
  -5  12   5         31.15         39.35         3.61 o                         
  -4  12   5         21.75         19.18         2.17 o                         
  -3  12   5       4692.21       4592.71        94.91 o                         
  -2  12   5         55.83         52.70         3.12 o                         
  -1  12   5       2868.42       2900.61        46.19 o                         
   0  12   5        275.61        290.05         6.56 o                         
   1  12   5       2473.20       2382.67        42.59 o                         
   2  12   5        262.72        239.96         7.32 o                         
   3  12   5        144.17        123.84         5.52 o                         
   4  12   5        285.02        289.09        14.46 o                         
   5  12   5       2260.21       2331.41        55.69 o                         
   6  12   5          9.46         16.71         3.14 o                         
   7  12   5         55.37         43.49         3.83 o                         
   8  12   5         73.32         57.62         4.79 o                         
  -8  13   5         20.18         23.84         3.12 o                         
  -7  13   5        150.31        151.85         5.38 o                         
  -6  13   5        770.65        789.54        20.44 o                         
  -5  13   5        388.16        396.00        11.77 o                         
  -4  13   5         66.31         67.84         4.15 o                         
  -3  13   5        556.77        547.56        15.33 o                         
  -2  13   5       1127.82       1061.10        23.46 o                         
  -1  13   5         31.85         36.87         2.63 o                         
   0  13   5         56.95         67.62         3.13 o                         
   1  13   5        243.09        223.24         6.16 o                         
   2  13   5        612.58        588.03        12.28 o                         
   3  13   5        382.73        394.48        12.07 o                         
   4  13   5        723.49        667.85        17.65 o                         
   5  13   5         21.41         15.14         2.66 o                         
   6  13   5        154.87        139.07         6.82 o                         
   7  13   5        487.87        418.34        23.48 o                         
   8  13   5        348.32        295.59        18.25 o                         
  -7  14   5        492.13        483.65        14.52 o                         
  -6  14   5        595.23        623.57        16.71 o                         
  -5  14   5        329.57        322.13         9.42 o                         
  -4  14   5        227.23        222.35         7.57 o                         
  -3  14   5         55.22         58.21         4.19 o                         
  -2  14   5        172.30        161.10         5.96 o                         
  -1  14   5       4046.98       3890.88        69.68 o                         
   0  14   5       1250.81       1190.99        21.83 o                         
   1  14   5       3109.44       3113.09        59.82 o                         
   2  14   5        145.67        163.70         6.33 o                         
   3  14   5         72.48         74.31         5.31 o                         
   4  14   5       1036.92       1034.06        24.14 o                         
   5  14   5        474.49        507.70        17.85 o                         
   6  14   5        947.06        947.47        27.25 o                         
   7  14   5         96.36         96.97         6.97 o                         
  -7  15   5        403.14        447.77        17.69 o                         
  -6  15   5          1.58          2.36         1.73 o                         
  -5  15   5       1455.29       1520.32        34.00 o                         
  -4  15   5        548.50        534.39        13.88 o                         
  -3  15   5       1185.79       1222.15        31.36 o                         
  -2  15   5       1911.85       1949.98        37.54 o                         
  -1  15   5        199.75        192.21         6.05 o                         
   0  15   5          0.67          2.88         1.65 o                         
   1  15   5       3217.28       3085.90        49.07 o                         
   2  15   5         17.46         21.50         2.50 o                         
   3  15   5        743.63        716.54        20.84 o                         
   4  15   5         47.24         57.68         4.30 o                         
   5  15   5         95.79        133.07        12.47 o                         
   6  15   5        386.28        370.11        25.60 o                         
   7  15   5        703.52        590.43        18.93 o                         
  -7  16   5         77.15         77.01         3.32 o                         
  -6  16   5        112.00        114.63         4.40 o                         
  -5  16   5          4.69          5.33         1.81 o                         
  -4  16   5         75.72         86.25         4.85 o                         
  -3  16   5        215.66        219.87         7.97 o                         
  -2  16   5        268.36        272.11         9.57 o                         
  -1  16   5       3270.10       3194.40        51.52 o                         
   0  16   5        617.12        588.02        12.89 o                         
   1  16   5        337.03        365.88         8.84 o                         
   2  16   5        179.82        211.78         6.66 o                         
   3  16   5       1276.11       1343.72        26.61 o                         
   4  16   5          0.71          3.99         2.18 o                         
   5  16   5         29.37         29.42         4.61 o                         
   6  16   5          0.52         -1.35         3.21 o                         
   7  16   5         21.41         17.29         3.15 o                         
  -6  17   5        712.82        691.25        15.47 o                         
  -5  17   5         41.31         39.59         2.92 o                         
  -4  17   5       1025.10       1058.22        24.63 o                         
  -3  17   5        427.51        466.91        24.98 o                         
  -2  17   5       1181.69       1134.32        26.92 o                         
  -1  17   5         18.55         22.29         2.68 o                         
   0  17   5        410.90        434.47        10.32 o                         
   1  17   5       1226.84       1175.71        20.89 o                         
   2  17   5        300.29        303.30         9.88 o                         
   3  17   5       1205.72       1234.42        28.98 o                         
   4  17   5        204.15        239.40         9.36 o                         
   5  17   5        206.26        239.27        14.18 o                         
   6  17   5        389.03        334.26        19.38 o                         
  -6  18   5          4.62          5.86         1.15 o                         
  -5  18   5          6.60          4.93         1.44 o                         
  -4  18   5        332.50        373.55        10.54 o                         
  -3  18   5        181.28        195.70         7.73 o                         
  -2  18   5        314.79        341.88        10.70 o                         
  -1  18   5         38.23         50.62         3.80 o                         
   0  18   5         43.66         65.05         4.17 o                         
   1  18   5        178.48        148.45         5.38 o                         
   2  18   5         16.61         12.42         3.13 o                         
   3  18   5         25.50         33.44         4.02 o                         
   4  18   5       1434.40       1597.43        82.90 o                         
   5  18   5        247.50        232.44        13.37 o                         
   6  18   5         26.60         25.35         2.76 o                         
  -5  19   5        422.97        414.49        15.66 o                         
  -4  19   5          9.67          6.40         2.09 o                         
  -3  19   5        892.83        930.32        40.83 o                         
  -2  19   5        140.35        145.08         7.86 o                         
  -1  19   5         46.92         37.33         4.06 o                         
   0  19   5        251.42        245.45         7.14 o                         
   1  19   5         16.08         29.35         2.71 o                         
   2  19   5        780.35        804.46        20.41 o                         
   3  19   5         34.47         22.37         2.65 o                         
   4  19   5         15.95         17.55         4.33 o                         
   5  19   5         98.29         79.67         7.53 o                         
  -5  20   5        101.12         97.30         5.53 o                         
  -4  20   5        147.61        151.81        15.32 o                         
  -3  20   5          7.92          6.40         2.51 o                         
  -2  20   5         34.84         46.41         4.86 o                         
  -1  20   5       1927.09       2073.40        50.75 o                         
   0  20   5         58.54         57.45         4.45 o                         
   1  20   5          0.17          1.07         1.93 o                         
   2  20   5         20.81         23.35         2.67 o                         
   3  20   5        615.39        618.79        18.66 o                         
   4  20   5        192.84        234.38        12.91 o                         
   5  20   5         34.81         36.65         2.70 o                         
  -4  21   5         72.29         52.00         4.10 o                         
  -3  21   5         11.31         18.73         4.76 o                         
  -2  21   5          0.04          2.50         2.19 o                         
  -1  21   5        373.40        396.18        17.58 o                         
   0  21   5        103.35        115.50         6.76 o                         
   1  21   5         10.76          2.39         1.77 o                         
   2  21   5          5.56          7.24         2.19 o                         
   3  21   5        445.05        490.89        17.37 o                         
   4  21   5        350.43        389.24        16.60 o                         
  -3  22   5         63.12         59.61         6.03 o                         
  -2  22   5       1144.23       1263.55        38.07 o                         
  -1  22   5        351.36        330.19        15.84 o                         
   0  22   5         66.32         58.54         4.96 o                         
   1  22   5         17.57         15.39         1.99 o                         
   2  22   5        234.48        237.35        15.94 o                         
   3  22   5         27.86         29.53         2.99 o                         
  -1  23   5        215.25        214.54         8.28 o                         
   0  23   5        101.38        128.02        10.09 o                         
   1  23   5         58.38         58.96         4.35 o                         
  -8   0   6         11.75         13.09         2.34 o                         
  -6   0   6       1269.78       1241.89        25.16 o                         
  -4   0   6       1628.83       1706.78        81.20 o                         
  -2   0   6        541.58        560.18        34.74 o                         
   0   0   6      10544.79       9955.50       857.12 o                         
   2   0   6       6741.22       7191.36       213.17 o                         
   4   0   6       1051.15       1169.32        33.51 o                         
   6   0   6         52.34         61.27         7.48 o                         
   8   0   6         30.20         14.97         3.18 o                         
  -9   1   6        319.84        335.80        14.32 o                         
  -8   1   6        629.38        709.45        15.24 o                         
  -7   1   6       2030.54       2101.57        32.22 o                         
  -6   1   6        168.16        191.75         4.34 o                         
  -5   1   6          5.53          8.92         1.06 o                         
  -4   1   6       5141.08       5143.78        86.41 o                         
  -3   1   6        148.22        155.03        11.08 o                         
  -2   1   6       2689.52       2947.25        96.37 o                         
  -1   1   6         44.38         85.65        31.16 o                         
   0   1   6       7326.73       7093.98       226.46 o                         
   1   1   6         24.06         17.28         2.21 o                         
   2   1   6        177.93        204.19        14.13 o                         
   3   1   6       4739.19       4775.71       114.39 o                         
   4   1   6        123.77        104.31         6.10 o                         
   5   1   6        628.76        598.32        15.58 o                         
   6   1   6       1107.11       1079.84        35.73 o                         
   7   1   6        252.93        267.94        14.63 o                         
   8   1   6        553.24        531.05        18.36 o                         
   9   1   6          9.64         10.90         1.83 o                         
  -9   2   6        600.69        673.08        20.96 o                         
  -8   2   6        153.57        168.98         5.02 o                         
  -7   2   6          8.28          8.24         1.23 o                         
  -6   2   6       1424.59       1497.63        21.00 o                         
  -5   2   6       3110.42       3036.50        38.29 o                         
  -4   2   6        936.07        996.02        15.71 o                         
  -3   2   6       1005.17       1057.26        25.48 o                         
  -2   2   6        211.31        255.54        17.75 o                         
  -1   2   6       2017.42       1781.42        64.23 o                         
   0   2   6         49.07         64.49         8.39 o                         
   1   2   6       2785.95       2887.80       160.25 o                         
   2   2   6         42.18         47.91         4.65 o                         
   3   2   6        849.92        777.61        27.95 o                         
   4   2   6        372.78        426.99        21.60 o                         
   5   2   6         88.48         58.94         3.47 o                         
   6   2   6          0.15          0.35         3.60 o                         
   7   2   6        111.97        142.22         7.76 o                         
   8   2   6         64.82         55.58         3.82 o                         
   9   2   6        100.20        110.05         4.22 o                         
  -9   3   6        412.17        434.15        14.32 o                         
  -8   3   6          0.34          1.20         1.08 o                         
  -7   3   6         82.03         75.38         2.80 o                         
  -6   3   6         32.61         30.65         1.75 o                         
  -5   3   6        150.29        116.29         3.69 o                         
  -4   3   6       1113.86       1123.59        15.56 o                         
  -3   3   6        231.85        200.25         8.16 o                         
  -2   3   6         70.68         57.70         8.35 o                         
  -1   3   6        511.82        524.83        19.53 o                         
   0   3   6       6426.73       6832.04       244.87 o                         
   1   3   6        156.42        168.40        22.83 o                         
   2   3   6        294.02        193.91        10.47 o                         
   3   3   6          7.77          9.81         3.85 o                         
   4   3   6        373.72        307.67        12.36 o                         
   5   3   6        223.41        197.18        10.57 o                         
   6   3   6       1112.29       1116.02        45.18 o                         
   7   3   6        248.20        244.27         8.27 o                         
   8   3   6         11.35         15.85         2.30 o                         
   9   3   6        284.93        277.02         8.35 o                         
  -9   4   6        320.35        347.79        14.53 o                         
  -8   4   6        404.39        434.69        10.43 o                         
  -7   4   6          0.79          2.50         1.20 o                         
  -6   4   6        138.81        141.38         3.86 o                         
  -5   4   6         61.19         50.41         2.10 o                         
  -4   4   6       1289.98       1287.50        18.25 o                         
  -3   4   6       3978.42       4257.54        84.86 o                         
  -2   4   6       4420.73       4323.24       116.18 o                         
  -1   4   6         22.94         44.98         5.84 o                         
   0   4   6       1345.71       1768.19       145.47 o                         
   1   4   6       1772.89       1819.91       110.69 o                         
   2   4   6       1967.97       1968.24        47.44 o                         
   3   4   6         36.35         16.39         5.25 o                         
   4   4   6        112.41         98.11         4.82 o                         
   5   4   6       2026.04       1951.22        46.83 o                         
   6   4   6         36.64         54.05         6.94 o                         
   7   4   6        176.10        146.52         6.57 o                         
   8   4   6        110.01        121.34         5.33 o                         
   9   4   6          1.09          2.30         1.06 o                         
  -9   5   6        189.34        198.12         9.84 o                         
  -8   5   6         13.10         12.89         1.78 o                         
  -7   5   6        476.80        489.41         9.72 o                         
  -6   5   6         46.98         40.76         2.05 o                         
  -5   5   6         35.42         39.81         1.79 o                         
  -4   5   6       1231.58       1149.47        17.18 o                         
  -3   5   6        617.57        566.05        15.94 o                         
  -2   5   6       1483.28       1402.81        38.38 o                         
  -1   5   6          7.27         19.48         4.15 o                         
   0   5   6       6433.60       7592.22       269.79 o                         
   1   5   6         29.44         46.30        10.84 o                         
   2   5   6       5198.24       5367.66       165.33 o                         
   3   5   6        115.73        109.42        13.93 o                         
   4   5   6        670.15        653.91        19.49 o                         
   5   5   6       1387.18       1353.96        49.10 o                         
   6   5   6        404.46        359.31        15.08 o                         
   7   5   6        582.22        572.32        15.09 o                         
   8   5   6        635.55        611.78        21.11 o                         
   9   5   6         11.05         10.92         1.62 o                         
  -9   6   6        190.40        213.11         9.42 o                         
  -8   6   6        539.95        636.83        21.21 o                         
  -7   6   6          4.81          5.11         1.14 o                         
  -6   6   6         26.53         23.11         1.60 o                         
  -5   6   6        139.68        137.40         4.47 o                         
  -4   6   6       1960.94       2083.17        27.05 o                         
  -3   6   6       5158.42       4936.65        97.53 o                         
  -2   6   6        487.84        475.55        14.37 o                         
  -1   6   6       4614.45       4555.52       152.79 o                         
   0   6   6        779.95        887.79        35.30 o                         
   1   6   6          9.75          3.34         3.74 o                         
   2   6   6        365.59        438.32        25.54 o                         
   3   6   6        868.42        991.18        27.55 o                         
   4   6   6        195.19        195.97         6.21 o                         
   5   6   6       1450.40       1412.73        36.38 o                         
   6   6   6       1584.88       1430.30        36.96 o                         
   7   6   6        413.30        390.51        12.26 o                         
   8   6   6         24.18         25.37         3.83 o                         
   9   6   6        386.21        372.67        22.39 o                         
  -9   7   6          7.69          7.64         1.38 o                         
  -8   7   6        421.59        464.04        11.63 o                         
  -7   7   6          0.42          2.22         1.26 o                         
  -6   7   6        194.16        206.16         4.97 o                         
  -5   7   6        699.32        656.86        10.77 o                         
  -4   7   6          1.41          4.07         0.82 o                         
  -3   7   6        417.53        462.82        11.72 o                         
  -2   7   6        139.73        122.00         7.62 o                         
  -1   7   6       1871.65       1807.04       101.21 o                         
   0   7   6        258.03        257.87        26.19 o                         
   1   7   6         11.06         26.62         6.78 o                         
   2   7   6        310.70        342.39        19.55 o                         
   3   7   6       1538.64       1523.89        30.00 o                         
   4   7   6        289.63        274.43         8.92 o                         
   5   7   6        204.32        207.66         8.49 o                         
   6   7   6        887.85        839.20        18.70 o                         
   7   7   6          1.50          3.01         1.74 o                         
   8   7   6        196.43        162.84         8.72 o                         
   9   7   6        116.21         98.39         8.25 o                         
  -9   8   6         12.20         12.41         3.01 o                         
  -8   8   6       1922.25       2156.44        44.31 o                         
  -7   8   6         48.64         63.49         3.22 o                         
  -6   8   6         43.40         40.32         2.02 o                         
  -5   8   6          0.34          3.32         1.10 o                         
  -4   8   6       4425.34       4354.42        56.57 o                         
  -3   8   6        937.14        884.88        15.33 o                         
  -2   8   6        215.52        167.36         6.73 o                         
  -1   8   6          1.39          3.46         2.31 o                         
   0   8   6        608.04        681.47        46.38 o                         
   1   8   6       2622.17       2977.84       120.46 o                         
   2   8   6        646.17        627.61        17.53 o                         
   3   8   6       1601.75       1505.61        27.88 o                         
   4   8   6       1297.10       1283.29        27.36 o                         
   5   8   6         54.31         59.57         4.38 o                         
   6   8   6       2075.73       1841.29        49.50 o                         
   7   8   6         69.98         54.68         3.58 o                         
   8   8   6         21.64         11.24         2.13 o                         
   9   8   6         16.87         16.51         1.99 o                         
  -8   9   6          5.65          5.62         1.28 o                         
  -7   9   6        398.75        427.02        10.77 o                         
  -6   9   6        893.53        897.14        17.63 o                         
  -5   9   6         25.47         24.21         1.61 o                         
  -4   9   6         12.44         18.98         2.09 o                         
  -3   9   6         90.05         62.14         3.25 o                         
  -2   9   6         91.83         73.87         3.11 o                         
  -1   9   6        115.62        125.25         9.54 o                         
   0   9   6         34.14         41.48         5.95 o                         
   1   9   6        979.77        973.43        41.47 o                         
   2   9   6        808.99        764.83        20.51 o                         
   3   9   6       3092.18       3057.82        53.20 o                         
   4   9   6       1459.42       1399.75        27.85 o                         
   5   9   6       1004.21        934.91        39.22 o                         
   6   9   6       1275.09       1097.92        57.39 o                         
   7   9   6        236.82        211.35         8.70 o                         
   8   9   6         60.57         45.09         4.19 o                         
  -8  10   6          7.60         13.21         1.69 o                         
  -7  10   6        356.99        380.55         9.63 o                         
  -6  10   6        116.20        107.30         3.95 o                         
  -5  10   6        217.45        204.36         5.56 o                         
  -4  10   6         33.92         29.67         2.67 o                         
  -3  10   6       4600.76       4705.83        83.53 o                         
  -2  10   6        194.57        206.16         5.94 o                         
  -1  10   6        128.40        139.93         4.67 o                         
   0  10   6        690.85        698.11        19.99 o                         
   1  10   6        524.87        427.12        11.83 o                         
   2  10   6         22.91         30.95         2.60 o                         
   3  10   6        330.46        338.95        10.70 o                         
   4  10   6        307.47        280.08         9.35 o                         
   5  10   6       4607.98       4547.31       178.96 o                         
   6  10   6        199.26        182.87         8.27 o                         
   7  10   6        250.16        243.19        10.11 o                         
   8  10   6         27.24         23.40         3.04 o                         
  -7  11   6        798.83        865.88        26.02 o                         
  -6  11   6          5.92          3.47         1.54 o                         
  -5  11   6        785.14        795.39        15.36 o                         
  -4  11   6        152.93        144.65         5.08 o                         
  -3  11   6       1767.66       1754.62        33.79 o                         
  -2  11   6       1190.96       1134.95        20.49 o                         
  -1  11   6        151.89        136.53         4.95 o                         
   0  11   6         30.95         14.43         1.76 o                         
   1  11   6        670.12        633.22        13.00 o                         
   2  11   6        784.85        799.59        19.30 o                         
   3  11   6        495.90        517.91        13.19 o                         
   4  11   6        207.98        187.53         7.08 o                         
   5  11   6         95.79         84.65         5.18 o                         
   6  11   6        578.97        594.35        19.51 o                         
   7  11   6        942.63        934.91        31.33 o                         
   8  11   6         46.03         43.48         4.28 o                         
  -8  12   6        509.42        521.33        27.92 o                         
  -7  12   6        344.98        364.63        20.17 o                         
  -6  12   6         32.80         22.56         2.36 o                         
  -5  12   6        157.30        146.74         5.79 o                         
  -4  12   6       1893.18       1855.22        33.43 o                         
  -3  12   6       2070.46       1981.17        40.62 o                         
  -2  12   6       4468.73       4448.57        71.66 o                         
  -1  12   6       1289.66       1248.78        24.85 o                         
   0  12   6          1.64          5.63         1.41 o                         
   1  12   6       1555.87       1475.62        24.66 o                         
   2  12   6       1539.17       1534.82        32.67 o                         
   3  12   6        113.55        123.06         5.25 o                         
   4  12   6        761.61        718.70        18.45 o                         
   5  12   6         15.01         17.03         2.72 o                         
   6  12   6        802.62        733.81        25.43 o                         
   7  12   6         33.61         26.31         3.93 o                         
   8  12   6          0.17         -0.05         1.35 o                         
  -8  13   6         15.40         11.61         1.73 o                         
  -7  13   6          0.11          2.20         2.07 o                         
  -6  13   6        468.66        417.28        11.27 o                         
  -5  13   6        317.31        310.43         9.62 o                         
  -4  13   6        204.52        192.06         7.09 o                         
  -3  13   6        877.08        879.34        19.38 o                         
  -2  13   6         65.97         59.26         3.30 o                         
  -1  13   6         13.09          9.03         2.07 o                         
   0  13   6         57.29         61.68         3.21 o                         
   1  13   6         42.83         46.27         2.68 o                         
   2  13   6       1164.40       1237.81        24.60 o                         
   3  13   6       2563.62       2578.31        46.03 o                         
   4  13   6        410.91        384.43        11.10 o                         
   5  13   6        251.65        259.94        10.22 o                         
   6  13   6       1886.62       1815.25        67.55 o                         
   7  13   6          4.86          0.87         2.09 o                         
  -7  14   6       1017.64       1120.66        41.33 o                         
  -6  14   6         88.60         90.56         3.95 o                         
  -5  14   6        521.03        549.58        14.81 o                         
  -4  14   6        396.71        405.49        12.41 o                         
  -3  14   6        195.16        188.88         7.81 o                         
  -2  14   6        207.68        220.96         7.72 o                         
  -1  14   6       4018.86       3744.82        64.76 o                         
   0  14   6        164.93        155.72         5.66 o                         
   1  14   6        521.82        545.09        12.25 o                         
   2  14   6        709.18        786.04        17.04 o                         
   3  14   6        277.81        281.44         8.92 o                         
   4  14   6         36.10         31.12         2.92 o                         
   5  14   6        349.79        314.48        10.18 o                         
   6  14   6        132.09        127.36         8.37 o                         
   7  14   6        263.76        204.41         8.34 o                         
  -7  15   6        113.88        112.96         6.30 o                         
  -6  15   6          7.25          6.45         1.42 o                         
  -5  15   6        162.81        162.39         5.83 o                         
  -4  15   6       1551.95       1579.73        38.92 o                         
  -3  15   6        370.19        360.56        11.24 o                         
  -2  15   6        380.62        395.72        10.09 o                         
  -1  15   6         48.95         49.25         3.15 o                         
   0  15   6       1611.84       1568.40        27.61 o                         
   1  15   6         68.89         46.61         3.34 o                         
   2  15   6       1077.17       1055.12        19.27 o                         
   3  15   6       1037.52       1067.32        25.05 o                         
   4  15   6        923.55        962.34        24.04 o                         
   5  15   6        480.76        521.75        25.59 o                         
   6  15   6         52.40         53.47         4.75 o                         
   7  15   6        222.52        196.39         9.70 o                         
  -7  16   6         71.52         50.70         4.43 o                         
  -6  16   6        414.72        439.23        17.76 o                         
  -5  16   6         17.08         19.59         2.64 o                         
  -4  16   6         62.98         73.99         3.99 o                         
  -3  16   6        641.61        714.72        19.77 o                         
  -2  16   6       1468.89       1532.14        34.93 o                         
  -1  16   6          1.81          2.74         1.63 o                         
   0  16   6          7.21          5.53         1.51 o                         
   1  16   6        551.59        571.79        13.06 o                         
   2  16   6        383.09        354.54        10.25 o                         
   3  16   6        324.24        292.56        11.24 o                         
   4  16   6         65.90         74.11         5.04 o                         
   5  16   6        307.37        294.35        19.33 o                         
   6  16   6         28.73         22.69         5.02 o                         
  -6  17   6        153.49        153.60         6.50 o                         
  -5  17   6        404.62        392.11        11.12 o                         
  -4  17   6        182.64        187.26         6.18 o                         
  -3  17   6        169.04        183.14         8.29 o                         
  -2  17   6        230.78        240.93         9.55 o                         
  -1  17   6         43.16         48.02         3.37 o                         
   0  17   6        177.59        181.98         6.75 o                         
   1  17   6          1.68          3.36         1.69 o                         
   2  17   6          4.16          5.00         2.36 o                         
   3  17   6         49.23         58.71         4.53 o                         
   4  17   6        869.96        941.13        32.45 o                         
   5  17   6        166.66        175.86         9.95 o                         
   6  17   6          0.50          0.48         1.00 o                         
  -6  18   6         19.95          9.80         2.37 o                         
  -5  18   6        691.22        664.22        16.21 o                         
  -4  18   6         52.76         58.45         3.34 o                         
  -3  18   6          6.46          9.86         2.01 o                         
  -2  18   6        208.53        215.31         8.54 o                         
  -1  18   6       1417.73       1478.53        45.23 o                         
   0  18   6        111.67         92.60         4.81 o                         
   1  18   6       1117.97       1082.15        21.17 o                         
   2  18   6         14.06         21.08         2.88 o                         
   3  18   6         67.43         76.43         4.79 o                         
   4  18   6        337.10        364.16        19.27 o                         
   5  18   6         13.35         14.25         3.35 o                         
  -5  19   6        647.53        571.65        20.28 o                         
  -4  19   6          1.41          3.40         2.07 o                         
  -3  19   6         82.00         77.84         5.45 o                         
  -2  19   6         55.98         54.56         5.27 o                         
  -1  19   6       1577.25       1621.33        51.71 o                         
   0  19   6        186.16        185.17         7.23 o                         
   1  19   6         69.24         77.99         5.01 o                         
   2  19   6         23.54         23.88         2.85 o                         
   3  19   6          5.28          5.63         1.69 o                         
   4  19   6        191.18        239.97        13.64 o                         
   5  19   6        685.26        702.14        27.78 o                         
  -4  20   6        107.37        112.74         6.95 o                         
  -3  20   6        225.76        255.82        13.72 o                         
  -2  20   6         94.64        100.25         5.66 o                         
  -1  20   6         56.01         68.55         6.66 o                         
   0  20   6         61.23         69.99         5.37 o                         
   1  20   6          1.60          2.00         1.87 o                         
   2  20   6          5.53          6.09         2.07 o                         
   3  20   6        659.25        730.64        27.68 o                         
   4  20   6         96.40        108.98         5.76 o                         
  -4  21   6        311.48        224.82        14.19 o                         
  -3  21   6        405.20        446.87        26.57 o                         
  -2  21   6         31.49         35.37         3.40 o                         
  -1  21   6         19.79         30.57         5.02 o                         
   0  21   6        604.88        597.67        50.26 o                         
   1  21   6         88.77         97.26         4.78 o                         
   2  21   6        112.75        100.16         5.01 o                         
   3  21   6        240.32        248.09        12.32 o                         
  -2  22   6       1032.99       1044.31        38.66 o                         
  -1  22   6         60.50         65.26         4.35 o                         
   0  22   6        143.86        157.99         7.41 o                         
   1  22   6         49.98         52.83         4.11 o                         
   2  22   6         27.27         21.04         3.35 o                         
   0  23   6          3.19          6.80         2.13 o                         
  -9   0   7       1373.76       1392.27        57.42 o                         
  -7   0   7         83.78         83.54         5.88 o                         
  -5   0   7        805.38        742.06        25.78 o                         
  -3   0   7         60.59         69.20         8.91 o                         
  -1   0   7       1528.31       1464.33        97.31 o                         
   1   0   7         24.40         19.93         4.31 o                         
   3   0   7          3.37         12.08         4.66 o                         
   5   0   7       1148.52       1072.05        32.06 o                         
   7   0   7        111.34        112.51        15.21 o                         
   9   0   7       1000.36       1012.49        31.03 o                         
  -9   1   7        327.50        380.43        15.47 o                         
  -8   1   7         47.35         49.24         3.41 o                         
  -7   1   7        407.66        453.46         9.98 o                         
  -6   1   7        238.08        235.54         4.98 o                         
  -5   1   7       2405.33       2414.88        30.25 o                         
  -4   1   7       4830.72       4804.31        58.78 o                         
  -3   1   7       2348.92       2243.16        74.17 o                         
  -2   1   7          0.46          0.95         3.35 o                         
  -1   1   7       1415.42       1368.20        64.93 o                         
   0   1   7        102.70         76.84         7.13 o                         
   1   1   7        374.23        398.03        21.60 o                         
   2   1   7       1306.20       1373.46        44.76 o                         
   3   1   7        645.14        612.37        24.24 o                         
   4   1   7       2773.43       2853.26        49.23 o                         
   5   1   7          3.87          5.95         2.20 o                         
   6   1   7        171.68        145.23         9.63 o                         
   7   1   7        331.54        218.23        17.72 o                         
   8   1   7        159.54        156.16         6.86 o                         
   9   1   7        402.00        379.17        11.29 o                         
  -9   2   7        270.24        269.79        11.68 o                         
  -8   2   7         45.89         50.14         2.71 o                         
  -7   2   7          8.14          9.41         1.25 o                         
  -6   2   7       1492.42       1510.02        28.70 o                         
  -5   2   7        133.82        146.83         3.65 o                         
  -4   2   7          2.04          5.93         0.92 o                         
  -3   2   7        996.78       1071.86        26.86 o                         
  -2   2   7        409.53        399.08        24.89 o                         
  -1   2   7       4670.85       5165.54       159.02 o                         
   0   2   7        945.88       1228.51       114.97 o                         
   1   2   7        274.20        248.11        15.24 o                         
   2   2   7         31.58         47.22         4.61 o                         
   3   2   7        739.14        741.49        25.73 o                         
   4   2   7       1269.33       1166.59        23.87 o                         
   5   2   7       1303.68       1299.89        24.64 o                         
   6   2   7         26.89         26.11         4.45 o                         
   7   2   7         85.04         96.91         9.80 o                         
   8   2   7          6.91          9.47         2.14 o                         
   9   2   7        250.02        259.00         6.91 o                         
  -9   3   7        174.62        189.65         8.91 o                         
  -8   3   7         61.13         63.90         3.28 o                         
  -7   3   7          2.28          3.74         1.09 o                         
  -6   3   7        314.68        298.02         6.93 o                         
  -5   3   7        352.68        358.96         6.59 o                         
  -4   3   7       3243.74       3327.83        39.35 o                         
  -3   3   7       8459.29       8318.34       159.44 o                         
  -2   3   7        907.98        867.13        46.43 o                         
  -1   3   7        416.53        480.50        31.91 o                         
   0   3   7       1336.98       1329.29       105.99 o                         
   1   3   7        479.30        537.60        30.17 o                         
   2   3   7         98.64        109.41         7.68 o                         
   3   3   7        771.99        794.88        35.13 o                         
   4   3   7       2621.88       2556.41        61.32 o                         
   5   3   7         93.30        101.49         5.06 o                         
   6   3   7        331.35        365.33        18.85 o                         
   7   3   7        586.53        535.26        15.82 o                         
   8   3   7       1256.52       1217.24        33.79 o                         
   9   3   7        166.40        177.29         6.47 o                         
  -9   4   7         81.06         68.99         4.48 o                         
  -8   4   7        774.76        853.48        17.82 o                         
  -7   4   7          0.57          2.02         1.09 o                         
  -6   4   7        813.51        805.90        13.15 o                         
  -5   4   7        575.28        580.35        11.12 o                         
  -4   4   7        503.36        501.74         9.12 o                         
  -3   4   7        119.79        103.65         7.62 o                         
  -2   4   7         72.50         79.15         8.95 o                         
  -1   4   7        302.40        295.91        16.56 o                         
   0   4   7       1646.63       1928.61       131.42 o                         
   1   4   7       2751.94       2949.30       115.69 o                         
   2   4   7         42.95         48.25         5.09 o                         
   3   4   7        256.48        214.00         8.34 o                         
   4   4   7          0.13          4.28         3.00 o                         
   5   4   7          7.08         11.92         2.97 o                         
   6   4   7         57.11         61.45        14.98 o                         
   7   4   7         49.55         39.21         3.40 o                         
   8   4   7        168.52        140.63         5.37 o                         
   9   4   7         61.75         52.56         3.96 o                         
  -9   5   7       1173.28       1221.28        43.29 o                         
  -8   5   7        324.59        345.47         9.42 o                         
  -7   5   7        146.73        157.90         4.24 o                         
  -6   5   7        678.29        689.29        11.73 o                         
  -5   5   7        231.25        192.36         4.09 o                         
  -4   5   7       2799.09       2841.73        47.79 o                         
  -3   5   7       3069.65       3003.92        46.00 o                         
  -2   5   7        398.19        344.83        14.48 o                         
  -1   5   7        352.40        413.65        20.43 o                         
   0   5   7       3384.88       4112.42       177.80 o                         
   1   5   7        226.11        196.54        22.63 o                         
   2   5   7       1401.63       1337.64        65.58 o                         
   3   5   7       2772.49       2801.05        51.54 o                         
   4   5   7        127.58        144.19         7.25 o                         
   5   5   7         60.91         49.51         4.52 o                         
   6   5   7       1843.06       1634.49        46.44 o                         
   7   5   7        110.66         92.67         4.89 o                         
   8   5   7         33.56         40.97         4.01 o                         
   9   5   7        467.53        429.28        17.09 o                         
  -9   6   7         29.28         23.95         1.92 o                         
  -8   6   7          4.14          3.48         1.27 o                         
  -7   6   7        144.71        160.45         5.46 o                         
  -6   6   7        215.15        217.08         4.95 o                         
  -5   6   7          0.88          2.82         0.89 o                         
  -4   6   7        116.90        120.64         3.51 o                         
  -3   6   7       1973.54       1884.72        26.00 o                         
  -2   6   7          4.50         10.56         2.53 o                         
  -1   6   7         95.23         86.01        11.23 o                         
   0   6   7        308.95        376.60        25.52 o                         
   1   6   7        169.79        171.03        36.09 o                         
   2   6   7       1347.34       1483.83        59.44 o                         
   3   6   7       2665.29       2608.25        43.36 o                         
   4   6   7         25.52         20.60         2.31 o                         
   5   6   7        888.70        816.76        24.94 o                         
   6   6   7       2955.06       2629.71        96.64 o                         
   7   6   7        672.94        588.12        23.14 o                         
   8   6   7          9.84          6.46         2.68 o                         
   9   6   7         14.03         14.36         2.64 o                         
  -9   7   7        312.69        288.98        17.36 o                         
  -8   7   7          8.70          8.53         1.46 o                         
  -7   7   7       1710.11       1851.32        49.53 o                         
  -6   7   7        605.13        595.44        10.06 o                         
  -5   7   7       1186.48       1180.65        19.92 o                         
  -4   7   7        595.76        555.57        12.17 o                         
  -3   7   7       2016.64       1899.52        23.08 o                         
  -2   7   7        457.39        409.01        11.88 o                         
  -1   7   7        328.11        318.95        17.98 o                         
   0   7   7        157.99        121.63        11.54 o                         
   1   7   7       1280.50       1438.79        70.31 o                         
   2   7   7         89.56         59.61         4.17 o                         
   3   7   7       1466.62       1498.74        24.38 o                         
   4   7   7        418.58        418.91        10.42 o                         
   5   7   7       1020.61        972.91        47.04 o                         
   6   7   7        424.08        402.83        16.74 o                         
   7   7   7        453.46        398.44        11.96 o                         
   8   7   7        200.70        176.34         6.74 o                         
  -8   8   7        187.60        196.63         6.46 o                         
  -7   8   7          1.96          2.72         1.26 o                         
  -6   8   7        224.43        238.61         6.15 o                         
  -5   8   7         99.90        105.86         3.22 o                         
  -4   8   7        123.40         95.33         3.38 o                         
  -3   8   7        343.41        326.08         6.61 o                         
  -2   8   7         38.55         46.56         3.30 o                         
  -1   8   7        814.76        746.62        25.15 o                         
   0   8   7         98.79         97.18         9.59 o                         
   1   8   7          4.13          7.87         1.82 o                         
   2   8   7          7.78          9.32         1.60 o                         
   3   8   7       3151.37       3089.27        47.71 o                         
   4   8   7        619.50        613.97        14.99 o                         
   5   8   7         60.75         52.06         4.31 o                         
   6   8   7        166.65        137.17         7.48 o                         
   7   8   7        932.11        764.62        19.25 o                         
   8   8   7         15.99         15.91         2.60 o                         
  -8   9   7         18.27         18.90         1.49 o                         
  -7   9   7       1135.00       1209.95        27.16 o                         
  -6   9   7        196.95        220.36         5.93 o                         
  -5   9   7          2.50          1.53         1.06 o                         
  -4   9   7         47.77         52.96         2.26 o                         
  -3   9   7       1503.47       1378.46        24.18 o                         
  -2   9   7       1775.11       1732.04        34.95 o                         
  -1   9   7         48.96         46.37         3.20 o                         
   0   9   7          2.99          3.98         2.03 o                         
   1   9   7       1068.38       1019.33        18.73 o                         
   2   9   7       1368.71       1369.43        29.47 o                         
   3   9   7        215.60        232.21         6.95 o                         
   4   9   7         68.36         63.80         4.54 o                         
   5   9   7       1223.33       1163.16        57.37 o                         
   6   9   7        747.64        648.16        24.72 o                         
   7   9   7        146.62        132.80         6.98 o                         
   8   9   7         44.47         41.19         3.19 o                         
  -8  10   7         86.84         80.82         5.29 o                         
  -7  10   7        135.10        131.60         5.57 o                         
  -6  10   7        471.55        490.91        11.56 o                         
  -5  10   7        174.65        159.40         4.72 o                         
  -4  10   7        237.27        228.21         6.32 o                         
  -3  10   7       1812.27       1777.24        36.64 o                         
  -2  10   7       1628.65       1618.39        30.07 o                         
  -1  10   7        601.39        550.01        14.36 o                         
   0  10   7       1478.37       1519.17        37.25 o                         
   1  10   7        139.41        111.77         4.58 o                         
   2  10   7         17.40         22.64         2.40 o                         
   3  10   7          0.41          6.97         1.81 o                         
   4  10   7        420.92        471.67        15.39 o                         
   5  10   7        176.04        158.62         7.30 o                         
   6  10   7        246.16        213.65        10.08 o                         
   7  10   7         60.62         53.22         4.07 o                         
   8  10   7        597.91        559.04        16.07 o                         
  -8  11   7        153.04        132.55         9.24 o                         
  -7  11   7        501.79        533.58        22.31 o                         
  -6  11   7         68.06         66.48         3.68 o                         
  -5  11   7       1071.83       1069.58        22.09 o                         
  -4  11   7        103.82         93.82         3.92 o                         
  -3  11   7        879.92        909.37        24.68 o                         
  -2  11   7       7883.91       7806.67       127.96 o                         
  -1  11   7        149.98        138.43         5.77 o                         
   0  11   7        625.54        642.85        14.76 o                         
   1  11   7          4.83          7.18         1.84 o                         
   2  11   7       1889.18       1806.66        35.08 o                         
   3  11   7        534.96        499.81        11.03 o                         
   4  11   7         49.00         37.87         3.95 o                         
   5  11   7        458.11        437.99        20.81 o                         
   6  11   7         22.39         15.73         3.77 o                         
   7  11   7          0.45          3.26         2.65 o                         
   8  11   7         40.64         27.50         2.45 o                         
  -8  12   7        201.13        164.44        11.35 o                         
  -7  12   7        144.91        149.82         7.86 o                         
  -6  12   7        879.03        871.81        21.26 o                         
  -5  12   7         64.66         62.63         3.58 o                         
  -4  12   7        403.99        416.77        10.94 o                         
  -3  12   7        191.60        173.80         8.07 o                         
  -2  12   7          6.25          8.43         2.22 o                         
  -1  12   7       1815.15       1822.39        32.47 o                         
   0  12   7        102.34        112.33         4.85 o                         
   1  12   7       1124.98       1107.59        21.91 o                         
   2  12   7       1110.86       1054.30        21.52 o                         
   3  12   7        311.58        313.09         8.74 o                         
   4  12   7          2.08         10.52         2.35 o                         
   5  12   7          9.85         11.09         2.27 o                         
   6  12   7         54.63         52.50         4.76 o                         
   7  12   7        645.54        590.68        23.11 o                         
  -7  13   7        212.81        236.19         8.36 o                         
  -6  13   7          4.58          8.39         2.31 o                         
  -5  13   7          1.03          0.97         1.96 o                         
  -4  13   7         59.48         55.98         4.08 o                         
  -3  13   7       3835.48       3889.24        81.03 o                         
  -2  13   7        249.86        217.50         7.64 o                         
  -1  13   7       1785.14       1806.83        32.68 o                         
   0  13   7       3994.38       3958.72        67.12 o                         
   1  13   7        331.60        327.32         9.34 o                         
   2  13   7       1092.06       1093.31        25.49 o                         
   3  13   7        286.00        280.52         8.50 o                         
   4  13   7        146.49        152.62         6.30 o                         
   5  13   7        353.93        377.85        18.97 o                         
   6  13   7         89.67         85.78         6.39 o                         
   7  13   7         86.97         79.28         5.58 o                         
  -7  14   7         92.77         71.79         3.74 o                         
  -6  14   7         80.64         65.68         3.15 o                         
  -5  14   7        726.24        750.78        17.04 o                         
  -4  14   7          3.65          3.96         1.75 o                         
  -3  14   7       1701.25       1719.84        35.25 o                         
  -2  14   7         41.14         45.82         3.71 o                         
  -1  14   7        195.20        196.03         7.03 o                         
   0  14   7         94.85        118.96         4.72 o                         
   1  14   7        115.58        120.52         4.60 o                         
   2  14   7         73.30         81.53         4.40 o                         
   3  14   7       2341.53       2513.01        51.68 o                         
   4  14   7        871.14        862.45        20.79 o                         
   5  14   7         55.43         60.79         4.70 o                         
   6  14   7        309.61        300.68        12.45 o                         
   7  14   7         68.32         50.33         3.99 o                         
  -7  15   7        268.61        221.00         8.32 o                         
  -6  15   7         99.10         96.04         6.18 o                         
  -5  15   7       1478.07       1547.52        33.67 o                         
  -4  15   7         54.87         44.66         3.35 o                         
  -3  15   7        619.08        616.77        13.33 o                         
  -2  15   7        737.84        746.05        19.07 o                         
  -1  15   7       3147.81       3063.60        71.86 o                         
   0  15   7         60.61         57.37         3.05 o                         
   1  15   7       1887.30       1784.81        31.77 o                         
   2  15   7        309.75        386.78        11.18 o                         
   3  15   7          3.15          1.13         2.35 o                         
   4  15   7        910.85        922.88        28.52 o                         
   5  15   7        296.61        318.25        14.34 o                         
   6  15   7        248.70        271.63        12.89 o                         
   7  15   7        119.44         91.65         7.44 o                         
  -6  16   7        115.87        110.20         5.71 o                         
  -5  16   7        285.93        274.92         8.84 o                         
  -4  16   7        219.07        226.85         6.60 o                         
  -3  16   7        962.14        958.93        22.66 o                         
  -2  16   7         12.22          7.42         2.23 o                         
  -1  16   7          4.56          4.97         1.73 o                         
   0  16   7          0.77          4.73         1.53 o                         
   1  16   7        145.14        191.50         6.36 o                         
   2  16   7       1138.84       1110.50        23.44 o                         
   3  16   7        120.67        113.65         6.35 o                         
   4  16   7         20.89         21.68         3.69 o                         
   5  16   7        835.38        873.56        29.57 o                         
   6  16   7          2.94          1.99         2.43 o                         
  -6  17   7          0.17          0.27         1.24 o                         
  -5  17   7        217.48        209.50         6.86 o                         
  -4  17   7        686.25        709.14        18.74 o                         
  -3  17   7       1039.23       1030.34        23.80 o                         
  -2  17   7          5.57          5.52         2.41 o                         
  -1  17   7        293.27        299.62        11.14 o                         
   0  17   7       1361.31       1423.41        28.53 o                         
   1  17   7        128.06        139.83         6.04 o                         
   2  17   7        139.49        151.20         7.76 o                         
   3  17   7        155.95        164.40         7.40 o                         
   4  17   7        901.98       1040.11        38.47 o                         
   5  17   7        765.05        838.97        28.04 o                         
   6  17   7        108.53        105.66         8.10 o                         
  -5  18   7        148.06        146.97         4.61 o                         
  -4  18   7        267.07        293.94        10.31 o                         
  -3  18   7        100.15         91.35         5.94 o                         
  -2  18   7        109.55        101.30         5.31 o                         
  -1  18   7         23.55         25.68         3.05 o                         
   0  18   7        144.37        154.68         6.57 o                         
   1  18   7         62.90         83.92         4.77 o                         
   2  18   7        712.54        818.66        19.05 o                         
   3  18   7          2.25          1.61         1.65 o                         
   4  18   7        602.51        633.14        36.49 o                         
   5  18   7         57.40         45.45         4.62 o                         
  -5  19   7         32.75         32.54         3.01 o                         
  -4  19   7        407.31        432.98        17.31 o                         
  -3  19   7        117.24        124.49         8.67 o                         
  -2  19   7        238.63        244.04        15.47 o                         
  -1  19   7        400.05        358.02        17.97 o                         
   0  19   7        455.34        447.49        12.44 o                         
   1  19   7        174.14        154.71         6.83 o                         
   2  19   7        672.64        700.18        21.24 o                         
   3  19   7        413.03        431.00        11.49 o                         
   4  19   7       1200.18       1378.49        51.88 o                         
   5  19   7          0.46          1.50         1.00 o                         
  -4  20   7         70.68         56.35         3.42 o                         
  -3  20   7       1248.11       1341.03        40.70 o                         
  -2  20   7         66.51         67.45         4.32 o                         
  -1  20   7         10.23          6.03         1.90 o                         
   0  20   7         27.97         22.45         2.87 o                         
   1  20   7         68.05         68.66         3.69 o                         
   2  20   7         49.04         42.71         3.13 o                         
   3  20   7         69.02         77.44         4.23 o                         
   4  20   7          2.39          0.23         1.48 o                         
  -3  21   7        637.68        595.28        32.46 o                         
  -2  21   7        323.17        399.84        21.58 o                         
  -1  21   7        646.65        679.19        19.27 o                         
   0  21   7         57.35         74.59         6.32 o                         
   1  21   7         18.60         24.68         2.57 o                         
   2  21   7        193.65        189.02         6.82 o                         
   3  21   7         31.66         26.32         4.49 o                         
  -2  22   7          8.04          8.12         1.70 o                         
  -1  22   7          0.58          3.27         2.39 o                         
   0  22   7         24.68         32.74         2.82 o                         
   1  22   7         40.34         47.02         7.48 o                         
  -8   0   8       2938.16       3194.66       126.33 o                         
  -6   0   8         78.27         78.55         5.53 o                         
  -4   0   8       1563.22       1544.09        47.26 o                         
  -2   0   8        280.17        277.28        26.99 o                         
   0   0   8        702.33        795.69        45.42 o                         
   2   0   8         49.59         40.76        11.48 o                         
   4   0   8        646.94        586.52        17.14 o                         
   6   0   8        986.37        888.10        36.70 o                         
   8   0   8         64.92         65.14         6.09 o                         
  -9   1   8        156.20        166.55         6.27 o                         
  -8   1   8         73.27         82.02         5.01 o                         
  -7   1   8        644.25        691.19        15.41 o                         
  -6   1   8        632.44        669.83        13.07 o                         
  -5   1   8        748.64        768.74        15.29 o                         
  -4   1   8        434.31        452.64        11.19 o                         
  -3   1   8        209.97        220.71         5.76 o                         
  -2   1   8        885.49        849.36        41.39 o                         
  -1   1   8        762.31        711.06        44.28 o                         
   0   1   8         53.82         35.03         5.15 o                         
   1   1   8        697.41        705.31        42.43 o                         
   2   1   8         27.75         26.34         5.17 o                         
   3   1   8       1759.72       1704.89        29.08 o                         
   4   1   8       1168.63       1076.04        27.64 o                         
   5   1   8       1155.41       1032.45        24.05 o                         
   6   1   8       1764.31       1587.99        43.78 o                         
   7   1   8          0.57          1.46         3.74 o                         
   8   1   8        175.99        164.06         9.68 o                         
   9   1   8        154.98        145.99         7.67 o                         
  -9   2   8        441.14        452.99        17.37 o                         
  -8   2   8        175.75        173.42         6.94 o                         
  -7   2   8        245.59        272.94         6.36 o                         
  -6   2   8         91.70        101.38         3.11 o                         
  -5   2   8          2.49          5.69         1.16 o                         
  -4   2   8        858.41        821.73        11.95 o                         
  -3   2   8       3715.64       3571.10        63.11 o                         
  -2   2   8         17.85         10.59         5.84 o                         
  -1   2   8        940.78       1060.04        46.70 o                         
   0   2   8       3754.56       4329.49       360.74 o                         
   1   2   8        269.10        194.57        16.08 o                         
   2   2   8       1025.25       1161.97        39.64 o                         
   3   2   8         17.82         14.89         2.08 o                         
   4   2   8        172.21        141.30         6.28 o                         
   5   2   8         63.94         79.70         5.59 o                         
   6   2   8       1478.70       1386.49        37.63 o                         
   7   2   8         63.50         60.01         4.84 o                         
   8   2   8        227.95        190.30         6.24 o                         
   9   2   8        472.27        469.68        15.29 o                         
  -9   3   8        204.76        223.78        17.73 o                         
  -8   3   8        107.64        108.74         4.57 o                         
  -7   3   8        620.95        691.72        16.06 o                         
  -6   3   8       1003.24       1070.34        27.93 o                         
  -5   3   8        462.67        428.36         9.14 o                         
  -4   3   8       1364.22       1398.67        23.89 o                         
  -3   3   8        696.87        666.64        15.80 o                         
  -2   3   8        263.55        230.08        27.48 o                         
  -1   3   8        395.33        493.60        24.95 o                         
   0   3   8       1185.55       1469.16       100.87 o                         
   1   3   8       5151.31       5441.73       170.97 o                         
   2   3   8        624.10        664.65        20.13 o                         
   3   3   8        797.43        688.14        16.35 o                         
   4   3   8       1213.94       1063.34        26.41 o                         
   5   3   8       2249.06       2064.56        38.63 o                         
   6   3   8          0.02         -0.60         2.53 o                         
   7   3   8        222.51        181.09        14.20 o                         
   8   3   8        366.91        310.17        11.58 o                         
   9   3   8          1.33          2.33         1.02 o                         
  -9   4   8         12.92         10.95         1.77 o                         
  -8   4   8        230.68        246.95         9.82 o                         
  -7   4   8         13.32         12.65         1.39 o                         
  -6   4   8         88.27         91.45         3.02 o                         
  -5   4   8         28.52         36.03         1.88 o                         
  -4   4   8       2591.03       2497.34        44.31 o                         
  -3   4   8        338.48        324.31         9.05 o                         
  -2   4   8         13.48          5.24         3.63 o                         
  -1   4   8        994.62       1041.27        58.10 o                         
   0   4   8      10349.71      12068.90       779.22 o                         
   1   4   8        138.49        209.43        15.42 o                         
   2   4   8        747.81        627.58        26.29 o                         
   3   4   8        169.32        139.13         5.24 o                         
   4   4   8        298.38        286.06         9.86 o                         
   5   4   8        199.50        189.87         7.62 o                         
   6   4   8        445.05        423.79        26.56 o                         
   7   4   8        124.84        124.64         7.02 o                         
   8   4   8        432.32        418.63        11.27 o                         
   9   4   8        332.48        275.28        16.31 o                         
  -9   5   8          6.12          7.22         1.87 o                         
  -8   5   8         27.01         31.70         2.76 o                         
  -7   5   8         28.92         42.01         2.06 o                         
  -6   5   8        547.86        602.60        16.32 o                         
  -5   5   8        343.01        327.97         8.06 o                         
  -4   5   8        414.34        388.04        11.04 o                         
  -3   5   8        446.40        477.05         9.43 o                         
  -2   5   8       5164.19       5224.89       102.91 o                         
  -1   5   8       1703.05       1631.40        54.32 o                         
   0   5   8         89.39        118.38        10.34 o                         
   1   5   8        643.48        666.61        49.85 o                         
   2   5   8          6.28          9.51         1.65 o                         
   3   5   8         99.83        104.05         4.76 o                         
   4   5   8         51.89         55.57         5.58 o                         
   5   5   8         42.56         48.98         4.79 o                         
   6   5   8       2107.54       1841.51        67.53 o                         
   7   5   8         29.39         24.37         3.11 o                         
   8   5   8        122.01        113.15         6.14 o                         
  -8   6   8          4.79          5.18         1.56 o                         
  -7   6   8         50.84         49.93         2.54 o                         
  -6   6   8        295.53        338.44         7.17 o                         
  -5   6   8       1286.00       1280.62        33.10 o                         
  -4   6   8       2890.67       2861.81        50.65 o                         
  -3   6   8       2666.87       2618.39        37.87 o                         
  -2   6   8       2211.02       2208.16        33.14 o                         
  -1   6   8        994.19        849.24        24.65 o                         
   0   6   8       1363.47       1565.86        51.36 o                         
   1   6   8       4594.90       4751.84       114.94 o                         
   2   6   8        317.67        307.57         8.01 o                         
   3   6   8       5487.31       5211.39        99.22 o                         
   4   6   8        682.13        631.73        18.97 o                         
   5   6   8        471.13        417.14        15.92 o                         
   6   6   8        696.50        690.85        31.33 o                         
   7   6   8       1448.36       1375.82        46.46 o                         
   8   6   8         17.90         18.74         2.72 o                         
  -8   7   8         14.88         17.71         1.97 o                         
  -7   7   8        168.35        167.39         6.28 o                         
  -6   7   8         81.15         73.67         2.75 o                         
  -5   7   8          6.80         10.42         1.24 o                         
  -4   7   8         10.67          7.51         1.13 o                         
  -3   7   8         88.14         77.83         2.58 o                         
  -2   7   8        755.87        768.45        11.69 o                         
  -1   7   8        211.34        188.43         6.53 o                         
   0   7   8        201.06        197.37         6.72 o                         
   1   7   8         14.05         19.21         1.86 o                         
   2   7   8        841.90        902.36        17.86 o                         
   3   7   8        246.68        214.60         6.88 o                         
   4   7   8        359.92        369.07        13.16 o                         
   5   7   8          4.27          3.49         2.78 o                         
   6   7   8        189.33        185.56        16.52 o                         
   7   7   8        962.22        844.06        27.36 o                         
   8   7   8        995.00        963.26        25.78 o                         
  -8   8   8         25.63         24.45         1.67 o                         
  -7   8   8         11.91          7.48         1.32 o                         
  -6   8   8       1495.73       1484.38        32.17 o                         
  -5   8   8          0.25          1.45         0.95 o                         
  -4   8   8        448.81        432.94         9.10 o                         
  -3   8   8         69.46         58.84         3.10 o                         
  -2   8   8        815.59        741.75        14.17 o                         
  -1   8   8       1248.05       1185.59        24.52 o                         
   0   8   8        990.72        998.15        20.58 o                         
   1   8   8         89.47         79.47         3.74 o                         
   2   8   8       1427.23       1381.45        29.78 o                         
   3   8   8         81.91         82.56         3.87 o                         
   4   8   8       4403.92       4298.00       107.71 o                         
   5   8   8        341.25        285.92        14.03 o                         
   6   8   8         19.39         15.75         2.49 o                         
   7   8   8        267.99        240.11         8.20 o                         
   8   8   8         29.83         28.12         3.43 o                         
  -8   9   8         58.85         58.39         9.08 o                         
  -7   9   8        254.89        313.79        10.18 o                         
  -6   9   8        259.69        246.02         6.69 o                         
  -5   9   8         84.24         83.97         3.22 o                         
  -4   9   8       2570.21       2553.26        47.23 o                         
  -3   9   8       1187.45       1117.96        20.72 o                         
  -2   9   8         52.82         62.07         2.57 o                         
  -1   9   8        344.14        332.11         9.69 o                         
   0   9   8       1377.40       1317.40        37.36 o                         
   1   9   8        228.73        235.44         7.10 o                         
   2   9   8        561.22        568.96        13.33 o                         
   3   9   8        169.47        166.16         6.37 o                         
   4   9   8        116.64        114.62         5.81 o                         
   5   9   8          3.25          2.82         2.48 o                         
   6   9   8        474.05        440.84        24.44 o                         
   7   9   8         91.79         87.47         4.75 o                         
   8   9   8        905.09        869.48        40.71 o                         
  -8  10   8        119.81        107.18        13.63 o                         
  -7  10   8        817.60        807.67        20.18 o                         
  -6  10   8         19.14         20.30         1.97 o                         
  -5  10   8       1010.78       1028.82        21.53 o                         
  -4  10   8          9.15         12.40         1.74 o                         
  -3  10   8          2.72          3.71         1.50 o                         
  -2  10   8        126.65        108.22         4.51 o                         
  -1  10   8        867.95        809.68        21.04 o                         
   0  10   8        437.90        398.30        18.85 o                         
   1  10   8        252.34        248.36         7.60 o                         
   2  10   8        171.98        161.75         6.49 o                         
   3  10   8       7115.87       7167.18       114.07 o                         
   4  10   8        173.41        152.80         6.74 o                         
   5  10   8        309.17        330.88        16.53 o                         
   6  10   8          6.61          7.64         2.21 o                         
   7  10   8        868.29        799.09        23.07 o                         
   8  10   8          0.72          1.76         1.44 o                         
  -8  11   8          0.22          3.41         1.82 o                         
  -7  11   8        490.46        476.70        17.62 o                         
  -6  11   8        170.54        176.58         7.63 o                         
  -5  11   8          1.33          2.77         1.64 o                         
  -4  11   8        152.52        139.25         5.20 o                         
  -3  11   8       1951.78       2014.48        38.03 o                         
  -2  11   8         98.08        110.78         4.73 o                         
  -1  11   8         93.83         92.96         4.55 o                         
   0  11   8         41.23         50.23         5.66 o                         
   1  11   8         60.39         60.31         3.87 o                         
   2  11   8        397.81        462.09        12.64 o                         
   3  11   8       1663.80       1743.65        30.45 o                         
   4  11   8        302.38        272.34        12.98 o                         
   5  11   8        163.37        155.28         8.77 o                         
   6  11   8         68.99         58.91         5.61 o                         
   7  11   8          1.52          3.01         1.98 o                         
  -7  12   8         27.00         27.13         2.47 o                         
  -6  12   8        566.91        575.66        14.78 o                         
  -5  12   8         38.91         37.74         3.01 o                         
  -4  12   8        345.00        360.68         9.78 o                         
  -3  12   8        837.70        864.71        18.57 o                         
  -2  12   8        251.21        257.87         9.03 o                         
  -1  12   8       1172.90       1134.34        24.43 o                         
   0  12   8       2043.94       2078.32        41.27 o                         
   1  12   8        131.09        110.06         5.31 o                         
   2  12   8       3299.54       3295.73        56.46 o                         
   3  12   8        293.75        332.49         9.57 o                         
   4  12   8        161.65        138.43         6.86 o                         
   5  12   8        323.07        335.05        19.68 o                         
   6  12   8        154.55        153.91         8.64 o                         
   7  12   8         95.50         84.37         4.28 o                         
  -7  13   8         35.55         35.78         2.28 o                         
  -6  13   8          0.23          1.79         1.52 o                         
  -5  13   8        564.14        590.33        19.00 o                         
  -4  13   8        490.38        494.03        12.73 o                         
  -3  13   8        801.22        839.44        17.10 o                         
  -2  13   8          1.54          4.59         2.49 o                         
  -1  13   8       1540.30       1471.83        33.87 o                         
   0  13   8        538.20        554.54        20.33 o                         
   1  13   8       2548.83       2484.37        46.70 o                         
   2  13   8       1890.83       1874.03        32.96 o                         
   3  13   8         83.02         87.76         4.82 o                         
   4  13   8        532.92        542.80        16.90 o                         
   5  13   8          0.17          0.44         2.21 o                         
   6  13   8         20.29         15.47         2.92 o                         
   7  13   8          0.34         -0.05         1.54 o                         
  -7  14   8        316.59        277.97         8.28 o                         
  -6  14   8         98.89         95.78         5.69 o                         
  -5  14   8         25.49         27.40         2.62 o                         
  -4  14   8          9.67          8.90         1.83 o                         
  -3  14   8       2082.87       2145.86        43.16 o                         
  -2  14   8        535.81        548.15        16.66 o                         
  -1  14   8          4.86          9.97         3.09 o                         
   0  14   8        103.74        107.20         4.89 o                         
   1  14   8        288.78        288.93         8.31 o                         
   2  14   8        668.11        660.98        13.89 o                         
   3  14   8       1340.87       1333.13        31.53 o                         
   4  14   8         34.20         48.55         4.81 o                         
   5  14   8        747.09        753.37        23.29 o                         
   6  14   8        325.27        323.30        15.93 o                         
   7  14   8        322.30        256.88        15.78 o                         
  -6  15   8        196.46        193.36         6.31 o                         
  -5  15   8        163.20        136.66         5.17 o                         
  -4  15   8        295.77        313.42        11.38 o                         
  -3  15   8        104.89        114.37         5.53 o                         
  -2  15   8        799.55        855.57        23.78 o                         
  -1  15   8          1.32          2.17         2.47 o                         
   0  15   8        467.53        439.19        11.20 o                         
   1  15   8        122.44        130.98         5.70 o                         
   2  15   8        224.31        246.20         7.64 o                         
   3  15   8        200.75        187.11         7.89 o                         
   4  15   8        127.88        145.35         8.03 o                         
   5  15   8        550.39        611.73        19.29 o                         
   6  15   8        146.75        161.93         8.66 o                         
  -6  16   8         17.44         16.66         2.00 o                         
  -5  16   8        410.77        409.31        11.73 o                         
  -4  16   8       1359.30       1414.80        41.27 o                         
  -3  16   8         28.87         35.41         4.16 o                         
  -2  16   8        277.04        277.29         9.68 o                         
  -1  16   8       1834.18       1845.06        53.13 o                         
   0  16   8       1182.98       1216.92        26.81 o                         
   1  16   8        120.63        116.89         4.87 o                         
   2  16   8         77.58         92.80         4.04 o                         
   3  16   8        857.14        887.34        26.72 o                         
   4  16   8        125.55        133.71        10.16 o                         
   5  16   8         54.52         48.59         5.51 o                         
   6  16   8         84.35         70.02         7.16 o                         
  -5  17   8          3.48          3.31         1.16 o                         
  -4  17   8         24.03         23.64         3.20 o                         
  -3  17   8        638.44        629.60        30.91 o                         
  -2  17   8        105.00        104.34         5.80 o                         
  -1  17   8        269.40        279.22         9.43 o                         
   0  17   8        163.21        169.89         6.75 o                         
   1  17   8        335.93        361.18         9.32 o                         
   2  17   8        102.09         95.27         5.22 o                         
   3  17   8          5.08          5.46         2.24 o                         
   4  17   8         20.83         23.74         8.42 o                         
   5  17   8        311.90        318.26        10.76 o                         
  -5  18   8          1.05          0.97         0.91 o                         
  -4  18   8         28.58         31.37         2.41 o                         
  -3  18   8        872.63        912.54        31.20 o                         
  -2  18   8          6.69          6.16         1.95 o                         
  -1  18   8        462.89        516.98        17.80 o                         
   0  18   8         12.07         11.16         2.19 o                         
   1  18   8        430.14        448.60        11.01 o                         
   2  18   8          5.12          4.31         1.69 o                         
   3  18   8         25.26         24.38         2.49 o                         
   4  18   8          8.13         12.77         4.21 o                         
   5  18   8        521.70        528.29        21.88 o                         
  -4  19   8         11.38         14.16         1.83 o                         
  -3  19   8        786.23        861.97        33.52 o                         
  -2  19   8        222.17        254.65        13.03 o                         
  -1  19   8          1.88          2.60         1.71 o                         
   0  19   8         26.61         27.58         2.58 o                         
   1  19   8         89.04         84.56         5.19 o                         
   2  19   8        352.68        372.75        14.46 o                         
   3  19   8         12.18         17.52         1.94 o                         
   4  19   8        152.13        195.06        10.19 o                         
  -3  20   8          3.54          3.97         1.86 o                         
  -2  20   8        248.59        287.67        11.35 o                         
  -1  20   8          4.71          7.06         1.76 o                         
   0  20   8        931.34       1036.80        32.59 o                         
   1  20   8        132.18        133.36         8.52 o                         
   2  20   8        301.62        326.01        10.92 o                         
   3  20   8         86.78         92.08         9.63 o                         
  -2  21   8         61.30         41.50         3.64 o                         
  -1  21   8         16.71         18.87         2.90 o                         
   0  21   8        398.18        432.23        15.08 o                         
   1  21   8          3.21          5.86         2.65 o                         
   2  21   8        277.75        297.42        18.24 o                         
  -9   0   9       1027.34        841.63        42.22 o                         
  -7   0   9        424.46        429.23        17.39 o                         
  -5   0   9       4896.65       4571.70       247.13 o                         
  -3   0   9        674.40        626.95        25.55 o                         
  -1   0   9        175.36        138.81        26.76 o                         
   1   0   9       1006.30       1075.75        84.35 o                         
   3   0   9       1442.72       1451.77        34.19 o                         
   5   0   9        166.01        217.26        13.32 o                         
   7   0   9       1445.90       1587.28        87.44 o                         
  -9   1   9         17.50         10.84         2.01 o                         
  -8   1   9        366.24        360.73         9.47 o                         
  -7   1   9       1171.64       1200.23        30.05 o                         
  -6   1   9       1106.45       1135.10        31.24 o                         
  -5   1   9        157.39        160.54         6.43 o                         
  -4   1   9        385.86        381.88         9.28 o                         
  -3   1   9       1161.65       1100.94        22.70 o                         
  -2   1   9       2211.99       2119.36        37.20 o                         
  -1   1   9        255.98        288.15        27.57 o                         
   0   1   9         66.99         68.91        10.51 o                         
   1   1   9       5200.72       5503.40       169.28 o                         
   2   1   9       2528.82       2448.25        41.41 o                         
   3   1   9        164.97        128.32         4.63 o                         
   4   1   9        215.38        205.17         8.61 o                         
   5   1   9        470.60        481.34        14.83 o                         
   6   1   9        114.77         89.01         5.75 o                         
   7   1   9         20.33         13.97         3.96 o                         
   8   1   9          7.39          4.22         1.47 o                         
  -8   2   9          3.42          6.93         1.18 o                         
  -7   2   9       1034.26       1085.35        31.69 o                         
  -6   2   9        239.62        238.00         6.28 o                         
  -5   2   9       1204.26       1183.38        25.98 o                         
  -4   2   9       6012.48       6004.17       145.91 o                         
  -3   2   9          5.12          5.12         1.18 o                         
  -2   2   9         92.05         84.10         3.53 o                         
  -1   2   9         79.65         66.86         8.72 o                         
   0   2   9       1528.39       1963.86        85.47 o                         
   1   2   9        160.91        173.28         7.74 o                         
   2   2   9         83.14         91.98         5.84 o                         
   3   2   9       3970.14       3777.76        82.09 o                         
   4   2   9        370.75        342.10        10.70 o                         
   5   2   9          1.09          1.99         2.32 o                         
   6   2   9        155.50        141.31         7.89 o                         
   7   2   9        175.04        158.97         9.44 o                         
   8   2   9          8.03          6.62         1.25 o                         
  -8   3   9        364.06        378.13        10.60 o                         
  -7   3   9         44.73         42.42         2.18 o                         
  -6   3   9        539.46        526.05        14.49 o                         
  -5   3   9        829.92        852.48        20.78 o                         
  -4   3   9        423.43        406.54        10.29 o                         
  -3   3   9          0.34          3.25         1.06 o                         
  -2   3   9        720.45        693.40        12.49 o                         
  -1   3   9        875.31        796.51        19.81 o                         
   0   3   9        142.08        144.99        11.53 o                         
   1   3   9        400.03        405.73        11.34 o                         
   2   3   9       5080.23       5284.12        79.96 o                         
   3   3   9        846.46        772.92        15.97 o                         
   4   3   9       1459.42       1356.04        32.28 o                         
   5   3   9        483.90        522.23        14.31 o                         
   6   3   9       1514.07       1536.59        57.25 o                         
   7   3   9         32.34         39.53         3.31 o                         
   8   3   9        203.23        187.72         6.78 o                         
  -8   4   9        246.69        251.45         8.41 o                         
  -7   4   9         43.81         44.08         2.31 o                         
  -6   4   9         38.16         36.56         2.22 o                         
  -5   4   9        348.08        345.33        10.71 o                         
  -4   4   9        518.12        475.16        12.77 o                         
  -3   4   9        957.42        928.48        16.51 o                         
  -2   4   9        393.90        364.75         6.62 o                         
  -1   4   9       4330.20       4346.09        79.26 o                         
   0   4   9       1442.49       1547.05        59.95 o                         
   1   4   9        326.59        333.78        10.09 o                         
   2   4   9       1819.21       1782.64        26.17 o                         
   3   4   9        761.40        735.66        17.71 o                         
   4   4   9        147.83        122.87         6.61 o                         
   5   4   9        134.26        145.58         8.04 o                         
   6   4   9          5.90          6.43         3.06 o                         
   7   4   9          0.10          0.86         2.03 o                         
   8   4   9         12.28         12.35         2.07 o                         
  -8   5   9        110.64        104.82         4.15 o                         
  -7   5   9        412.24        416.53         9.89 o                         
  -6   5   9        272.67        274.04         6.29 o                         
  -5   5   9       1160.67       1172.08        31.73 o                         
  -4   5   9       1208.32       1210.60        19.44 o                         
  -3   5   9        272.10        255.94         5.02 o                         
  -2   5   9         24.92         22.00         1.44 o                         
  -1   5   9        219.04        205.13         6.04 o                         
   0   5   9       1531.25       1480.76        38.38 o                         
   1   5   9       3975.46       4310.81       148.30 o                         
   2   5   9         18.79         13.09         1.73 o                         
   3   5   9        198.15        173.61         6.24 o                         
   4   5   9        132.66        119.35         5.85 o                         
   5   5   9       1528.00       1436.83        41.98 o                         
   6   5   9          4.49          3.34         2.75 o                         
   7   5   9         19.91         20.94         3.33 o                         
   8   5   9       1081.37       1004.69        31.44 o                         
  -8   6   9        147.20        136.00         5.31 o                         
  -7   6   9        405.66        393.42        14.82 o                         
  -6   6   9        532.15        543.48        10.04 o                         
  -5   6   9         11.28         10.11         1.25 o                         
  -4   6   9         58.84         55.10         2.96 o                         
  -3   6   9        708.89        684.87        11.02 o                         
  -2   6   9        429.96        374.66         7.30 o                         
  -1   6   9         75.31         77.65         3.88 o                         
   0   6   9       6130.41       6273.81       108.17 o                         
   1   6   9        415.00        389.89        11.01 o                         
   2   6   9       2280.67       2254.56        38.71 o                         
   3   6   9        869.93        856.81        19.54 o                         
   4   6   9       2027.96       1908.33        51.63 o                         
   5   6   9        378.04        354.51        14.14 o                         
   6   6   9         77.94         71.97        17.49 o                         
   7   6   9        485.88        420.79        14.75 o                         
   8   6   9          1.65          1.11         1.40 o                         
  -8   7   9        407.82        354.21        20.59 o                         
  -7   7   9        615.35        639.80        13.82 o                         
  -6   7   9        622.63        599.63        16.40 o                         
  -5   7   9         15.63         19.66         1.56 o                         
  -4   7   9          2.57          4.29         1.17 o                         
  -3   7   9        125.06        109.77         3.73 o                         
  -2   7   9        290.35        256.78         6.05 o                         
  -1   7   9        457.44        427.54        10.76 o                         
   0   7   9        174.23        204.91         6.03 o                         
   1   7   9         22.50         20.10         2.53 o                         
   2   7   9       3095.19       3092.72        51.74 o                         
   3   7   9       1734.64       1727.02        39.51 o                         
   4   7   9        445.91        373.49        12.39 o                         
   5   7   9        140.02        133.42         9.20 o                         
   6   7   9         55.15         51.81         6.37 o                         
   7   7   9        442.34        394.92        11.09 o                         
   8   7   9        205.17        190.29         8.15 o                         
  -8   8   9        421.41        435.71        18.18 o                         
  -7   8   9        622.14        659.54        15.98 o                         
  -6   8   9          3.95          5.04         1.32 o                         
  -5   8   9        624.94        584.31        12.32 o                         
  -4   8   9       1693.13       1587.49        49.61 o                         
  -3   8   9         27.65         32.67         1.86 o                         
  -2   8   9          3.06          2.88         1.07 o                         
  -1   8   9        257.17        269.70        10.68 o                         
   0   8   9         93.74         90.80         4.45 o                         
   1   8   9         28.13         27.38         2.61 o                         
   2   8   9         71.04         50.75         3.47 o                         
   3   8   9       1778.64       1770.17        51.98 o                         
   4   8   9        349.19        350.83        13.85 o                         
   5   8   9        631.10        640.05        25.29 o                         
   6   8   9          0.33          2.67         1.85 o                         
   7   8   9         92.73         95.41         6.41 o                         
   8   8   9         17.75         20.52         2.68 o                         
  -8   9   9         30.23         33.82         7.61 o                         
  -7   9   9          0.04          0.02         1.03 o                         
  -6   9   9          9.52         11.42         1.51 o                         
  -5   9   9        319.20        292.08         7.50 o                         
  -4   9   9         15.03         14.09         1.64 o                         
  -3   9   9         78.13         73.13         5.22 o                         
  -2   9   9         80.51         69.20         3.72 o                         
  -1   9   9       1718.82       1584.20        37.54 o                         
   0   9   9        140.96        134.70         5.13 o                         
   1   9   9         71.62         71.26         4.85 o                         
   2   9   9          5.25          5.53         1.78 o                         
   3   9   9       3086.78       3021.61        57.90 o                         
   4   9   9       1822.02       1899.11        40.89 o                         
   5   9   9          0.26          1.78         2.57 o                         
   6   9   9          3.64          5.71         2.32 o                         
   7   9   9         24.06         26.21         2.44 o                         
   8   9   9        216.44        184.35        12.15 o                         
  -7  10   9         31.74         33.07         3.02 o                         
  -6  10   9       1602.98       1657.92        36.74 o                         
  -5  10   9        675.10        678.24        19.10 o                         
  -4  10   9        410.16        425.39        11.92 o                         
  -3  10   9        339.79        339.31         9.23 o                         
  -2  10   9       2053.94       2052.20        46.26 o                         
  -1  10   9         36.37         29.86         3.87 o                         
   0  10   9         43.08         58.85         4.61 o                         
   1  10   9          0.05          1.47         1.67 o                         
   2  10   9       1361.50       1277.15        28.58 o                         
   3  10   9        342.86        329.97        10.06 o                         
   4  10   9        439.07        424.09        19.39 o                         
   5  10   9          5.83          8.17         2.84 o                         
   6  10   9         55.81         45.55         3.70 o                         
   7  10   9         11.17          9.97         1.82 o                         
  -7  11   9          3.46          2.12         1.19 o                         
  -6  11   9          3.53          4.70         1.66 o                         
  -5  11   9         58.26         55.97         3.42 o                         
  -4  11   9        267.75        270.47         9.05 o                         
  -3  11   9         30.08         33.86         3.29 o                         
  -2  11   9         86.47         89.57         4.82 o                         
  -1  11   9        139.45        144.87         6.22 o                         
   0  11   9        587.73        594.25        17.72 o                         
   1  11   9        334.14        304.55         8.93 o                         
   2  11   9        439.20        426.28        12.06 o                         
   3  11   9       1244.45       1203.29        23.69 o                         
   4  11   9         92.13         84.41         5.84 o                         
   5  11   9        172.15        163.61         8.76 o                         
   6  11   9        189.27        183.06         8.38 o                         
   7  11   9        204.01        203.87        13.18 o                         
  -7  12   9          0.93          1.77         0.98 o                         
  -6  12   9         59.99         55.33         3.43 o                         
  -5  12   9        472.90        475.44        11.90 o                         
  -4  12   9        332.35        338.85         9.18 o                         
  -3  12   9         14.93         13.87         3.43 o                         
  -2  12   9        361.20        356.52        10.97 o                         
  -1  12   9        259.15        243.68         7.86 o                         
   0  12   9       2630.63       2674.77        53.68 o                         
   1  12   9        429.64        402.71        10.79 o                         
   2  12   9       1286.07       1299.85        28.19 o                         
   3  12   9        694.45        726.46        19.48 o                         
   4  12   9         41.63         30.67         3.49 o                         
   5  12   9         34.23         27.54         2.90 o                         
   6  12   9         33.93         27.22         3.98 o                         
   7  12   9         76.08         60.26         6.44 o                         
  -7  13   9        169.16        151.91         6.39 o                         
  -6  13   9          0.21          0.62         1.33 o                         
  -5  13   9       1332.53       1382.45        36.03 o                         
  -4  13   9         13.66         13.40         2.33 o                         
  -3  13   9       4489.58       4624.85        94.57 o                         
  -2  13   9       1744.39       1794.27        43.64 o                         
  -1  13   9       1521.88       1598.64        43.96 o                         
   0  13   9         18.59         14.32         2.02 o                         
   1  13   9         41.96         47.55         3.41 o                         
   2  13   9         20.49         30.01         2.85 o                         
   3  13   9        620.72        728.81        17.77 o                         
   4  13   9        376.34        390.78        18.12 o                         
   5  13   9         65.47         68.98         5.57 o                         
   6  13   9        338.05        339.50        33.72 o                         
   7  13   9         21.07         17.07         2.94 o                         
  -6  14   9        323.42        327.45        10.34 o                         
  -5  14   9         45.01         42.90         2.73 o                         
  -4  14   9        252.14        250.42         8.18 o                         
  -3  14   9        353.08        372.47        11.37 o                         
  -2  14   9        613.29        680.68        26.22 o                         
  -1  14   9        379.69        368.58        15.34 o                         
   0  14   9        198.17        193.88         7.29 o                         
   1  14   9       1221.01       1290.92        26.48 o                         
   2  14   9        163.25        159.37         6.22 o                         
   3  14   9        417.55        459.80        11.99 o                         
   4  14   9         15.18         19.99         4.07 o                         
   5  14   9         43.85         38.35         3.77 o                         
   6  14   9        135.00        163.74         9.28 o                         
  -6  15   9         61.57         54.31         2.94 o                         
  -5  15   9         18.92         12.43         1.57 o                         
  -4  15   9         14.30          9.47         2.30 o                         
  -3  15   9       1130.67       1174.37        29.77 o                         
  -2  15   9        155.64        154.17        10.93 o                         
  -1  15   9       1295.58       1311.88        38.58 o                         
   0  15   9          4.77          1.66         2.23 o                         
   1  15   9        163.83        180.44         6.62 o                         
   2  15   9        121.23        109.71         4.94 o                         
   3  15   9         19.32         14.82         2.38 o                         
   4  15   9        461.53        523.78        25.62 o                         
   5  15   9        212.92        208.00         9.93 o                         
   6  15   9        170.48        160.01         8.25 o                         
  -5  16   9        243.35        257.97        10.88 o                         
  -4  16   9        258.82        255.69         9.63 o                         
  -3  16   9          0.71          0.82         2.54 o                         
  -2  16   9         14.05         14.81         2.30 o                         
  -1  16   9        160.73        163.91         6.40 o                         
   0  16   9       1024.31       1055.64        23.86 o                         
   1  16   9       1067.88       1137.78        22.19 o                         
   2  16   9        982.33       1027.06        20.18 o                         
   3  16   9        110.59        138.78         5.99 o                         
   4  16   9         17.34         18.19         3.25 o                         
   5  16   9         50.29         56.28         3.76 o                         
  -5  17   9        312.58        283.68        12.45 o                         
  -4  17   9         87.57         83.58         3.62 o                         
  -3  17   9        289.40        279.16        13.39 o                         
  -2  17   9        545.76        565.92        14.72 o                         
  -1  17   9        195.04        195.73         9.51 o                         
   0  17   9         50.39         50.18         3.45 o                         
   1  17   9        956.29        981.40        19.09 o                         
   2  17   9        731.30        845.43        19.09 o                         
   3  17   9        446.67        480.85        17.85 o                         
   4  17   9        124.95        124.04        11.56 o                         
   5  17   9        134.19        120.04         5.74 o                         
  -4  18   9        619.10        591.16        13.35 o                         
  -3  18   9         26.87         26.88         2.46 o                         
  -2  18   9         64.03         65.20         5.71 o                         
  -1  18   9          1.94          5.52         1.93 o                         
   0  18   9         36.78         35.56         2.73 o                         
   1  18   9         66.32         51.90         3.55 o                         
   2  18   9        498.15        510.76        13.42 o                         
   3  18   9          3.27          4.26         2.54 o                         
   4  18   9          1.73          2.16         1.50 o                         
  -4  19   9         14.80         11.16         2.44 o                         
  -3  19   9        494.87        482.16        16.05 o                         
  -2  19   9        903.24        985.92        31.02 o                         
  -1  19   9          8.60          9.25         1.91 o                         
   0  19   9         17.34         21.44         3.17 o                         
   1  19   9       1381.37       1485.17        37.81 o                         
   2  19   9        564.38        615.13        25.37 o                         
   3  19   9          0.79          3.86         2.36 o                         
  -3  20   9         14.19         12.60         2.73 o                         
  -2  20   9         14.48         11.13         1.73 o                         
  -1  20   9         32.06         41.06         2.87 o                         
   0  20   9          0.41          0.14         1.42 o                         
   1  20   9        137.95        145.54         8.35 o                         
   2  20   9        263.22        220.81        15.37 o                         
  -1  21   9        101.54         84.17         4.10 o                         
   0  21   9        540.06        577.71        23.33 o                         
   1  21   9        351.70        284.07        17.08 o                         
  -8   0  10         36.38         34.86         3.15 o                         
  -6   0  10         22.23         27.30         3.75 o                         
  -4   0  10        877.76        883.31        32.98 o                         
  -2   0  10       1437.30       1246.31        28.35 o                         
   0   0  10        151.35        165.85        16.42 o                         
   2   0  10       5519.64       5445.55       107.31 o                         
   4   0  10        680.93        687.58        29.36 o                         
   6   0  10        638.20        596.31        35.26 o                         
   8   0  10         82.56         78.71         6.31 o                         
  -8   1  10         54.30         60.44         2.75 o                         
  -7   1  10       1549.93       1653.92        59.48 o                         
  -6   1  10         74.05         74.86         3.34 o                         
  -5   1  10        381.71        388.45        10.46 o                         
  -4   1  10       1330.18       1285.95        30.06 o                         
  -3   1  10       2595.74       2527.02        57.97 o                         
  -2   1  10        540.92        516.42        11.56 o                         
  -1   1  10       1983.66       1935.12        35.20 o                         
   0   1  10         41.85         36.94         3.95 o                         
   1   1  10       1218.76       1305.77        54.16 o                         
   2   1  10       1201.93       1175.61        21.84 o                         
   3   1  10          1.93          1.44         1.54 o                         
   4   1  10         13.11         16.39         2.63 o                         
   5   1  10        213.25        211.56         8.33 o                         
   6   1  10         62.86         70.22         4.78 o                         
   7   1  10         78.72         85.40         6.97 o                         
   8   1  10         14.02          8.38         2.47 o                         
  -8   2  10        198.45        212.19         5.77 o                         
  -7   2  10        517.16        542.92        14.60 o                         
  -6   2  10        426.87        440.77        11.91 o                         
  -5   2  10          0.60          3.44         1.39 o                         
  -4   2  10        322.16        335.66        11.74 o                         
  -3   2  10        175.20        174.51         5.22 o                         
  -2   2  10        439.85        384.46         8.11 o                         
  -1   2  10        696.96        705.63        18.60 o                         
   0   2  10        914.18        872.44        23.65 o                         
   1   2  10        375.52        402.84        12.59 o                         
   2   2  10       1463.04       1483.71        26.84 o                         
   3   2  10       2310.30       2226.88        35.97 o                         
   4   2  10       2220.24       2070.54        37.26 o                         
   5   2  10       1434.82       1342.48        41.98 o                         
   6   2  10        107.83         77.90         4.90 o                         
   7   2  10        273.01        275.73        10.28 o                         
   8   2  10          6.37          4.24         1.14 o                         
  -8   3  10        256.19        235.31         7.52 o                         
  -7   3  10        261.75        273.86         7.29 o                         
  -6   3  10       1478.42       1488.01        31.32 o                         
  -5   3  10         65.81         72.24         3.05 o                         
  -4   3  10         12.80         16.52         1.77 o                         
  -3   3  10       4245.11       4008.97        64.20 o                         
  -2   3  10       1251.49       1250.31        19.71 o                         
  -1   3  10       2295.17       2212.38        36.19 o                         
   0   3  10        351.24        376.25        12.15 o                         
   1   3  10       1859.58       1904.86        55.78 o                         
   2   3  10          0.26          5.87         2.32 o                         
   3   3  10       1362.14       1338.25        27.88 o                         
   4   3  10        172.70        158.89         6.38 o                         
   5   3  10        337.82        326.64         9.88 o                         
   6   3  10        426.75        397.80        14.24 o                         
   7   3  10         10.29          5.01         2.17 o                         
   8   3  10         85.81         89.92         3.80 o                         
  -8   4  10         99.49         95.31         4.58 o                         
  -7   4  10        259.91        250.14         5.91 o                         
  -6   4  10        135.48        132.86         3.94 o                         
  -5   4  10         41.52         44.19         2.26 o                         
  -4   4  10        767.86        788.48        14.46 o                         
  -3   4  10        232.03        223.94         4.89 o                         
  -2   4  10       4584.49       4559.49        58.58 o                         
  -1   4  10       1546.53       1667.11        27.27 o                         
   0   4  10        338.02        369.86        12.21 o                         
   1   4  10        271.61        321.13         8.78 o                         
   2   4  10        344.59        323.49         8.99 o                         
   3   4  10        785.43        777.70        16.27 o                         
   4   4  10       1682.95       1637.83        39.93 o                         
   5   4  10        397.11        417.60        15.50 o                         
   6   4  10          2.05          5.45         2.65 o                         
   7   4  10         76.71         77.18         5.01 o                         
   8   4  10        145.44        127.06         5.03 o                         
  -8   5  10         39.60         40.75         6.33 o                         
  -7   5  10        229.07        210.75         7.75 o                         
  -6   5  10         57.44         50.28         3.73 o                         
  -5   5  10        904.77        921.95        20.55 o                         
  -4   5  10        772.47        705.21        17.18 o                         
  -3   5  10         50.85         55.23         2.22 o                         
  -2   5  10        339.75        314.94         6.82 o                         
  -1   5  10        915.96        894.92        18.01 o                         
   0   5  10         18.23         20.57         2.43 o                         
   1   5  10        377.54        411.26        10.04 o                         
   2   5  10         18.03         17.84         2.15 o                         
   3   5  10        163.06        159.49         6.07 o                         
   4   5  10         52.02         56.04         4.59 o                         
   5   5  10          0.61         -1.16         2.35 o                         
   6   5  10         14.16          7.87         2.89 o                         
   7   5  10        526.18        531.13        25.65 o                         
   8   5  10         33.36         28.04         1.95 o                         
  -8   6  10        291.92        268.49        18.85 o                         
  -7   6  10         16.10         12.89         1.64 o                         
  -6   6  10       1080.38       1042.05        20.88 o                         
  -5   6  10        976.07        957.66        17.94 o                         
  -4   6  10        607.11        581.08        12.58 o                         
  -3   6  10        579.68        556.06        10.99 o                         
  -2   6  10        518.80        496.94        10.03 o                         
  -1   6  10       1254.40       1267.00        24.26 o                         
   0   6  10        716.43        742.96        15.53 o                         
   1   6  10        124.06        112.14         5.74 o                         
   2   6  10        276.42        289.55        10.47 o                         
   3   6  10         72.68         62.30         4.03 o                         
   4   6  10        365.94        350.69        10.60 o                         
   5   6  10       2290.15       2506.98        65.78 o                         
   6   6  10        260.40        237.56        11.65 o                         
   7   6  10          3.81          6.50         2.47 o                         
   8   6  10        194.77        161.96        10.08 o                         
  -8   7  10          2.13          1.40         1.64 o                         
  -7   7  10         37.57         35.87         2.31 o                         
  -6   7  10        279.77        281.35         8.73 o                         
  -5   7  10        130.56        118.83         3.59 o                         
  -4   7  10        605.17        586.62        14.98 o                         
  -3   7  10       1075.73       1018.74        18.80 o                         
  -2   7  10          5.68          5.67         1.33 o                         
  -1   7  10        444.89        408.08        16.53 o                         
   0   7  10        474.79        461.51        11.64 o                         
   1   7  10         32.37         35.39         2.88 o                         
   2   7  10          0.05          0.67         1.39 o                         
   3   7  10       1062.10       1003.69        21.50 o                         
   4   7  10        605.72        570.56        21.11 o                         
   5   7  10         20.40         23.08         3.91 o                         
   6   7  10        244.47        239.91        11.59 o                         
   7   7  10         26.94         16.58         2.06 o                         
   8   7  10        767.68        681.34        36.06 o                         
  -8   8  10        118.87         91.31         6.68 o                         
  -7   8  10         13.93         16.61         2.17 o                         
  -6   8  10        210.42        205.60         6.51 o                         
  -5   8  10          7.59         13.08         1.56 o                         
  -4   8  10       1941.18       1884.86        41.55 o                         
  -3   8  10         38.54         35.05         2.41 o                         
  -2   8  10         20.32         25.22         2.61 o                         
  -1   8  10          1.26          1.70         1.37 o                         
   0   8  10         56.18         70.56         3.67 o                         
   1   8  10        415.73        383.74        11.30 o                         
   2   8  10        567.75        582.86        13.81 o                         
   3   8  10        281.74        306.67         8.92 o                         
   4   8  10       2899.26       2943.08        99.31 o                         
   5   8  10        266.79        258.53        11.58 o                         
   6   8  10        142.19        103.10         7.78 o                         
   7   8  10          1.08          0.91         1.33 o                         
  -7   9  10        103.71         94.41         7.29 o                         
  -6   9  10        829.80        827.36        20.70 o                         
  -5   9  10        766.19        819.96        23.64 o                         
  -4   9  10         16.41         13.93         1.69 o                         
  -3   9  10        640.43        618.62        21.61 o                         
  -2   9  10        329.22        285.97         7.62 o                         
  -1   9  10        994.88        986.52        31.69 o                         
   0   9  10         25.17         34.40         3.16 o                         
   1   9  10          0.28          1.43         1.83 o                         
   2   9  10         81.91         77.60         4.09 o                         
   3   9  10        302.65        339.92        10.72 o                         
   4   9  10       1210.57       1223.39        32.94 o                         
   5   9  10          4.26          8.95         3.20 o                         
   6   9  10         17.41         24.82         3.34 o                         
   7   9  10        202.51        187.85         8.92 o                         
  -7  10  10          8.76          7.35         1.33 o                         
  -6  10  10          0.97          2.06         1.28 o                         
  -5  10  10        196.54        203.33        12.45 o                         
  -4  10  10        231.51        227.25         7.46 o                         
  -3  10  10       1454.21       1558.19        32.56 o                         
  -2  10  10       1511.56       1563.55        38.20 o                         
  -1  10  10         30.26         26.68         2.81 o                         
   0  10  10          3.82          3.30         1.91 o                         
   1  10  10        208.86        226.36        10.51 o                         
   2  10  10         11.37          7.46         1.92 o                         
   3  10  10          8.90          8.74         2.44 o                         
   4  10  10        145.66        137.79        11.31 o                         
   5  10  10       1170.70       1243.51        35.89 o                         
   6  10  10         51.26         49.98         3.55 o                         
   7  10  10        119.81        149.52         7.74 o                         
  -7  11  10         48.53         41.19         2.81 o                         
  -6  11  10        188.27        190.42         6.83 o                         
  -5  11  10        348.83        341.67        21.26 o                         
  -4  11  10        223.14        239.92         6.65 o                         
  -3  11  10        711.26        747.04        18.23 o                         
  -2  11  10        519.36        556.17        15.10 o                         
  -1  11  10        601.71        590.23        13.40 o                         
   0  11  10        210.23        205.13         9.27 o                         
   1  11  10        105.60         92.42         5.15 o                         
   2  11  10          4.36          1.13         1.89 o                         
   3  11  10         28.58         35.43         3.48 o                         
   4  11  10        101.12         89.66         8.41 o                         
   5  11  10         41.50         39.52         4.07 o                         
   6  11  10        258.73        283.74        15.99 o                         
   7  11  10        342.23        288.15        17.90 o                         
  -7  12  10          4.79          5.41         1.34 o                         
  -6  12  10         26.97         22.14         2.14 o                         
  -5  12  10        163.44        157.29         7.10 o                         
  -4  12  10         74.13         88.82         4.10 o                         
  -3  12  10        170.55        183.19         6.71 o                         
  -2  12  10        476.70        500.26        13.95 o                         
  -1  12  10         95.01         96.76         4.44 o                         
   0  12  10        664.39        703.47        19.18 o                         
   1  12  10          6.33          9.20         1.85 o                         
   2  12  10         32.27         31.75         2.92 o                         
   3  12  10        566.51        632.29        17.66 o                         
   4  12  10       2167.39       2346.80        56.20 o                         
   5  12  10         91.31         79.35         4.34 o                         
   6  12  10         67.76         58.86         3.87 o                         
  -6  13  10        456.46        396.24        10.65 o                         
  -5  13  10          1.20          0.91         1.39 o                         
  -4  13  10         95.93        101.32         4.13 o                         
  -3  13  10       2782.56       2864.98        55.59 o                         
  -2  13  10         86.64         87.77         5.08 o                         
  -1  13  10        146.29        145.00         7.11 o                         
   0  13  10       1089.79       1075.82        31.34 o                         
   1  13  10        227.22        193.58        10.62 o                         
   2  13  10         65.45         75.27         4.21 o                         
   3  13  10        186.18        194.04        10.12 o                         
   4  13  10        371.14        417.29        19.55 o                         
   5  13  10        113.84         96.99         4.50 o                         
   6  13  10          0.34          1.80         1.38 o                         
  -6  14  10         12.67         12.80         1.62 o                         
  -5  14  10        219.34        190.52         6.42 o                         
  -4  14  10        499.85        512.15        12.41 o                         
  -3  14  10        257.82        265.83         8.02 o                         
  -2  14  10         22.38         28.54         3.31 o                         
  -1  14  10         51.24         40.49         3.68 o                         
   0  14  10        529.15        564.84        16.01 o                         
   1  14  10        211.77        212.99         7.21 o                         
   2  14  10        729.59        760.68        17.02 o                         
   3  14  10        509.70        571.09        14.59 o                         
   4  14  10        513.77        531.70        18.09 o                         
   5  14  10        855.43        948.26        26.51 o                         
   6  14  10         36.35         38.55         4.71 o                         
  -5  15  10        101.50         91.04         4.98 o                         
  -4  15  10         64.74         64.02         3.32 o                         
  -3  15  10        130.14        131.48         5.62 o                         
  -2  15  10        108.17        109.71         6.63 o                         
  -1  15  10          4.19          4.02         2.13 o                         
   0  15  10          0.77          2.01         1.98 o                         
   1  15  10        119.74        116.03         5.63 o                         
   2  15  10         20.38         15.09         2.27 o                         
   3  15  10         49.17         48.15         3.49 o                         
   4  15  10         14.97         14.72         3.09 o                         
   5  15  10          2.96          3.36         2.43 o                         
  -5  16  10          9.22         11.06         2.13 o                         
  -4  16  10          3.87          2.84         1.22 o                         
  -3  16  10        188.21        185.17        11.62 o                         
  -2  16  10        666.92        706.44        19.57 o                         
  -1  16  10         25.48         19.35         3.43 o                         
   0  16  10         49.64         37.90         3.12 o                         
   1  16  10        301.20        288.52         8.42 o                         
   2  16  10         33.18         39.24         3.31 o                         
   3  16  10         64.96         60.90         4.26 o                         
   4  16  10         95.45         98.71         8.94 o                         
   5  16  10          1.70          0.49         1.46 o                         
  -4  17  10          1.48         -0.13         0.98 o                         
  -3  17  10        764.03        748.26        37.09 o                         
  -2  17  10        192.86        202.49         7.59 o                         
  -1  17  10        152.22        151.48         7.63 o                         
   0  17  10          0.44          0.51         1.62 o                         
   1  17  10        616.22        699.68        15.16 o                         
   2  17  10        457.98        497.21        14.69 o                         
   3  17  10        185.67        189.06        12.13 o                         
   4  17  10          2.65          2.58         1.65 o                         
  -4  18  10          4.09          5.23         2.02 o                         
  -3  18  10        198.99        173.22        15.35 o                         
  -2  18  10          1.09          3.32         1.53 o                         
  -1  18  10        344.91        335.66         9.81 o                         
   0  18  10          0.08          0.08         1.22 o                         
   1  18  10        128.06        117.11         6.16 o                         
   2  18  10          0.14          1.39         1.86 o                         
   3  18  10        798.51        849.32        47.76 o                         
   4  18  10         54.40         63.74         6.80 o                         
  -3  19  10        333.77        322.82        18.87 o                         
  -2  19  10         34.15         32.39         2.39 o                         
  -1  19  10          9.29          5.82         1.52 o                         
   0  19  10        145.35        143.07         6.52 o                         
   1  19  10        143.64        137.74         6.10 o                         
   2  19  10         15.79         11.77         2.68 o                         
  -1  20  10         35.27         41.49         7.04 o                         
   0  20  10         80.11         98.46         5.88 o                         
   1  20  10         32.13         20.47         3.54 o                         
  -7   0  11        980.35        935.16        42.41 o                         
  -5   0  11        442.55        370.61        29.97 o                         
  -3   0  11       5590.95       5558.69       108.37 o                         
  -1   0  11          4.57          3.95         3.03 o                         
   1   0  11        188.00        193.52        12.30 o                         
   3   0  11       3960.68       3947.91        80.22 o                         
   5   0  11         33.41         41.62         4.97 o                         
   7   0  11          3.23          5.33         3.04 o                         
  -8   1  11        161.66        154.10         9.51 o                         
  -7   1  11          5.63          8.67         1.40 o                         
  -6   1  11         67.09         69.66         2.96 o                         
  -5   1  11         87.35        100.71         5.94 o                         
  -4   1  11        278.88        276.26         8.31 o                         
  -3   1  11        353.51        334.32         8.14 o                         
  -2   1  11         43.64         34.73         2.70 o                         
  -1   1  11       1214.31       1201.33        28.03 o                         
   0   1  11          5.46          6.92         2.75 o                         
   1   1  11        406.19        411.76        12.14 o                         
   2   1  11       1623.75       1640.94        29.02 o                         
   3   1  11       4445.94       4413.54        62.50 o                         
   4   1  11         24.70         17.57         3.52 o                         
   5   1  11          3.55          2.68         1.99 o                         
   6   1  11          1.81         -0.76         2.28 o                         
   7   1  11        840.89        796.48        33.59 o                         
   8   1  11        244.79        221.03        10.05 o                         
  -8   2  11          9.92         10.09         3.03 o                         
  -7   2  11        867.68        828.61        13.71 o                         
  -6   2  11        786.86        793.24        13.58 o                         
  -5   2  11         15.74         15.63         1.80 o                         
  -4   2  11       1662.27       1652.10        28.20 o                         
  -3   2  11        107.48        105.38         4.20 o                         
  -2   2  11       3571.64       3418.08        50.42 o                         
  -1   2  11        525.55        528.42        11.78 o                         
   0   2  11        920.35        941.11        23.53 o                         
   1   2  11          0.11         -0.40         1.76 o                         
   2   2  11       2701.71       2788.60        48.41 o                         
   3   2  11         30.55         20.48         2.65 o                         
   4   2  11       1070.78       1041.36        20.86 o                         
   5   2  11          0.38          1.77         2.05 o                         
   6   2  11        186.78        197.93         9.96 o                         
   7   2  11        106.87         87.97         4.74 o                         
   8   2  11          3.01          0.95         1.02 o                         
  -8   3  11         23.00         27.54         2.57 o                         
  -7   3  11        360.58        355.65         7.72 o                         
  -6   3  11        436.98        414.83         7.84 o                         
  -5   3  11        151.54        152.90         4.97 o                         
  -4   3  11         61.81         65.75         2.82 o                         
  -3   3  11         23.65         21.91         1.89 o                         
  -2   3  11        222.20        224.68         6.76 o                         
  -1   3  11       1268.63       1231.92        31.53 o                         
   0   3  11        187.30        190.87         8.67 o                         
   1   3  11        402.06        401.73        11.67 o                         
   2   3  11       1633.06       1707.20        32.28 o                         
   3   3  11        160.39        162.10         6.15 o                         
   4   3  11       1787.38       1790.68        35.19 o                         
   5   3  11         27.66         30.26         3.13 o                         
   6   3  11        626.11        653.71        20.06 o                         
   7   3  11         38.09         25.90         2.80 o                         
   8   3  11        520.50        429.42        24.01 o                         
  -8   4  11         62.87         46.05         3.14 o                         
  -7   4  11        115.62         97.32         3.63 o                         
  -6   4  11         69.69         66.72         2.89 o                         
  -5   4  11       1270.79       1300.37        29.62 o                         
  -4   4  11          9.17         11.08         1.56 o                         
  -3   4  11        881.90        826.15        16.22 o                         
  -2   4  11        617.70        558.13        13.44 o                         
  -1   4  11        745.45        706.86        14.62 o                         
   0   4  11        221.80        202.71         9.35 o                         
   1   4  11        383.23        391.86        10.43 o                         
   2   4  11       1924.80       2010.57        44.60 o                         
   3   4  11       2144.83       2178.95        37.05 o                         
   4   4  11        156.71        199.29         7.51 o                         
   5   4  11        181.97        190.21         8.36 o                         
   6   4  11        853.46        887.65        25.58 o                         
   7   4  11        292.74        287.51        14.79 o                         
  -8   5  11        308.50        248.55        14.41 o                         
  -7   5  11          5.73          7.45         1.80 o                         
  -6   5  11        330.71        319.68        10.51 o                         
  -5   5  11        111.00        117.39         3.68 o                         
  -4   5  11        683.08        679.39        13.55 o                         
  -3   5  11         18.47         15.41         1.52 o                         
  -2   5  11        171.03        145.43         4.74 o                         
  -1   5  11        624.51        605.22        15.06 o                         
   0   5  11         29.73         39.75         3.66 o                         
   1   5  11        683.05        759.86        17.55 o                         
   2   5  11         79.92         77.80         4.37 o                         
   3   5  11       1855.90       1865.22        31.19 o                         
   4   5  11         71.77         65.62         5.76 o                         
   5   5  11          1.73          2.33         2.34 o                         
   6   5  11        100.81         98.59         6.64 o                         
   7   5  11         31.01         22.19         2.33 o                         
  -7   6  11        233.29        230.67         8.94 o                         
  -6   6  11          3.57          3.00         1.26 o                         
  -5   6  11         18.15         17.71         1.58 o                         
  -4   6  11       5105.82       4947.75       132.45 o                         
  -3   6  11        239.03        204.70         6.81 o                         
  -2   6  11          2.38          2.37         1.46 o                         
  -1   6  11         14.33         14.82         1.95 o                         
   0   6  11       1060.57        989.23        22.05 o                         
   1   6  11          2.86          4.56         1.53 o                         
   2   6  11        445.71        420.28        11.10 o                         
   3   6  11        708.50        726.87        19.01 o                         
   4   6  11        694.84        710.21        28.46 o                         
   5   6  11          0.20          3.37         2.44 o                         
   6   6  11        389.55        421.95        17.70 o                         
   7   6  11          0.41          1.04         1.06 o                         
  -7   7  11          7.01         11.36         1.73 o                         
  -6   7  11        244.77        228.99         8.24 o                         
  -5   7  11         57.13         46.15         2.41 o                         
  -4   7  11       1306.79       1290.09        34.38 o                         
  -3   7  11        119.39        102.36         5.85 o                         
  -2   7  11        114.10        111.27         4.34 o                         
  -1   7  11        362.08        338.56         9.56 o                         
   0   7  11        206.26        200.36         7.65 o                         
   1   7  11        530.82        538.41        12.67 o                         
   2   7  11          0.74          1.94         1.80 o                         
   3   7  11        249.08        235.79         7.65 o                         
   4   7  11        912.31        924.43        26.75 o                         
   5   7  11       1489.22       1467.50        55.17 o                         
   6   7  11       1179.32       1205.73        36.22 o                         
   7   7  11        418.07        414.24        16.30 o                         
  -7   8  11         17.28         14.07         2.34 o                         
  -6   8  11         27.05         18.52         1.89 o                         
  -5   8  11        114.74        121.22         5.27 o                         
  -4   8  11         70.33         71.32         2.89 o                         
  -3   8  11        221.34        205.59         9.69 o                         
  -2   8  11         74.14         73.47         3.62 o                         
  -1   8  11        862.57        860.56        25.34 o                         
   0   8  11          0.15          2.19         1.78 o                         
   1   8  11        375.97        355.36        11.98 o                         
   2   8  11         47.30         47.78         3.35 o                         
   3   8  11         86.73         86.71         5.56 o                         
   4   8  11          7.78          4.50         3.54 o                         
   5   8  11        384.63        455.88        16.12 o                         
   6   8  11         10.85          6.31         1.67 o                         
   7   8  11         20.37         17.13         4.29 o                         
  -7   9  11         65.39         57.12         4.36 o                         
  -6   9  11         62.79         65.46         3.58 o                         
  -5   9  11         29.04         24.53         2.34 o                         
  -4   9  11       1276.32       1234.31        21.83 o                         
  -3   9  11       1349.02       1415.65        30.90 o                         
  -2   9  11        161.98        151.94         5.82 o                         
  -1   9  11        104.22         89.34         3.74 o                         
   0   9  11        276.46        263.31         9.82 o                         
   1   9  11        939.23        919.16        24.54 o                         
   2   9  11         53.57         50.04         3.47 o                         
   3   9  11          4.49          4.02         2.16 o                         
   4   9  11          6.13          1.20         3.55 o                         
   5   9  11        121.05        115.54         6.87 o                         
   6   9  11        296.87        289.06        10.02 o                         
   7   9  11         50.65         46.93         4.98 o                         
  -7  10  11         70.17         62.68         4.67 o                         
  -6  10  11        939.85        852.54        25.80 o                         
  -5  10  11        144.49        140.13         9.11 o                         
  -4  10  11       2457.45       2499.42        46.00 o                         
  -3  10  11        163.80        165.49         7.70 o                         
  -2  10  11        398.22        439.68        15.38 o                         
  -1  10  11        143.34        130.41         5.60 o                         
   0  10  11        724.48        736.29        20.61 o                         
   1  10  11        257.17        281.85        12.26 o                         
   2  10  11         27.69         33.74         3.39 o                         
   3  10  11         18.51         12.82         3.29 o                         
   4  10  11         14.59         19.12         3.63 o                         
   5  10  11          0.07          1.15         1.62 o                         
   6  10  11        106.87        100.21         5.99 o                         
  -6  11  11          5.90          7.91         1.24 o                         
  -5  11  11        339.35        346.94        10.80 o                         
  -4  11  11       1220.46       1257.44        24.82 o                         
  -3  11  11        604.61        632.10        18.19 o                         
  -2  11  11        283.26        260.01        10.31 o                         
  -1  11  11        929.40        929.26        22.22 o                         
   0  11  11          5.71          7.87         2.00 o                         
   1  11  11       1361.63       1382.81        28.73 o                         
   2  11  11        165.15        180.12        11.55 o                         
   3  11  11         19.94         19.21         4.74 o                         
   4  11  11         80.20         85.37         7.11 o                         
   5  11  11         75.66         77.24         5.09 o                         
   6  11  11        270.36        268.72        11.02 o                         
  -6  12  11        394.63        361.32         9.59 o                         
  -5  12  11         26.25         23.02         2.53 o                         
  -4  12  11       1862.20       1876.40        34.94 o                         
  -3  12  11         26.03         27.95         2.53 o                         
  -2  12  11        828.52        913.61        24.03 o                         
  -1  12  11        969.05       1023.83        31.30 o                         
   0  12  11        150.90        169.19         8.04 o                         
   1  12  11         88.26         88.64         4.77 o                         
   2  12  11          1.32          1.95         1.97 o                         
   3  12  11          2.95          3.94         2.32 o                         
   4  12  11        357.23        371.66        14.22 o                         
   5  12  11          3.69          2.83         1.64 o                         
   6  12  11        177.91        174.48         8.13 o                         
  -6  13  11         55.32         44.99        10.36 o                         
  -5  13  11        746.09        704.96        22.18 o                         
  -4  13  11          5.99          7.88         1.54 o                         
  -3  13  11       1145.69       1210.84        25.64 o                         
  -2  13  11        115.43        128.41         5.85 o                         
  -1  13  11        300.30        311.83        11.09 o                         
   0  13  11         91.40         97.63         5.87 o                         
   1  13  11        119.86         85.02         4.47 o                         
   2  13  11         60.86         72.63         5.22 o                         
   3  13  11        147.32        149.13         7.51 o                         
   4  13  11        153.66        165.63        11.50 o                         
   5  13  11         37.54         35.58         3.10 o                         
   6  13  11          2.14          0.71         1.70 o                         
  -5  14  11        473.03        434.11        12.21 o                         
  -4  14  11         10.25         11.19         1.56 o                         
  -3  14  11        186.28        193.49         8.31 o                         
  -2  14  11        530.64        543.29        17.30 o                         
  -1  14  11        863.55        926.97        32.33 o                         
   0  14  11        328.77        341.25        11.96 o                         
   1  14  11        976.94       1029.25        23.34 o                         
   2  14  11         12.31          8.58         1.90 o                         
   3  14  11         94.34        103.14         5.75 o                         
   4  14  11        342.98        400.00        13.80 o                         
   5  14  11         10.61          7.69         1.75 o                         
  -5  15  11         33.49         33.65         2.63 o                         
  -4  15  11        252.29        197.42        10.46 o                         
  -3  15  11        180.58        183.47         7.43 o                         
  -2  15  11         28.93         28.57         3.65 o                         
  -1  15  11       1958.67       2148.06        50.10 o                         
   0  15  11         78.69         71.08         4.65 o                         
   1  15  11        540.29        571.07        14.39 o                         
   2  15  11         81.60         86.41         5.10 o                         
   3  15  11        123.35        129.43         6.87 o                         
   4  15  11        162.60        201.61        15.31 o                         
   5  15  11          1.36          4.14         2.35 o                         
  -4  16  11        152.07        142.43         8.60 o                         
  -3  16  11        438.53        447.10        16.29 o                         
  -2  16  11        267.01        280.51         8.48 o                         
  -1  16  11        721.61        759.13        20.25 o                         
   0  16  11        111.37        124.18         4.77 o                         
   1  16  11        135.07        136.27         4.99 o                         
   2  16  11        152.64        164.50         8.38 o                         
   3  16  11        262.95        264.82         9.67 o                         
   4  16  11        330.92        383.05        18.75 o                         
  -4  17  11         42.63         34.56         4.14 o                         
  -3  17  11          2.62          2.81         1.19 o                         
  -2  17  11          3.57          4.67         1.44 o                         
  -1  17  11         83.02         88.41         4.32 o                         
   0  17  11         21.72         25.76         2.19 o                         
   1  17  11          1.73          2.42         1.32 o                         
   2  17  11         87.65        108.34         7.86 o                         
   3  17  11        246.92        247.56        18.14 o                         
  -3  18  11        118.99         99.17         5.69 o                         
  -2  18  11        737.82        754.23        29.43 o                         
  -1  18  11         22.63         24.73         2.25 o                         
   0  18  11         12.42         15.20         1.76 o                         
   1  18  11        352.91        352.41        14.65 o                         
   2  18  11       1484.02       1437.64        51.44 o                         
   3  18  11         14.74         14.76         3.26 o                         
  -1  19  11        304.33        258.98        11.54 o                         
   0  19  11        198.26        182.71        12.26 o                         
  -6   0  12         21.69         24.58         5.37 o                         
  -4   0  12        203.97        193.20        10.58 o                         
  -2   0  12       1178.07       1158.88        38.34 o                         
   0   0  12        817.50        885.25        50.68 o                         
   2   0  12       6617.57       6861.51       148.68 o                         
   4   0  12        660.32        682.02        25.94 o                         
   6   0  12         11.90         17.56         3.59 o                         
  -7   1  12        288.78        282.72         7.10 o                         
  -6   1  12         52.84         48.53         2.49 o                         
  -5   1  12        441.44        451.17        10.79 o                         
  -4   1  12          4.92          6.10         1.65 o                         
  -3   1  12         95.59         93.00         4.19 o                         
  -2   1  12        790.86        744.79        18.73 o                         
  -1   1  12        333.70        323.67        10.87 o                         
   0   1  12          0.88          1.13         2.48 o                         
   1   1  12        309.01        343.74        10.78 o                         
   2   1  12       2860.35       2913.36        49.77 o                         
   3   1  12        124.68        130.66         5.31 o                         
   4   1  12         50.15         54.90         4.35 o                         
   5   1  12         43.29         44.73         3.57 o                         
   6   1  12          1.27          2.74         2.98 o                         
   7   1  12         27.94         29.34         3.89 o                         
  -7   2  12        844.50        829.34        17.20 o                         
  -6   2  12        115.58        100.30         3.50 o                         
  -5   2  12         33.78         38.32         2.75 o                         
  -4   2  12         19.10         18.12         2.04 o                         
  -3   2  12       1252.31       1227.57        18.17 o                         
  -2   2  12         81.80         72.74         4.36 o                         
  -1   2  12          3.08          3.20         1.92 o                         
   0   2  12        232.38        228.69        14.99 o                         
   1   2  12        560.03        569.15        14.47 o                         
   2   2  12       2446.32       2544.86        57.42 o                         
   3   2  12        580.30        583.58        14.09 o                         
   4   2  12         29.78         24.40         3.13 o                         
   5   2  12        110.66        122.76         6.34 o                         
   6   2  12        136.78        136.87         8.76 o                         
   7   2  12          6.87          4.65         1.60 o                         
  -7   3  12        248.71        231.34         6.58 o                         
  -6   3  12         50.57         51.05         2.87 o                         
  -5   3  12        436.72        421.40        11.87 o                         
  -4   3  12        768.72        760.49        20.91 o                         
  -3   3  12        236.27        233.46         5.90 o                         
  -2   3  12         56.39         56.94         2.93 o                         
  -1   3  12       3292.66       3133.83        51.21 o                         
   0   3  12        178.14        190.06         7.61 o                         
   1   3  12        102.83        122.71         5.15 o                         
   2   3  12        357.95        350.52        10.75 o                         
   3   3  12       3094.94       3303.01        94.42 o                         
   4   3  12         10.18         11.39         2.43 o                         
   5   3  12         39.95         35.17         3.50 o                         
   6   3  12        150.50        171.68         8.40 o                         
   7   3  12        473.71        450.84        13.78 o                         
  -7   4  12        883.34        840.39        20.13 o                         
  -6   4  12        437.99        401.06        12.03 o                         
  -5   4  12        322.33        326.33        12.06 o                         
  -4   4  12        410.93        411.44        10.73 o                         
  -3   4  12       1990.74       1957.14        28.84 o                         
  -2   4  12         69.57         79.77         3.25 o                         
  -1   4  12       1754.09       1804.79        31.74 o                         
   0   4  12        164.26        171.71         7.20 o                         
   1   4  12         47.51         50.13         3.37 o                         
   2   4  12        540.09        593.72        14.60 o                         
   3   4  12       1052.63       1124.93        29.31 o                         
   4   4  12        143.54        151.10         7.27 o                         
   5   4  12         18.28         13.04         2.48 o                         
   6   4  12         13.09          7.11         2.08 o                         
   7   4  12         34.35         27.86         2.43 o                         
  -7   5  12        204.65        207.79        18.03 o                         
  -6   5  12        278.86        267.22         7.38 o                         
  -5   5  12        255.90        231.31         6.48 o                         
  -4   5  12         85.84         85.75         4.59 o                         
  -3   5  12       1787.66       1731.18        34.48 o                         
  -2   5  12       1943.25       1903.68        28.32 o                         
  -1   5  12       1509.51       1520.39        31.44 o                         
   0   5  12        391.46        385.18        12.05 o                         
   1   5  12       1249.41       1339.70        23.55 o                         
   2   5  12       4133.56       4321.26        65.54 o                         
   3   5  12        166.61        182.27         6.28 o                         
   4   5  12          0.90          0.49         2.17 o                         
   5   5  12        786.57        888.93        28.30 o                         
   6   5  12         17.61         17.24         2.24 o                         
   7   5  12        207.25        181.70        12.63 o                         
  -7   6  12        249.82        214.20         9.89 o                         
  -6   6  12        914.62        845.63        18.88 o                         
  -5   6  12         63.94         65.21         3.22 o                         
  -4   6  12        318.12        301.45        12.75 o                         
  -3   6  12        985.23        947.67        25.97 o                         
  -2   6  12        199.96        177.93         5.67 o                         
  -1   6  12         16.71         13.94         2.83 o                         
   0   6  12         82.51         78.43         5.03 o                         
   1   6  12        251.92        267.66         9.70 o                         
   2   6  12        181.85        185.25         6.60 o                         
   3   6  12        278.37        322.76         9.26 o                         
   4   6  12         73.17         82.36         5.50 o                         
   5   6  12          4.73          5.11         2.71 o                         
   6   6  12         11.47         23.58         2.45 o                         
   7   6  12         15.84         15.29         2.38 o                         
  -7   7  12          1.56          1.40         1.05 o                         
  -6   7  12         28.17         25.56         3.31 o                         
  -5   7  12        670.51        641.64        14.02 o                         
  -4   7  12       1551.77       1494.71        40.74 o                         
  -3   7  12        561.58        535.55        11.05 o                         
  -2   7  12         12.24         11.94         1.97 o                         
  -1   7  12          7.99          8.67         1.67 o                         
   0   7  12        225.89        243.89        10.32 o                         
   1   7  12        956.78        903.77        18.57 o                         
   2   7  12       1305.78       1361.31        26.51 o                         
   3   7  12       1431.62       1561.84        33.55 o                         
   4   7  12        238.10        261.82        11.00 o                         
   5   7  12          4.80          4.10         2.16 o                         
   6   7  12        718.46        722.25        21.89 o                         
   7   7  12         30.27         35.78         4.65 o                         
  -7   8  12        206.35        162.71         7.63 o                         
  -6   8  12        161.63        152.94         9.69 o                         
  -5   8  12         16.58         14.05         1.94 o                         
  -4   8  12        162.92        156.62         6.32 o                         
  -3   8  12         64.55         66.26         3.36 o                         
  -2   8  12        602.05        607.09        12.53 o                         
  -1   8  12         27.98         26.80         2.42 o                         
   0   8  12          2.40          1.64         2.08 o                         
   1   8  12          6.89         12.13         2.65 o                         
   2   8  12        607.40        609.96        14.44 o                         
   3   8  12        189.83        172.06         7.19 o                         
   4   8  12       1525.09       1595.56        48.72 o                         
   5   8  12         29.41         28.62         3.37 o                         
   6   8  12       1441.21       1449.96        35.18 o                         
  -6   9  12        221.49        198.97        10.45 o                         
  -5   9  12        197.78        189.44         7.12 o                         
  -4   9  12        815.57        830.49        18.73 o                         
  -3   9  12        557.26        601.56        14.88 o                         
  -2   9  12          0.92          1.42         1.64 o                         
  -1   9  12         46.79         50.05         3.39 o                         
   0   9  12         29.66         30.08         2.99 o                         
   1   9  12        157.23        187.42         9.51 o                         
   2   9  12        666.58        699.06        18.89 o                         
   3   9  12        317.09        293.97        11.37 o                         
   4   9  12         28.10         25.97         3.95 o                         
   5   9  12        311.00        338.07        13.91 o                         
   6   9  12          1.22          0.92         1.34 o                         
  -6  10  12        163.27        151.45         8.20 o                         
  -5  10  12        193.34        179.54         6.13 o                         
  -4  10  12       1053.18       1050.51        22.50 o                         
  -3  10  12         13.43         16.78         2.69 o                         
  -2  10  12         76.96         78.79         5.22 o                         
  -1  10  12         22.94         15.27         2.51 o                         
   0  10  12        155.46        157.64         7.73 o                         
   1  10  12        251.01        269.33         9.01 o                         
   2  10  12        204.20        235.35        11.17 o                         
   3  10  12         82.49         77.11         5.37 o                         
   4  10  12         37.26         40.35         5.11 o                         
   5  10  12        205.27        232.64        10.46 o                         
   6  10  12         11.59         17.88         2.07 o                         
  -6  11  12        226.36        190.16         8.58 o                         
  -5  11  12        455.90        411.03        11.45 o                         
  -4  11  12        288.34        312.55         9.26 o                         
  -3  11  12        530.07        536.50        13.31 o                         
  -2  11  12         57.38         65.60         4.65 o                         
  -1  11  12        102.82         91.74         4.61 o                         
   0  11  12        225.60        277.91         9.07 o                         
   1  11  12        455.64        489.05        13.15 o                         
   2  11  12        449.41        430.05        14.57 o                         
   3  11  12        305.05        341.36        14.58 o                         
   4  11  12          5.95          2.06         3.20 o                         
   5  11  12        407.79        446.71        15.54 o                         
   6  11  12         55.08         48.62         3.61 o                         
  -5  12  12        141.40        131.67         7.98 o                         
  -4  12  12         11.41         11.65         1.75 o                         
  -3  12  12        895.57        973.29        35.08 o                         
  -2  12  12        199.21        249.94        10.79 o                         
  -1  12  12         87.70         73.51         4.02 o                         
   0  12  12         61.85         58.02         4.08 o                         
   1  12  12        674.63        755.00        16.83 o                         
   2  12  12        425.27        475.91        15.43 o                         
   3  12  12         35.10         29.27         4.01 o                         
   4  12  12         21.50         15.11         2.35 o                         
   5  12  12          7.55          7.11         2.38 o                         
  -5  13  12        625.28        635.91        24.69 o                         
  -4  13  12        463.42        438.61        15.03 o                         
  -3  13  12        259.13        263.96        10.42 o                         
  -2  13  12       1064.69       1178.79        38.68 o                         
  -1  13  12          3.45          4.26         1.73 o                         
   0  13  12        392.63        450.71        15.77 o                         
   1  13  12         92.44        106.95         5.85 o                         
   2  13  12        254.10        276.17        13.32 o                         
   3  13  12        197.64        192.09         6.58 o                         
   4  13  12        125.62        105.82         5.71 o                         
   5  13  12         15.30         22.43         2.92 o                         
  -5  14  12          0.26          1.66         1.34 o                         
  -4  14  12        157.28        163.28         8.41 o                         
  -3  14  12        261.33        261.95         9.98 o                         
  -2  14  12        883.26        962.17        31.79 o                         
  -1  14  12        657.47        708.27        18.98 o                         
   0  14  12        416.47        413.48        12.92 o                         
   1  14  12          3.96          9.52         2.16 o                         
   2  14  12       1272.24       1388.38        34.49 o                         
   3  14  12          2.96          4.38         1.47 o                         
   4  14  12         47.83         60.54         4.43 o                         
  -4  15  12         19.06         18.96         2.74 o                         
  -3  15  12        781.80        745.59        31.85 o                         
  -2  15  12         34.66         29.13         3.07 o                         
  -1  15  12        106.29        109.92         4.99 o                         
   0  15  12         58.67         50.86         3.67 o                         
   1  15  12        357.76        421.82        14.84 o                         
   2  15  12        411.08        459.42        16.83 o                         
   3  15  12        181.87        151.19         9.21 o                         
   4  15  12          4.02          9.41         1.54 o                         
  -3  16  12        234.60        237.65         7.91 o                         
  -2  16  12         40.46         42.49         3.56 o                         
  -1  16  12          5.47          6.22         2.27 o                         
   0  16  12         58.89         58.90         3.31 o                         
   1  16  12        291.99        294.63        10.70 o                         
   2  16  12        616.90        655.27        21.92 o                         
   3  16  12         26.34         26.07         5.28 o                         
  -3  17  12         54.90         46.84         5.30 o                         
  -2  17  12        191.36        196.72        10.11 o                         
  -1  17  12        519.23        566.12        16.98 o                         
   0  17  12        269.63        281.34        13.29 o                         
   1  17  12         49.27         38.63         2.50 o                         
   2  17  12        847.09        754.86        35.51 o                         
  -1  18  12         18.70         18.80         2.00 o                         
   0  18  12         61.04         61.95         3.76 o                         
   1  18  12        102.88         81.40         6.78 o                         
  -7   0  13        547.86        522.49        20.48 o                         
  -5   0  13        748.94        726.70        25.74 o                         
  -3   0  13         65.04         68.64         4.93 o                         
  -1   0  13        570.15        542.37        25.78 o                         
   1   0  13        747.81        779.45        24.40 o                         
   3   0  13        371.56        382.39        15.31 o                         
   5   0  13         75.34         80.87         7.73 o                         
   7   0  13          8.04         14.65         2.19 o                         
  -7   1  13        231.82        201.32         7.81 o                         
  -6   1  13        494.61        488.31        21.19 o                         
  -5   1  13        471.74        475.69        10.42 o                         
  -4   1  13         79.18         76.30         3.55 o                         
  -3   1  13        958.53        982.59        17.53 o                         
  -2   1  13        258.98        226.12         7.49 o                         
  -1   1  13       1334.01       1309.72        35.47 o                         
   0   1  13        251.21        262.23        13.10 o                         
   1   1  13        468.56        483.89        17.47 o                         
   2   1  13        836.34        882.42        23.11 o                         
   3   1  13        276.45        282.41         8.69 o                         
   4   1  13         21.61         24.25         3.04 o                         
   5   1  13        300.32        311.28         9.88 o                         
   6   1  13         26.43         29.88         3.53 o                         
   7   1  13         32.55         24.56         2.80 o                         
  -7   2  13         34.78         21.43         1.78 o                         
  -6   2  13        342.14        310.57        11.51 o                         
  -5   2  13        158.26        151.83         4.84 o                         
  -4   2  13        389.92        383.78        10.33 o                         
  -3   2  13         61.49         53.23         2.85 o                         
  -2   2  13        147.63        148.69         5.37 o                         
  -1   2  13        280.75        284.71        13.15 o                         
   0   2  13        427.17        433.91        16.09 o                         
   1   2  13        121.55        109.18         5.30 o                         
   2   2  13       1174.50       1189.36        31.32 o                         
   3   2  13        414.61        443.11        10.73 o                         
   4   2  13       1513.27       1679.78        43.78 o                         
   5   2  13         50.28         51.99         3.90 o                         
   6   2  13          0.18          1.88         1.65 o                         
   7   2  13         25.70         21.77         2.45 o                         
  -7   3  13         73.67         70.83         5.90 o                         
  -6   3  13        195.32        183.14         5.17 o                         
  -5   3  13        146.00        139.50         4.85 o                         
  -4   3  13          1.23          1.11         1.44 o                         
  -3   3  13        251.51        235.61         5.77 o                         
  -2   3  13        159.84        140.59         5.83 o                         
  -1   3  13        115.86        111.44         7.96 o                         
   0   3  13        153.01        189.89         7.00 o                         
   1   3  13         19.42         16.59         2.48 o                         
   2   3  13         99.59         98.75         4.77 o                         
   3   3  13       1386.61       1477.45        29.04 o                         
   4   3  13         56.61         47.90         4.70 o                         
   5   3  13          7.54          9.97         2.17 o                         
   6   3  13          1.52          2.29         1.60 o                         
   7   3  13         16.27         11.77         2.84 o                         
  -7   4  13        486.92        400.35        19.02 o                         
  -6   4  13          1.65          1.30         1.06 o                         
  -5   4  13         68.76         65.40         3.26 o                         
  -4   4  13        451.73        432.36        13.69 o                         
  -3   4  13        378.02        381.41         8.70 o                         
  -2   4  13        152.63        145.10         4.81 o                         
  -1   4  13        168.91        180.85        10.05 o                         
   0   4  13       2071.21       2124.76        46.58 o                         
   1   4  13       3008.16       3141.07        47.77 o                         
   2   4  13        265.45        293.55         8.62 o                         
   3   4  13       1070.55       1157.83        22.92 o                         
   4   4  13       1393.06       1595.01        47.88 o                         
   5   4  13         54.04         48.31         4.04 o                         
   6   4  13        337.25        318.77        16.08 o                         
  -7   5  13         45.72         33.16         2.74 o                         
  -6   5  13        271.36        283.93         8.81 o                         
  -5   5  13        166.51        158.25         5.83 o                         
  -4   5  13       1281.82       1239.26        43.28 o                         
  -3   5  13         14.17         10.31         1.98 o                         
  -2   5  13        118.43        102.85         4.13 o                         
  -1   5  13        101.44         98.82         4.41 o                         
   0   5  13       1024.77       1026.73        29.73 o                         
   1   5  13         62.84         77.38         4.09 o                         
   2   5  13        255.03        259.72         9.31 o                         
   3   5  13        392.67        442.36        12.79 o                         
   4   5  13        566.84        563.28        17.49 o                         
   5   5  13          5.94          9.72         2.35 o                         
   6   5  13        188.96        184.12         6.13 o                         
  -6   6  13       1098.12       1061.81        25.32 o                         
  -5   6  13        182.99        176.45         8.20 o                         
  -4   6  13        367.86        395.41        15.40 o                         
  -3   6  13        214.53        202.34         6.86 o                         
  -2   6  13         81.13         73.14         3.77 o                         
  -1   6  13         87.89         85.76         4.79 o                         
   0   6  13        151.22        172.81         6.28 o                         
   1   6  13        171.28        180.06         6.51 o                         
   2   6  13       1232.39       1360.21        30.99 o                         
   3   6  13        440.39        473.26        13.88 o                         
   4   6  13        983.19       1069.30        23.95 o                         
   5   6  13          1.03          1.69         1.99 o                         
   6   6  13        276.28        205.94         8.10 o                         
  -6   7  13          5.39          6.05         2.12 o                         
  -5   7  13        768.08        775.87        21.82 o                         
  -4   7  13        502.68        488.67        10.88 o                         
  -3   7  13         43.37         42.63         2.90 o                         
  -2   7  13          0.40          2.30         1.47 o                         
  -1   7  13       1704.52       1654.15        30.99 o                         
   0   7  13         10.26         17.18         2.65 o                         
   1   7  13        448.43        482.09        15.92 o                         
   2   7  13        100.22        118.95         5.90 o                         
   3   7  13       1042.36       1136.95        27.72 o                         
   4   7  13          1.64          1.36         1.83 o                         
   5   7  13        618.95        741.56        24.77 o                         
   6   7  13         69.49         65.97         5.21 o                         
  -6   8  13        197.99        182.56         9.35 o                         
  -5   8  13         77.87         76.18         4.69 o                         
  -4   8  13         38.38         38.20         2.97 o                         
  -3   8  13       1663.44       1751.06        32.72 o                         
  -2   8  13          2.84          6.87         1.57 o                         
  -1   8  13        161.17        152.75         6.06 o                         
   0   8  13        171.83        195.87        10.69 o                         
   1   8  13       1511.28       1678.31        42.07 o                         
   2   8  13        231.23        224.04         8.82 o                         
   3   8  13        871.67       1003.16        27.06 o                         
   4   8  13         41.07         41.35         3.35 o                         
   5   8  13        338.81        356.12        13.66 o                         
   6   8  13        360.43        305.44        13.84 o                         
  -6   9  13         11.88         14.33         2.16 o                         
  -5   9  13        703.35        662.74        20.26 o                         
  -4   9  13        389.87        423.45        11.86 o                         
  -3   9  13        355.03        357.56         9.20 o                         
  -2   9  13         87.52         83.21         4.26 o                         
  -1   9  13        431.45        458.39        17.09 o                         
   0   9  13         75.73         76.79         6.76 o                         
   1   9  13         78.11         72.20         4.81 o                         
   2   9  13         61.00         58.00         4.72 o                         
   3   9  13         40.60         38.43         4.25 o                         
   4   9  13         24.94         30.31         2.87 o                         
   5   9  13        362.82        402.02        13.75 o                         
   6   9  13         69.78         62.88         5.93 o                         
  -5  10  13          0.54          0.15         1.51 o                         
  -4  10  13        197.42        212.59         7.11 o                         
  -3  10  13         19.06         23.60         2.69 o                         
  -2  10  13         73.70         81.20         4.50 o                         
  -1  10  13        778.43        804.01        26.15 o                         
   0  10  13        300.19        309.43        11.43 o                         
   1  10  13        354.42        344.51        10.86 o                         
   2  10  13       1281.20       1463.39        41.29 o                         
   3  10  13         40.71         32.91         4.40 o                         
   4  10  13        310.49        366.24        11.47 o                         
   5  10  13          6.72          3.75         1.27 o                         
  -5  11  13         88.50         80.03        12.18 o                         
  -4  11  13       2034.28       2091.71        54.22 o                         
  -3  11  13          0.92          1.72         1.68 o                         
  -2  11  13        206.82        230.86         8.86 o                         
  -1  11  13        260.42        233.93         9.85 o                         
   0  11  13        170.50        188.64         7.53 o                         
   1  11  13          0.37          0.31         1.74 o                         
   2  11  13         11.79         19.52         2.82 o                         
   3  11  13          0.12         -0.29         2.33 o                         
   4  11  13          3.78          4.81         1.59 o                         
   5  11  13          8.04          8.59         2.07 o                         
  -5  12  13        221.78        177.04         8.46 o                         
  -4  12  13          1.01          1.86         1.52 o                         
  -3  12  13         35.43         37.79         2.72 o                         
  -2  12  13         44.75         48.77         3.65 o                         
  -1  12  13         43.01         30.88         3.85 o                         
   0  12  13         17.10         21.61         2.45 o                         
   1  12  13        878.09        974.70        28.70 o                         
   2  12  13        206.26        203.80         7.63 o                         
   3  12  13         53.09         54.40         4.02 o                         
   4  12  13         32.98         29.83         2.76 o                         
   5  12  13        138.13        100.61         8.06 o                         
  -4  13  13          0.35          0.39         1.36 o                         
  -3  13  13          0.93          0.96         1.17 o                         
  -2  13  13         96.75        108.03         6.34 o                         
  -1  13  13         31.99         27.83         4.85 o                         
   0  13  13          7.11          8.92         1.91 o                         
   1  13  13         65.18         54.65         4.07 o                         
   2  13  13        443.97        526.25        17.35 o                         
   3  13  13         59.99         41.27         3.81 o                         
   4  13  13         10.08          8.63         1.57 o                         
  -4  14  13        183.65        144.70        10.76 o                         
  -3  14  13        156.25        154.92         5.58 o                         
  -2  14  13        354.72        384.81        12.36 o                         
  -1  14  13        963.73       1002.39        41.16 o                         
   0  14  13        157.71        162.16         8.86 o                         
   1  14  13        557.93        585.94        25.96 o                         
   2  14  13        432.30        490.39        15.72 o                         
   3  14  13          4.38          7.10         2.64 o                         
   4  14  13         96.79         73.94        12.16 o                         
  -3  15  13        961.14        942.87       122.64 o                         
  -2  15  13         86.45         86.89         5.51 o                         
  -1  15  13        580.59        626.57        16.74 o                         
   0  15  13         27.90         15.22         2.40 o                         
   1  15  13          8.53          7.32         2.04 o                         
   2  15  13          1.29         -0.33         1.48 o                         
   3  15  13        115.95        102.71         8.32 o                         
  -2  16  13         70.64         76.26         7.70 o                         
  -1  16  13        929.69        976.68        25.65 o                         
   0  16  13         66.95         80.26         5.02 o                         
   1  16  13        240.79        224.99        18.84 o                         
   2  16  13        384.37        362.28        13.92 o                         
  -1  17  13         13.90         17.10         3.14 o                         
   0  17  13        143.70        132.86         5.85 o                         
   1  17  13        329.22        324.88        20.13 o                         
  -6   0  14         12.91          9.18         2.23 o                         
  -4   0  14       1463.61       1378.12        36.39 o                         
  -2   0  14         16.30         11.71         2.62 o                         
   0   0  14       7134.28       7471.72       190.59 o                         
   2   0  14          0.83          0.87         5.06 o                         
   4   0  14        152.67        175.23        10.63 o                         
   6   0  14         73.48         65.40         6.14 o                         
  -6   1  14        253.72        249.33         8.39 o                         
  -5   1  14          0.36          1.03         1.35 o                         
  -4   1  14       1035.73       1041.20        19.81 o                         
  -3   1  14        318.77        307.54         7.52 o                         
  -2   1  14        554.04        548.58        12.04 o                         
  -1   1  14         30.67         21.76         2.98 o                         
   0   1  14        837.10        894.13        34.63 o                         
   1   1  14         94.35        107.59         5.97 o                         
   2   1  14        451.80        464.86        13.00 o                         
   3   1  14         34.94         31.50         3.75 o                         
   4   1  14        148.05        160.69         6.75 o                         
   5   1  14        149.62        153.87         8.25 o                         
   6   1  14        127.97         98.83         4.74 o                         
  -6   2  14         11.23         10.63         1.28 o                         
  -5   2  14       1199.78       1134.88        29.06 o                         
  -4   2  14        334.66        334.56        10.41 o                         
  -3   2  14        159.92        146.42         4.27 o                         
  -2   2  14         22.99         23.84         2.41 o                         
  -1   2  14       1265.84       1319.27        29.59 o                         
   0   2  14        821.90        874.89        36.76 o                         
   1   2  14         24.92         26.19         3.20 o                         
   2   2  14         81.26         77.32         4.65 o                         
   3   2  14        184.09        180.85         6.57 o                         
   4   2  14        297.75        322.18        10.74 o                         
   5   2  14         54.62         59.55         4.72 o                         
   6   2  14        115.26         93.39         7.09 o                         
  -6   3  14          1.56          2.25         1.46 o                         
  -5   3  14         12.23         12.92         1.58 o                         
  -4   3  14         22.76         19.09         1.92 o                         
  -3   3  14        199.54        195.90         5.74 o                         
  -2   3  14         35.92         39.09         2.89 o                         
  -1   3  14        264.58        274.72         8.98 o                         
   0   3  14         88.68         86.81         4.68 o                         
   1   3  14        156.83        153.90         6.66 o                         
   2   3  14         51.42         56.62         5.04 o                         
   3   3  14        230.56        237.53        10.82 o                         
   4   3  14        209.29        226.38         9.19 o                         
   5   3  14        410.11        530.29        23.80 o                         
   6   3  14         96.57         94.47         5.11 o                         
  -6   4  14         88.83         82.50         3.42 o                         
  -5   4  14        674.26        635.70        19.25 o                         
  -4   4  14          1.37          0.25         1.23 o                         
  -3   4  14        418.45        410.94        11.16 o                         
  -2   4  14        505.32        481.59        14.59 o                         
  -1   4  14        118.78        109.18         5.17 o                         
   0   4  14         59.40         63.80         4.25 o                         
   1   4  14          1.53          1.74         1.89 o                         
   2   4  14        638.03        680.60        16.54 o                         
   3   4  14         29.37         25.22         3.41 o                         
   4   4  14        173.80        175.48         7.87 o                         
   5   4  14          1.34          1.07         1.80 o                         
   6   4  14         16.31          9.87         2.01 o                         
  -6   5  14        166.39        149.56         5.79 o                         
  -5   5  14          4.88          6.44         1.14 o                         
  -4   5  14       1353.27       1324.42        57.85 o                         
  -3   5  14        413.32        410.80        11.43 o                         
  -2   5  14         14.75         15.48         1.97 o                         
  -1   5  14       1299.40       1352.36        42.64 o                         
   0   5  14        547.02        557.24        21.94 o                         
   1   5  14         36.78         35.83         3.33 o                         
   2   5  14          0.87          0.19         2.04 o                         
   3   5  14       1582.86       1667.19        34.73 o                         
   4   5  14        766.69        875.91        26.13 o                         
   5   5  14        388.28        493.30        22.15 o                         
   6   5  14         49.14         33.18         4.43 o                         
  -6   6  14        180.51        156.20         6.30 o                         
  -5   6  14          1.05          2.64         1.38 o                         
  -4   6  14         23.43         17.54         1.76 o                         
  -3   6  14        560.99        544.69        38.02 o                         
  -2   6  14        246.88        243.88         7.83 o                         
  -1   6  14        139.51        145.70         6.62 o                         
   0   6  14        146.49        172.15         6.51 o                         
   1   6  14         86.16         76.81         5.38 o                         
   2   6  14         98.84        111.92         5.51 o                         
   3   6  14          0.72         -0.76         1.90 o                         
   4   6  14        673.60        840.38        25.18 o                         
   5   6  14        267.17        276.13        10.92 o                         
   6   6  14         28.52         25.11         3.80 o                         
  -6   7  14        532.13        436.33        23.71 o                         
  -5   7  14        429.09        408.53        18.55 o                         
  -4   7  14        443.32        457.11        16.10 o                         
  -3   7  14        560.32        576.49        23.50 o                         
  -2   7  14        675.87        652.44        21.56 o                         
  -1   7  14         55.79         50.88         3.68 o                         
   0   7  14        663.20        703.09        26.22 o                         
   1   7  14         51.81         67.41         4.97 o                         
   2   7  14       1393.17       1548.62        35.33 o                         
   3   7  14        279.07        286.68         9.34 o                         
   4   7  14        168.41        192.57         8.72 o                         
   5   7  14         15.82         16.42         2.64 o                         
  -5   8  14         14.80         17.88         2.26 o                         
  -4   8  14        126.95        136.78         6.85 o                         
  -3   8  14        311.12        319.66        10.11 o                         
  -2   8  14          3.73          7.40         1.76 o                         
  -1   8  14        240.12        243.64        10.84 o                         
   0   8  14        209.77        203.28         9.13 o                         
   1   8  14          0.19         -0.65         2.27 o                         
   2   8  14       1348.81       1426.97        35.03 o                         
   3   8  14        103.46        120.80         6.05 o                         
   4   8  14          7.80         13.21         2.10 o                         
   5   8  14        145.22        145.35         6.44 o                         
  -5   9  14          3.36          1.22         1.45 o                         
  -4   9  14          1.26          1.49         1.30 o                         
  -3   9  14        909.02        988.14        25.11 o                         
  -2   9  14         11.93         10.18         2.13 o                         
  -1   9  14          7.64         10.03         2.31 o                         
   0   9  14         10.83          8.20         2.39 o                         
   1   9  14        215.69        212.70         7.31 o                         
   2   9  14       1044.27       1169.41        29.78 o                         
   3   9  14        449.84        471.42        15.68 o                         
   4   9  14        123.02        117.87         7.68 o                         
   5   9  14         32.80         26.95         2.02 o                         
  -5  10  14        124.22        121.81         9.24 o                         
  -4  10  14         24.40         21.16         2.27 o                         
  -3  10  14       2000.14       2190.21        50.13 o                         
  -2  10  14          3.71          3.02         1.96 o                         
  -1  10  14          4.55          3.74         1.76 o                         
   0  10  14          0.12          0.45         1.77 o                         
   1  10  14        224.93        259.62        10.58 o                         
   2  10  14         29.15         30.30         2.98 o                         
   3  10  14        421.07        500.37        14.37 o                         
   4  10  14          1.99          1.58         1.38 o                         
   5  10  14         25.28         24.42         3.59 o                         
  -4  11  14         83.84         69.46         7.86 o                         
  -3  11  14          2.37          0.55         1.82 o                         
  -2  11  14         67.16         74.92         4.59 o                         
  -1  11  14        149.72        157.88         7.76 o                         
   0  11  14        477.01        490.62        14.83 o                         
   1  11  14         87.20         87.12         5.23 o                         
   2  11  14        289.62        309.85         9.50 o                         
   3  11  14       2045.37       2061.00        46.65 o                         
   4  11  14         43.61         45.55         3.50 o                         
  -4  12  14        273.26        263.37        17.13 o                         
  -3  12  14         25.35         22.99         3.87 o                         
  -2  12  14         64.70         74.86         6.05 o                         
  -1  12  14          2.07          2.11         1.88 o                         
   0  12  14         53.46         58.71         4.17 o                         
   1  12  14         76.19         73.05         5.01 o                         
   2  12  14         33.41         42.89         2.98 o                         
   3  12  14        152.88        158.85         7.50 o                         
   4  12  14         42.55         41.94         3.32 o                         
  -3  13  14        143.84        137.04         6.48 o                         
  -2  13  14       1097.42       1208.11        34.65 o                         
  -1  13  14          9.33          7.75         2.21 o                         
   0  13  14          0.99          2.02         1.47 o                         
   1  13  14         39.24         39.41         4.24 o                         
   2  13  14        656.43        762.72        21.67 o                         
   3  13  14          0.04          1.30         1.51 o                         
  -3  14  14         15.28         20.34         3.41 o                         
  -2  14  14          2.27          2.60         1.75 o                         
  -1  14  14          2.60          3.98         1.90 o                         
   0  14  14        449.77        488.34        17.53 o                         
   1  14  14        325.48        345.78        14.94 o                         
   2  14  14         72.87         85.06         9.00 o                         
  -2  15  14         34.99         25.37         3.89 o                         
  -1  15  14        693.72        693.62        19.06 o                         
   0  15  14        264.17        286.03         9.40 o                         
   1  15  14        408.90        363.01        21.11 o                         
  -5   0  15         69.29         59.29         9.94 o                         
  -3   0  15        608.53        581.95        20.38 o                         
  -1   0  15        596.38        569.12        19.72 o                         
   1   0  15        955.79       1030.40        31.02 o                         
   3   0  15         56.79         55.46         6.15 o                         
   5   0  15         70.45         61.08         7.50 o                         
  -6   1  15         10.23          6.19         1.22 o                         
  -5   1  15         47.55         32.04         2.30 o                         
  -4   1  15        871.85        825.26        20.85 o                         
  -3   1  15       1105.68       1081.59        20.88 o                         
  -2   1  15          4.98          3.80         1.64 o                         
  -1   1  15        140.26        142.26         6.53 o                         
   0   1  15        106.54        102.03         4.72 o                         
   1   1  15        157.17        161.13         6.61 o                         
   2   1  15          2.97          3.23         2.73 o                         
   3   1  15         24.76         26.20         3.19 o                         
   4   1  15         92.43        109.85         6.26 o                         
   5   1  15        294.39        343.69        15.45 o                         
  -6   2  15         14.59          9.84         2.41 o                         
  -5   2  15         16.73         15.08         2.36 o                         
  -4   2  15        428.90        388.95        13.76 o                         
  -3   2  15       1035.28       1026.83        32.23 o                         
  -2   2  15          3.02          4.58         1.37 o                         
  -1   2  15       1163.36       1239.92        34.80 o                         
   0   2  15        132.04        142.34         6.24 o                         
   1   2  15          0.78          1.86         3.20 o                         
   2   2  15       1733.88       1896.69        36.66 o                         
   3   2  15         12.58          6.87         2.59 o                         
   4   2  15          0.50         -0.16         2.11 o                         
   5   2  15          0.29          0.44         1.97 o                         
  -5   3  15        407.66        363.78         8.73 o                         
  -4   3  15        567.98        537.73        19.66 o                         
  -3   3  15          6.94          8.64         1.62 o                         
  -2   3  15         28.67         26.70         1.96 o                         
  -1   3  15        134.39        131.22         5.24 o                         
   0   3  15       1120.44       1230.21        29.38 o                         
   1   3  15       1651.39       1819.30        39.99 o                         
   2   3  15        370.34        426.93        11.71 o                         
   3   3  15        521.52        541.06        18.56 o                         
   4   3  15        288.15        313.51        10.60 o                         
   5   3  15         22.35         34.08         3.61 o                         
  -5   4  15        396.40        365.57        14.61 o                         
  -4   4  15         40.05         31.83         2.09 o                         
  -3   4  15          2.25          4.71         1.50 o                         
  -2   4  15        166.68        157.82         4.94 o                         
  -1   4  15        136.80        144.49         7.27 o                         
   0   4  15        822.62        878.52        19.21 o                         
   1   4  15         78.52         90.18         4.71 o                         
   2   4  15        321.21        339.72        10.19 o                         
   3   4  15        236.46        227.89        11.53 o                         
   4   4  15         16.62         15.09         2.02 o                         
   5   4  15        222.77        236.89        11.16 o                         
  -5   5  15        179.08        165.93        12.58 o                         
  -4   5  15         13.80         14.85         1.36 o                         
  -3   5  15        295.75        288.05        15.86 o                         
  -2   5  15       1576.33       1554.03        59.50 o                         
  -1   5  15        588.92        587.00        18.11 o                         
   0   5  15        171.07        179.04         6.91 o                         
   1   5  15        209.56        217.68         8.93 o                         
   2   5  15         10.97         15.25         2.27 o                         
   3   5  15         46.65         46.43         3.63 o                         
   4   5  15         21.64         22.68         2.57 o                         
   5   5  15        424.88        414.49        16.91 o                         
  -5   6  15          6.88          5.50         1.38 o                         
  -4   6  15          2.13          5.74         1.34 o                         
  -3   6  15        646.41        665.80        28.47 o                         
  -2   6  15        185.77        186.70         9.88 o                         
  -1   6  15        482.52        523.44        17.45 o                         
   0   6  15        383.10        408.45        15.17 o                         
   1   6  15          8.71         14.29         2.43 o                         
   2   6  15        209.94        236.82         7.12 o                         
   3   6  15        143.03        161.52         7.61 o                         
   4   6  15        623.27        645.72        27.84 o                         
   5   6  15        221.33        186.14        12.90 o                         
  -5   7  15         47.38         42.23         5.64 o                         
  -4   7  15        242.90        221.27        11.49 o                         
  -3   7  15          2.76          3.39         1.52 o                         
  -2   7  15        364.28        376.68        15.73 o                         
  -1   7  15        680.39        654.93        19.69 o                         
   0   7  15         10.78         14.50         2.50 o                         
   1   7  15        100.65        109.03         6.40 o                         
   2   7  15         73.35         75.64         3.92 o                         
   3   7  15        595.60        649.61        25.46 o                         
   4   7  15        309.44        340.19        15.39 o                         
   5   7  15          1.26          1.34         1.67 o                         
  -4   8  15        323.16        325.48         9.63 o                         
  -3   8  15          8.47          5.93         2.34 o                         
  -2   8  15        390.72        383.55        11.85 o                         
  -1   8  15        887.94        914.41        39.40 o                         
   0   8  15          0.01          1.85         1.80 o                         
   1   8  15        134.86        128.82         5.15 o                         
   2   8  15        108.82        115.04         5.05 o                         
   3   8  15        678.19        738.44        29.10 o                         
   4   8  15          2.39          1.99         1.74 o                         
  -4   9  15        146.55        130.45         6.36 o                         
  -3   9  15        120.98        119.56         6.84 o                         
  -2   9  15       1118.51       1210.63        29.39 o                         
  -1   9  15        823.34        808.57        32.10 o                         
   0   9  15        183.71        190.42         6.91 o                         
   1   9  15         45.27         42.82         3.53 o                         
   2   9  15        423.55        456.86        14.13 o                         
   3   9  15        156.58        148.94         8.13 o                         
   4   9  15        165.37        168.13         8.73 o                         
  -4  10  15          0.67          0.31         1.45 o                         
  -3  10  15        125.75         99.90         5.68 o                         
  -2  10  15        376.68        363.58        10.63 o                         
  -1  10  15         54.88         47.16         3.86 o                         
   0  10  15          7.33          6.22         1.72 o                         
   1  10  15         24.34         23.08         2.94 o                         
   2  10  15         19.51         19.08         2.06 o                         
   3  10  15        435.38        389.84        23.25 o                         
   4  10  15        681.48        483.63        26.26 o                         
  -3  11  15        234.58        224.19        15.97 o                         
  -2  11  15        550.44        583.38        20.44 o                         
  -1  11  15        288.16        318.35        10.96 o                         
   0  11  15         98.71         86.47         5.44 o                         
   1  11  15        590.35        628.08        20.64 o                         
   2  11  15        420.66        430.71        15.03 o                         
   3  11  15         52.49         55.66        10.14 o                         
  -3  12  15         15.69         12.11         2.92 o                         
  -2  12  15         38.64         41.70         2.83 o                         
  -1  12  15         88.38         95.23         4.63 o                         
   0  12  15         50.24         47.78         6.02 o                         
   1  12  15         35.41         35.03         2.98 o                         
   2  12  15          0.36          2.09         1.22 o                         
  -2  13  15         20.54         16.39         2.41 o                         
  -1  13  15          6.01          2.98         1.56 o                         
   0  13  15        945.90       1000.43        37.44 o                         
   1  13  15        361.30        363.94        13.03 o                         
   2  13  15         54.21         45.01         5.31 o                         
   0  14  15         36.07         30.11         3.97 o                         
  -4   0  16       1004.52        949.24        38.71 o                         
  -2   0  16       1070.44       1029.28        31.69 o                         
   0   0  16         32.88         32.95         3.65 o                         
   2   0  16         79.23         85.88         5.85 o                         
   4   0  16        378.69        417.91        19.39 o                         
  -5   1  16          5.58          5.98         1.13 o                         
  -4   1  16        111.87         96.88         4.54 o                         
  -3   1  16          0.15          1.74         1.24 o                         
  -2   1  16        534.99        500.09        11.38 o                         
  -1   1  16        515.38        524.93        12.97 o                         
   0   1  16       1046.92       1110.91        24.31 o                         
   1   1  16        116.68        116.44         4.80 o                         
   2   1  16         86.05         85.58         4.33 o                         
   3   1  16        282.16        289.05        16.45 o                         
   4   1  16          8.89          8.13         2.72 o                         
  -5   2  16          0.23          0.17         0.98 o                         
  -4   2  16        112.68        106.03         3.97 o                         
  -3   2  16       1345.82       1296.69        45.07 o                         
  -2   2  16         73.70         64.67         2.81 o                         
  -1   2  16          5.83          4.77         1.60 o                         
   0   2  16          2.94          1.33         2.01 o                         
   1   2  16        230.54        248.48         9.61 o                         
   2   2  16        415.16        432.58        10.63 o                         
   3   2  16         19.28         10.87         2.51 o                         
   4   2  16         33.83         40.84         3.43 o                         
  -5   3  16         29.69         23.55         5.08 o                         
  -4   3  16        167.83        150.54         4.28 o                         
  -3   3  16         84.22         82.58         4.01 o                         
  -2   3  16         26.33         23.54         2.02 o                         
  -1   3  16        552.41        542.98        15.15 o                         
   0   3  16         16.28         12.19         2.25 o                         
   1   3  16         42.12         45.19         3.38 o                         
   2   3  16        137.02        163.50         7.49 o                         
   3   3  16        108.92        118.89         5.48 o                         
   4   3  16          3.11          4.87         1.82 o                         
  -4   4  16        373.94        323.98        13.68 o                         
  -3   4  16          2.33          2.22         1.24 o                         
  -2   4  16         93.55         91.74         3.65 o                         
  -1   4  16          9.86         14.68         1.94 o                         
   0   4  16        974.54       1027.57        23.92 o                         
   1   4  16        273.96        283.60         9.69 o                         
   2   4  16         81.64         85.41         4.29 o                         
   3   4  16        185.23        196.49         9.16 o                         
   4   4  16        148.41        161.47         8.81 o                         
  -4   5  16          1.61          1.99         1.09 o                         
  -3   5  16         33.05         29.90         2.24 o                         
  -2   5  16        105.18         95.18         3.39 o                         
  -1   5  16       1092.11       1028.37        34.01 o                         
   0   5  16        489.60        485.11        13.96 o                         
   1   5  16         48.42         40.99         3.92 o                         
   2   5  16        293.19        319.27         8.83 o                         
   3   5  16          0.91          1.06         1.48 o                         
   4   5  16        131.65        160.03         8.32 o                         
  -4   6  16        504.08        482.37        20.99 o                         
  -3   6  16        454.83        466.59        21.13 o                         
  -2   6  16         95.86         95.89         4.28 o                         
  -1   6  16        993.97        973.90        47.33 o                         
   0   6  16         63.85         53.22         7.01 o                         
   1   6  16        446.60        475.32        13.73 o                         
   2   6  16         57.72         56.71         4.17 o                         
   3   6  16        756.76        796.26        26.18 o                         
   4   6  16         64.92         67.62         4.62 o                         
  -4   7  16         40.23         29.51         3.24 o                         
  -3   7  16        228.96        248.72        12.36 o                         
  -2   7  16          2.15          0.57         1.40 o                         
  -1   7  16          2.18          5.08         2.28 o                         
   0   7  16        480.38        494.12        15.59 o                         
   1   7  16         43.00         41.69         3.30 o                         
   2   7  16        254.44        281.88        11.71 o                         
   3   7  16        405.48        430.49        19.04 o                         
  -3   8  16         29.32         36.32         3.26 o                         
  -2   8  16        446.60        528.31        31.94 o                         
  -1   8  16         66.19         52.30         4.39 o                         
   0   8  16        567.23        587.41        21.21 o                         
   1   8  16        116.67        136.22         7.40 o                         
   2   8  16        688.99        716.97        23.43 o                         
   3   8  16        394.39        428.03        24.88 o                         
  -3   9  16        360.36        346.17        15.58 o                         
  -2   9  16        157.22        137.64        11.80 o                         
  -1   9  16         38.29         34.56         2.60 o                         
   0   9  16         37.57         34.80         2.56 o                         
   1   9  16         86.53         81.06         5.17 o                         
   2   9  16          0.33          0.76         1.84 o                         
   3   9  16        141.65        108.58         8.34 o                         
  -2  10  16         30.90         26.98         3.21 o                         
  -1  10  16        597.13        620.70        28.48 o                         
   0  10  16          2.11          3.00         1.42 o                         
   1  10  16        152.80        149.74        11.29 o                         
   2  10  16          0.20         -1.59         2.41 o                         
  -2  11  16         29.81         22.73         2.67 o                         
  -1  11  16        171.80        158.28         8.35 o                         
   0  11  16         56.27         51.95         4.57 o                         
   1  11  16         36.85         32.40         4.37 o                         
  -3   0  17        568.60        458.97        41.68 o                         
  -1   0  17        701.98        672.49        19.89 o                         
   1   0  17         42.11         41.85         4.84 o                         
   3   0  17        426.77        428.26        25.10 o                         
  -4   1  17          4.20          3.09         1.76 o                         
  -3   1  17         42.31         39.50         2.79 o                         
  -2   1  17          2.22          3.00         1.18 o                         
  -1   1  17        596.94        598.43        15.77 o                         
   0   1  17          4.77          4.06         1.62 o                         
   1   1  17        900.77       1009.75        23.50 o                         
   2   1  17        257.94        303.12         9.67 o                         
   3   1  17          9.46          7.21         2.28 o                         
  -3   2  17         77.88         70.01         3.95 o                         
  -2   2  17         23.05         23.66         2.40 o                         
  -1   2  17         21.25         15.66         1.70 o                         
   0   2  17        493.62        490.44        13.21 o                         
   1   2  17          6.71          9.67         1.99 o                         
   2   2  17          3.43          6.21         2.20 o                         
   3   2  17          7.25          4.86         1.37 o                         
  -3   3  17          8.21          8.43         1.15 o                         
  -2   3  17        596.90        625.10        13.79 o                         
  -1   3  17        653.89        637.27        18.20 o                         
   0   3  17         83.89         77.58         3.11 o                         
   1   3  17        406.24        396.72        11.78 o                         
   2   3  17       1339.70       1456.89        38.07 o                         
   3   3  17          2.88          5.06         1.30 o                         
  -3   4  17         75.55         68.27         2.88 o                         
  -2   4  17        105.16         99.26         4.48 o                         
  -1   4  17          2.59          0.14         1.11 o                         
   0   4  17          1.10         -0.77         1.60 o                         
   1   4  17        339.38        381.38        11.89 o                         
   2   4  17         43.98         50.00         3.45 o                         
   3   4  17        170.30        173.86         7.12 o                         
  -3   5  17        160.86        143.86         5.35 o                         
  -2   5  17          1.35          0.83         1.04 o                         
  -1   5  17        255.71        256.99         9.44 o                         
   0   5  17         21.26         33.75         3.17 o                         
   1   5  17        262.94        281.60         8.98 o                         
   2   5  17        278.86        316.68        12.62 o                         
   3   5  17        580.83        478.44        18.53 o                         
  -3   6  17         34.83         30.08         4.24 o                         
  -2   6  17        499.46        462.15        27.41 o                         
  -1   6  17        517.56        514.33        18.37 o                         
   0   6  17        243.19        227.59         6.85 o                         
   1   6  17          1.08          2.43         1.59 o                         
   2   6  17         35.44         18.51         2.72 o                         
  -2   7  17          7.00          6.06         1.61 o                         
  -1   7  17        884.58        925.13        31.63 o                         
   0   7  17         79.37         75.38         5.60 o                         
   1   7  17        356.66        376.29        46.71 o                         
   2   7  17        302.40        296.39        19.43 o                         
  -2   8  17         53.15         60.49         4.34 o                         
  -1   8  17         89.83         99.13         6.15 o                         
   0   8  17        175.75        173.18         7.40 o                         
   1   8  17        102.98        105.18         7.63 o                         
  -1   9  17          2.37          3.06         1.87 o                         
   0   9  17        667.42        665.00        25.22 o                         
  -2   0  18        836.83        782.11        42.39 o                         
   0   0  18        149.65        142.68         9.58 o                         
  -2   1  18        329.04        283.36        17.55 o                         
  -1   1  18         18.53         19.81         2.26 o                         
   0   1  18        352.13        356.79        17.42 o                         
   1   1  18         75.34         76.64        10.11 o                         
  -2   2  18          2.36          1.28         1.33 o                         
  -1   2  18        636.42        575.47        16.40 o                         
   0   2  18        248.20        251.95         8.38 o                         
   1   2  18         10.79          5.93         2.29 o                         
  -1   3  18          8.32          4.79         1.05 o                         
   0   3  18         82.88         70.45         3.84 o                         
   1   3  18        234.16        193.30        13.96 o                         
  -1   4  18        142.75        134.48        10.34 o                         
   0   4  18          2.26          1.58         1.62 o                         
   1   4  18         37.56         37.89         5.32 o                         
                                                                                
